# Supplementary material for: SenCat: Cataloging human cell senescence through multiomic profiling of multiple senescent primary cell types
Source: bioRxiv. 2026 Feb 7:2026.02.05.703986. Preprint. [Version 1] doi: 10.64898/2026.02.05.703986 (PMC13004134; doi:10.64898/2026.02.05.703986)
Supplement: Supplement 4 [file media-4.xlsx]

## Sheet: All_14_cell_lines_normalized_co
converted_alias	name	WI38_P_1	WI38_P_2	WI38_P_3	WI38_P_4	WI38_CTIS_1	WI38_CTIS_2	WI38_CTIS_3	WI38_CTIS_4	WI38_IRIS_1	WI38_IRIS_2	WI38_IRIS_3	WI38_IRIS_4	WI38_OSIS_1	WI38_OSIS_2	WI38_OSIS_3	WI38_OSIS_4	WI38_EV_1	WI38_EV_2	WI38_EV_3	WI38_EV_4	WI38_OIS_1	WI38_OIS_2	WI38_OIS_3	WI38_OIS_4	BJ_P_1	BJ_P_2	BJ_P_3	BJ_P_4	BJ_CTIS_1	BJ_CTIS_2	BJ_CTIS_3	BJ_CTIS_4	BJ_IRIS_1	BJ_IRIS_2	BJ_IRIS_3	BJ_IRIS_4	BJ_OSIS_1	BJ_OSIS_2	BJ_OSIS_3	BJ_OSIS_4	BJ_EV_1	BJ_EV_2	BJ_EV_3	BJ_EV_4	BJ_OIS_1	BJ_OIS_2	BJ_OIS_3	BJ_OIS_4
ENSG00000277739	5_8S_rRNA	12113.5	9750.85	6442.7	25880.6	26337.3	1639.25	604.742	18286.4	24085.3	25000	8265.03	9505.78	18848.7	2665.39	3545.47	4004.91	14311.8	3092.36	2787.15	4438.08	270561	127286	24985.9	52005.6	75379.9	7561.58	113767	55377.5	39038.3	89148	210904	180456	140117	83231.3	161130	202268	10180.4	5533.09	8787.93	72204.5	161727	57315.2	4549.55	290834	6477.01	6837.49	745.684	3320.62
ENSG00000276861	5S_rRNA	0	0	0	0	0	0	0	0	0	0	0	0	0	0	0	0	0	0	0	0	0	0	0	0	0	0	0	0	0	0	0	0	0	0	0	0	0	0	0	0	0	0	0	0	0	0	0	0
ENSG00000277411	5S_rRNA	0	2.32828	4.6873	1.49815	0	0	0	0	0	0	0	0	0	0	0	0	0	0	0	4.19796	0	0	0	0	0	0	0	0	0	0	0	0	0	0	0	0	0	0	0	0	0	0	0	0	0	0	0	0
ENSG00000277488	5S_rRNA	0	0	0	0	0	0	0	0	0	0	0	0	0	0	0	0	0	0	0	0	0	0	0	0	0	0	0	0	0	0	0	0	0	0	0	0	0	0	0	0	0	0	0	0	0	0	0	0
ENSG00000285609	5S_rRNA	0	0	0	0	0	0	0	0	0	0	0	0	0	0	0	0	0	0	0	0	0	0	0	0	0	0	0	0	0	0	0	0	0	0	0	0	0	0	0	0	0	0	0	0	0	0	0	0
ENSG00000285776	5S_rRNA	0	0	0	0	0	0	0	0	0	0	0	0	0	0	0	0	0	0	0	0	0	0	0	0	0	0	0	0	0	0	0	0	0	0	0	0	0	0	0	0	0	0	0	0	0	0	0	0
ENSG00000285912	5S_rRNA	0	0	0	0	0	0	0	0	0	0	0	0	0	0	0	0	0	0	0	0	0	0	0	0	0	0	0	0	0	0	0	0	0	0	0	0	0	0	0	0	0	0	0	0	0	0	0	0
ENSG00000288601	5S_rRNA	0	0	0	0	0	0	0	0	0	0	0	0	0	0	0	0	0	0	0	0	0	0	0	0	0	0	0	0	0	0	0	0	0	0	0	0	0	0	0	0	0	0	0	0	0	0	0	0
ENSG00000271394	7SK	44.0406	141.249	91.4024	74.9075	63.0139	77.978	94.09	142.293	67.5896	140.954	143.716	120.315	91.2871	150.279	74.42	63.8673	153.311	87.7744	54.6831	229.209	76.4435	49.1508	174.364	69.5458	289.95	233.736	276.375	350.467	262.149	333.217	266.379	423.066	240.742	171.437	259.62	322.659	107.004	73.7992	76.3062	95.735	225.804	336.956	282.328	258.55	60.3428	160.068	126.856	148.182
ENSG00000273591	7SK	0	0.776094	0	0	0	0	20.5287	0.846985	0	4.48898	0	0	5.75685	0	0	0	0	0	0	1.67918	0	0	0	0	0	0	0	0	0	8.81527	0	0	2.93587	0	0	0	0	0	0	0	0	0	0	0	0	0	0	0
ENSG00000274303	7SK	0	0	4.6873	0	0	5.1414	0	0	0	0	1.7853	0	0	13.2113	0	0	5.80096	0	0	0.839592	11.7605	0	0	0	0	0	0	0	0	0	1.77586	0	1.95725	0	26.1897	0	0	0	0	9.16611	0	3.27142	0	0	0	0	3.25271	0
ENSG00000275933	7SK	0	0.776094	0	0	0	0	0	0	0	4.48898	0	0	5.75685	0	0	0	0	0	0	1.67918	0	0	0	0	0	0	0	0	0	8.81527	0	0	0	0	0	0	0	0	0	0	0	0	0	0	0	0	0	0
ENSG00000277313	7SK	0	0.776094	0	0	0	0	20.5287	0.846985	0	4.48898	0	0	5.75685	0	0	0	0	0	0	1.67918	0	0	0	0	0	0	0	0	0	8.81527	0	0	2.93587	0	0	0	0	0	0	0	0	0	0	0	0	0	0	0
ENSG00000121410	A1BG	20.0887	17.0741	21.8741	29.963	37.6447	61.6969	47.9004	28.7975	34.2454	24.2405	17.853	6.28511	57.5685	69.3595	50.1526	0	71.269	34.6034	7.5715	21.8294	20.1609	25.9665	21.3843	48.4991	34.0065	48.1825	37.8975	22.9363	12.2336	37.0241	35.5172	65.3589	14.6794	29.0413	19.3576	25.9372	56.5972	11.0699	0.978284	47.8675	40.4743	55.6141	53.8338	43.0917	30.5104	38.4443	30.0876	36.6713
ENSG00000268895	A1BG-AS1	1105.65	1195.18	1321.82	1208.26	1829.86	2191.95	1829.62	2156.42	1930.36	1866.52	1745.13	1557.81	1883.31	2097.3	1816.82	1680.14	1244.72	1095.49	1192.93	1271.14	1276.86	1490.29	1408.07	1982.06	1473.02	1576.7	1453.05	1456.92	1818.44	1516.23	1725.25	1826.52	1184.14	1499.84	1269.63	1163.02	1486.56	1390.19	1162.2	1416.67	1384.65	1300.93	1043.18	1248.5	1688.24	1537.07	1802	1759.47
ENSG00000148584	A1CF	0	0	0	0	4.09181	49.7002	26.5163	32.1854	1.80239	0.897797	5.35589	2.69362	8.22407	29.7255	28.312	63.0157	4.14355	0	0	0	0	5.56425	8.22472	5.49046	0	0	0	0	52.4297	17.6305	41.7328	0	0	0	0	0	14.1493	12.9149	12.7177	31.5722	0	0	0	0	0	4.19392	0	0
ENSG00000175899	A2M	2796.97	2696.93	2893.63	2976.08	3722.73	3538.14	3164.85	3164.34	7746.67	7783.9	8568.53	7364.35	1655.5	1350.03	1329.04	1706.53	8250.63	7997.6	6289.39	5616.87	2167.3	2423.23	2604.77	2487.18	10733.5	11341.3	11307.3	10704.8	1858.63	1681.95	1908.16	2444.78	4174.81	3082.12	2943.5	2381.04	3040.33	2601.42	3026.81	2403.56	20681.3	20291.5	22568.3	18482.9	1767.57	1666.38	2097.19	1722.05
ENSG00000245105	A2M-AS1	29.3604	17.0741	16.4056	15.7306	16.3672	22.2794	0	1.69397	9.91315	8.08017	11.6044	19.7532	5.75685	11.5599	0	0	42.2642	22.7876	50.4767	22.669	0	0	0	0	82.3315	115.843	50.8382	51.3774	23.5934	37.0241	23.9741	1.76646	44.0381	44.9671	62.6276	26.9747	65.4405	0	23.4788	40.7383	72.4276	56.7045	50.2449	51.2442	16.9502	14.6787	2.43953	27.6905
ENSG00000166535	A2ML1	0	0	0	0	9.00198	0	0	5.92889	2.70359	0	8.92648	0	6.57925	0	18.605	24.6954	0	0	0	0	0	0	7.40225	5.49046	0	0	0	0	0	0	0	11.482	0	0	0	0	6.19031	0	19.5657	16.2953	0	0	0	0	8.1361	0.698987	0	0
ENSG00000256661	A2ML1-AS1	0	0	0	0	1.63672	5.1414	0.855364	0	0	8.97797	0	0	2.46722	0	9.70696	0	1.65742	0	0	0	0	0	13.1595	0	0	0	11.092	0	0	0	0.887931	0	0	0	5.69341	0	0	0	0	0	0	0	0	0	0	0	0	0
ENSG00000256904	A2ML1-AS2	0	0	0	0	0	0	0	0	0	0	0	0	0	0	0	0	0	0	0	0	0	0	0	0	0	0	0	0	0	0	0	0	0	0	0	0	0	0	0	0	0	0	0	0	0	0	0	0
ENSG00000256069	A2MP1	0	0	0	0	0	6.85521	0	0	0	0	0	0	0	0	13.7515	0	0	0	0	0	0	5.56425	0	8.23569	12.5287	23.5787	0	23.8538	0	6.17069	11.5431	0	0	0	0	7.26242	0	0	0	11.203	0	0	0	0	0	0	0.813178	0
ENSG00000184389	A3GALT2	0	0	0.781217	5.24353	0	5.1414	0	5.92889	0	0	0	0	0	4.12854	0	0	0	0	8.41278	0	0	3.7095	0	0	0	0	0	0	0	0	0.887931	0	1.95725	5.62089	0	1.03749	0	6.45743	0	0	0	0	0	0	0	2.79595	2.43953	1.49679
ENSG00000128274	A4GALT	840.635	922.776	1003.86	916.868	894.47	985.436	839.967	949.47	1076.93	1071.97	1003.34	885.303	813.36	634.97	860.684	549.259	1203.29	1007.72	804.262	978.125	784.596	1001.56	743.514	917.822	720.401	702.235	753.329	822.956	394.097	468.972	431.534	410.701	595.982	660.455	581.867	710.68	435.091	368.996	481.316	392.106	904.28	872.378	825.451	1021.39	543.085	520.745	450.501	652.599
ENSG00000118017	A4GNT	2.31793	0	0	0	1.63672	0	0	3.38794	0	0	0	8.97873	0	0	0	0	0	0	0	1.67918	0	0	0	2.74523	0	0	0	0	0	0	10.6552	0	0	0	0	6.22493	0	6.45743	0	0	0	0	0	0	0	0	0	0
ENSG00000265544	AA06	0	0	0	0	0	0	0	0	0	0	0	0	0	0	12.9426	0	0	0	0	0	0	0	0	0	0	0	0	0	0	0	0	0	0	0	0	0	0	0	0	0	0	0	0	0	0	0	0	0
ENSG00000094914	AAAS	4744.03	5222.34	5565.39	5041.28	3174.43	3619.55	3604.5	3515.83	3448.87	3545.4	3667.89	3520.56	3788.01	3405.22	3408.76	3394.33	4361.5	4486.62	4540.38	4427.17	2443.67	2770.99	1866.19	3271.4	3466.87	3552.18	3797.15	2956.03	3535.51	3381.54	3171.69	3055.97	3792.17	3301.34	3238.41	3322.04	2900.6	2709.35	3042.46	2786.5	2808.7	2826.5	3024.26	2683.33	3533.1	3587.9	3556.03	3796.6
ENSG00000081760	AACS	4431.11	4117.18	4393.56	4720.67	3791.47	3615.26	3173.4	4003.7	3070.37	3159.35	3354.57	2870.5	4032.26	3522.47	3466.19	3581.68	3996.86	3333.74	3134.6	3620.32	4393.4	4711.06	4010.37	5240.64	6082.69	5477.43	6620.05	5663.44	6642.85	7350.17	6843.28	6625.1	5354.05	5810.13	5165.07	5793.34	4843.48	3737	4439.45	5066.82	4913.36	4656.32	4455.04	5061.53	7630.99	6228.67	6787.6	8041.49
ENSG00000250420	AACSP1	0	0	0	0	0	0	0	3.38794	0	0	0	0	0	0	0	0	0	0	0	0	0	0	0	0	0	0	0	0	0	0	0.887931	0	0	0	0	0	0	0	0	0	0	0	0	0	0	0	0	0
ENSG00000114771	AADAC	2.31793	0	1.56243	0.749075	25.3692	40.2743	29.9377	22.8686	4.50598	15.2625	8.03383	10.7745	13.9809	14.037	16.9872	0	0	0	0	0	38.6418	17.6201	61.6854	14.6412	0	0	0	0	0	0	0	0	0	0	0	0	7.95898	0	0	0	0	0	0	0	0	0	0	0
ENSG00000197953	AADACL2	0	0	0	0	6.5469	0	0	0	0	0	0	0	5.75685	0	0	0	0	0	0	0	0	1.85475	0	0	0	0	0	0	0	0	0	0	0	0	5.69341	0	0	0	11.7394	0	0	0	0	0	0	0	0	0
ENSG00000242908	AADACL2-AS1	0	0	2.34365	0	8.18362	3.4276	0	0	4.50598	0	0	0	0	0	0	0	0	0	9.25406	0	0	0	0	0	0	0	0	0	0	0	0	0	0	0	0	0	0	0	0	0	0	0	0	0	0	0	0	0
ENSG00000188984	AADACL3	0	0	0	0	0	0	0	0	0.901195	1.79559	0	0	0	0	0	0	0	0	0	0	0	0	0	0	0	0	0	0	25.341	7.93374	0	0	0	0	0	0	0	0	0	0	0	0	0	0	0	0	0	2.99357
ENSG00000204518	AADACL4	0	0	0	0	0	0	0	3.38794	0	0	0	0	0	0	0	0	0	0	0	0	0	0	0	0	18.7931	0	37.8975	0	7.86446	0.881527	7.10345	17.6646	0	7.49452	10.2481	0	0	0	0	0	0	6.54283	0	0	0	0.698987	0	0
ENSG00000240602	AADACP1	0	0	0	0	19.6407	41.9881	0.855364	16.0927	0	0	0	0	17.2705	4.12854	0	97.9298	0	0	0	3.35837	103.325	118.704	106.921	72.291	0	0	0	0	0	0	3.55172	0	0	0	0	0	0	0	0	0	0	0	0	0	6.10208	5.59189	0	3.74197
ENSG00000109576	AADAT	757.963	681.411	615.599	770.05	486.107	308.484	354.121	404.859	512.78	608.706	417.759	387.881	478.641	450.837	371.291	516.899	734.236	586.569	673.022	518.868	1356.66	1005.27	1177.78	1115.48	613.012	549.486	784.756	444.965	444.779	297.956	363.164	509.623	533.35	661.391	843.764	532.232	399.717	622.68	470.555	491.915	829.722	600.85	598.153	663.846	497.658	366.968	387.073	356.984
ENSG00000103591	AAGAB	8431.85	8563.42	8935.56	9019.62	10096.1	9922.91	10507.3	9188.09	9192.19	8582.04	9019.31	9809.26	10039.1	11047.2	10647.7	10324.4	8666.64	9560.66	9805.1	9623.4	9208.5	9563.09	9631.97	7823.9	9173.7	10128.6	8755.25	10168.1	11074	10923.9	10987.3	10139.5	9392.84	9560.2	10261.8	9760.69	10548.3	11581.9	10941.1	9673.3	6856.13	7446.83	7579.8	6928.45	9352.45	10261.1	10290.8	8968
ENSG00000115977	AAK1	8134.38	4741.16	4122.48	6841.31	9057.63	5667.54	5529.93	8243.7	8943.46	8676.31	8681	7769.3	6592.41	4116.98	5817.71	7626.61	6568.35	5658.07	4844.08	3182.89	10321.6	8749.78	9397.56	10444.7	4547.92	4378.46	6136.63	4627.63	5008.79	4650.94	5925.16	6519.11	5634.92	4727.17	4690.23	4183.15	6840.3	7540.43	8968.91	9629.51	8213.08	7981.16	6074.84	8895.53	9683.32	7510.61	8103.32	7538.56
ENSG00000087884	AAMDC	1904.56	1961.19	2107.72	2121.38	3289.82	3332.49	3605.36	3464.17	3110.93	3025.57	2852.01	3083.3	3497.7	3653.76	3757.4	3270.86	2143.87	1966.48	1899.61	2178.74	1416.31	1659.07	1623.56	1558.38	2372.4	2296.36	2128.73	2345.93	3115.2	3069.48	3037.61	3131.04	2031.62	2109.71	2308.11	2572.97	2412.45	2070.99	2211.9	2458.56	1696.72	2248.55	2089.95	2059.09	1564.84	1599.28	1937.8	1519.99
ENSG00000127837	AAMP	9810.25	11865.7	12587	12489.3	11322.9	12469.6	10341.3	12262.6	11212.7	11402	11162.6	10397.4	11860.8	11890.2	11176.8	8320.63	9888.16	8898.98	8358.1	9803.92	12922.3	16154.9	12372.4	15592.9	8572.32	8351.98	9390.27	7709.36	10597.8	11202.4	10444.7	10998	9083.59	8636.5	8756.47	8851.85	9205	8973.06	8429.88	8015.26	7037.2	7550.43	7567.83	7514.27	14701.9	14975.8	15094.2	16165.3
ENSG00000129673	AANAT	0	0.776094	2.34365	1.49815	1.63672	4.2845	0	8.46985	10.8143	24.2405	2.67794	0	8.22407	4.12854	12.1337	11.0703	2.48613	0	0	0	0	0.927374	0	10.0658	6.26435	0	6.47031	12.8443	14.8551	15.8675	16.8707	7.94906	0	0	0	4.14995	0	0	0	2.03691	9.58601	0	0	4.65856	0	3.49493	0.813178	0
ENSG00000131043	AAR2	4760.25	5324.78	5725.54	5068.24	4694.12	4976.02	4221.22	5071.74	4668.19	4361.5	4331.13	4262.2	4869.47	4974.07	4457.92	4735.55	5147.94	4680.74	4765.84	4988.86	4242.19	4022.95	3928.13	4583.62	7471.59	7017.22	6561.82	6668.05	5137.24	6081.66	5370.21	5521.94	6149.67	6862.17	6438.11	6467.7	5271.5	5523.87	4503.04	5349.95	6098.83	5699.9	6219.6	6222.68	4308.74	3717.21	3609.7	4310
ENSG00000205002	AARD	8.49907	21.7306	10.937	7.49075	5.72853	26.5639	47.045	16.9397	14.4191	11.6714	8.03383	7.18298	17.2705	10.7342	18.605	34.9141	8.28709	0	7.5715	5.03755	78.1236	65.8436	63.3303	34.7729	564.687	473.624	688.626	635.795	135.443	111.072	135.853	114.82	470.718	486.207	564.787	564.394	134.418	119.001	165.33	245.448	320.599	587.764	466.559	547.381	93.5652	99.9551	91.0759	117.498
ENSG00000090861	AARS1	20731.6	16427.6	18292.2	21831.1	13334.4	8482.46	7217.56	12847.1	16341.4	16199.8	15889.1	13279.5	12757.2	9040.68	9901.91	11950.8	17912.5	12827.7	14152.8	10782.9	21610.8	17490.3	17783.5	23965.9	30213	30170.5	34618.9	29283.3	18655.4	19923.4	22169.9	21478.3	29777.6	27105.8	30154.6	28831.8	23225.2	21489.4	23860.4	30322.5	38704	34046.7	25723	38837.3	30037.1	22996	24883.2	28624.5
ENSG00000124608	AARS2	3382.63	3643.76	3961.55	3843.51	3305.36	3561.28	2577.21	3539.55	3786.82	4085.87	4234.72	3348.17	3394.9	3068.33	3202.49	2788.02	2851.59	2866.17	2899.89	2857.97	2135.38	2816.44	2176.26	2872.43	1071.2	1317.33	881.811	830.295	1530.07	1561.18	1468.64	1308.06	1242.85	1232.85	1210.42	1091.44	2104.71	1656.79	2078.85	2250.79	1050.2	1046.85	1159.22	1101.75	2512.02	2401.72	2697.31	2780.28
ENSG00000266967	AARSD1	8.49907	21.7306	12.4995	12.7343	1.63672	0	0	8.46985	0	2.69339	5.35589	1.79575	8.22407	5.77996	0	0	8.28709	17.7237	0	23.5086	10.9205	27.8212	12.3371	6.40554	11.6338	0	18.4866	0.917453	2.62149	20.2751	16.8707	0	6.85037	12.1786	17.0802	1.03749	7.07465	0	0	0	3.19534	7.6333	34.6929	12.8111	14.2382	4.89291	7.3186	11.9743
ENSG00000234969	AARSD1P1	11.5896	11.6414	11.7183	12.7343	9.82034	6.85521	1.71073	4.23492	5.40717	2.69339	15.175	26.0383	1.64481	0	17.7961	0	0	9.28383	12.6192	10.9147	0	7.419	0	0	0	0	0	0	0	2.64458	0	21.1975	0	0	0	0	2.65299	0.922489	0	0	0	0	0	0	4.06805	3.49493	1.62636	4.49036
ENSG00000157426	AASDH	1780.94	1703.53	1709.3	1594.78	1437.86	1365.04	1485.77	1317.91	1874.49	1628.6	1700.49	1958.26	1535.43	1596.09	1784.46	1365.91	1655.76	1584.16	1844.92	1939.46	1233.18	1314.09	1487.85	1049.59	1540.14	2056.47	1357.84	1945.92	1528.33	1537.38	1637.34	1834.47	1951.38	1807.12	1919.82	1762.69	1957.02	2469.5	2481.91	1650.92	1627.49	1800.37	2247.86	1826.16	1390.6	1662.19	1791.43	1376.3
ENSG00000149313	AASDHPPT	10069.9	9923.91	9811.31	9325.24	13787.8	13266.5	15743.8	12153.4	12242.7	12113.1	12968.4	14267.2	13218.5	16023.7	15419.5	13485.4	12221	14014.4	13144.1	12736.6	11083.5	10407	11867.4	8455.31	11179.2	10139.9	9850.59	11266.3	11143.9	10039.7	11336.2	10652.6	10396.9	10012.7	10273.2	9496.13	10974.5	11692.6	10924.5	11703.1	9631.81	10921.1	11555.1	9936.72	7979.48	8695.39	8479.82	7438.28
ENSG00000008311	AASS	3306.14	2907.25	3172.52	2969.34	1344.57	1268.21	1418.19	1364.49	1752.82	1696.84	1704.96	1738.28	1155.48	1202.23	1111.45	864.337	2748.83	3140.47	2727.42	2889.04	2451.23	2906.39	2914.02	2351.75	2125.41	2060.57	1887.48	1922.98	1547.55	1395.46	1796.28	1593.34	1463.04	1480.17	1524.7	1278.19	2345.24	2441.83	2919.2	1991.08	2530.71	2598.59	3282.66	2667.03	2794.07	3266.36	3089.26	2703.2
ENSG00000215458	AATBC	0	0	0	0	0	0	0	2.54095	0	0	0	0	0.822407	0	0	0	0	0	0	0	7.56035	0	0	0	0	0	0	0	7.86446	0	0	0	0	0	0	1.03749	0	0	0	0	0	0	0	1.16464	0	0	0	0
ENSG00000275700	AATF	6799.26	6759.78	6748.15	7713.98	5709.71	5998.31	5670.21	6005.12	5910.94	5703.7	5702.24	5486.9	6139.27	5443.07	5768.36	6247.07	5783.56	5857.25	6642.73	5990.49	7958.53	8150.69	7296.97	7707.69	4288.4	4620.4	4475.61	3747.8	4380.5	4841.35	4744.21	5139.51	4548.65	4174.45	4408.98	3875.02	5490.81	5305.24	5276.87	5532.26	4251.93	4326.99	4483.76	4362.75	8064.91	8267.61	8038.26	8429.9
ENSG00000181409	AATK	23.1793	17.0741	24.9989	20.9741	11.4571	16.2811	45.3343	22.0216	33.3442	35.9119	33.9206	33.2213	31.2515	20.6427	5.66239	13.625	19.0603	15.1917	42.0639	14.2731	10.9205	28.7486	9.86966	21.0468	7.15926	0	31.4272	0	9.61212	20.2751	16.8707	26.4969	1.95725	2.81045	18.2189	10.3749	13.265	0	0	27.4983	28.758	4.36189	23.9261	6.98785	31.1884	44.0362	60.1752	32.1809
ENSG00000281376	ABALON	13.1349	12.4175	6.24974	17.9778	83.4729	103.685	100.078	73.6877	40.5538	56.5612	54.4515	78.115	78.1286	64.4053	89.7894	51.0938	34.8058	38.8233	30.286	39.4608	32.7615	9.27374	11.5146	8.23569	0.894908	0	34.2002	27.5236	41.0699	88.1527	31.0776	40.6285	16.6366	22.4836	18.2189	24.8997	6.19031	53.5044	0	11.203	10.6511	0	0	18.6343	56.2747	67.8017	56.1093	47.1488
ENSG00000183044	ABAT	1003.66	918.119	896.837	1128.11	1676.01	1732.65	1466.95	1599.95	2971.24	3048.02	2960.02	2876.79	1330.65	1112.23	1278.89	1233.92	861.029	716.543	1064.22	735.483	635.909	633.397	616.854	669.836	872.535	852.933	877.189	884.425	1861.26	2225.86	2117.72	2255.77	1318.21	1296.55	1498.51	1452.48	1764.24	1852.36	1958.53	1813.87	1265.35	1075.21	930.726	1031.87	437.315	521.444	428.545	503.669
ENSG00000165029	ABCA1	14796.9	13968.1	14508.8	14603.2	18238.8	17005.2	16944.8	17165.8	32125.8	31922.1	32031.8	31243.3	15224.4	14405.3	15492.3	14325.9	43444.2	41622	41757.7	38028.5	76358.7	78493	83422.5	78358	12595.8	11918.5	11427.5	12064.5	14721.4	13994.2	15567.2	15022.8	12636	11704.6	11359.5	11910.4	16329.2	16169.4	16527.1	16226.1	34385	34638.8	36559.1	33181.8	59770.5	61508.7	67005.1	55066
ENSG00000154263	ABCA10	3.09057	4.65656	3.12487	5.9926	30.2794	30.8484	23.0948	56.748	14.4191	21.5471	25.8868	4.48937	23.0274	31.3769	25.0763	52.797	8.28709	0	10.9366	0	34.4416	24.1117	14.8045	20.1317	47.4301	0	0	22.0189	33.2055	20.2751	29.3017	38.8621	22.5084	59.0193	39.8539	30.0872	40.6792	18.4498	15.6526	57.0336	20.2371	16.3571	20.3372	45.421	4.74606	13.2807	6.50542	11.9743
ENSG00000251595	ABCA11P	98.1256	70.6246	53.1228	53.1844	148.942	132.82	174.494	104.179	171.227	142.75	94.6207	190.349	97.8664	208.079	165.018	97.9298	96.959	119.846	117.779	67.1674	134.406	83.4637	106.921	64.9704	41.1658	36.9058	5.54598	7.33963	48.0606	75.8113	95.8965	88.3228	66.5464	54.3353	105.898	93.374	84.0114	44.2795	69.4582	53.9782	129.944	23.9904	114.845	94.3359	78.649	89.4703	46.3511	66.607
ENSG00000144452	ABCA12	25.4972	15.5219	16.4056	19.476	157.125	100.257	199.3	149.916	92.8231	80.8017	158.891	82.6043	117.604	63.5796	120.528	50.2423	38.9493	26.1635	41.2226	20.9898	99.1246	120.559	177.654	88.7624	0	0	15.7136	56.8821	55.0512	66.9961	97.6724	87.4396	49.9098	53.3985	21.635	39.4246	100.814	107.009	131.09	85.5504	25.5627	37.076	21.5335	26.7867	10.1701	22.3676	38.2194	23.2002
ENSG00000179869	ABCA13	3.09057	6.20875	2.34365	11.9852	40.0997	68.5521	79.5488	72.8407	18.9251	8.97797	24.1015	23.3447	90.4647	64.4053	91.4072	56.2032	8.28709	0	0	20.1502	2442.83	2370.37	2717.45	2159.58	62.6435	95.3399	96.1303	78.901	56.7989	101.376	171.371	112.17	65.5678	91.8079	125.255	44.612	193.668	71.9542	167.287	185.359	40.4743	114.5	62.2079	62.8906	501.726	517.25	449.687	398.894
ENSG00000189149	ABCA15P	74.1737	103.997	98.4334	104.871	99.0218	79.6918	138.569	54.207	93.7243	99.6554	87.4795	70.932	112.67	165.142	66.3309	262.282	84.5283	64.1428	153.954	63.809	111.725	72.3352	88.0045	81.4418	115.443	104.566	150.666	97.2501	100.49	129.584	60.3793	68.0086	132.114	111.481	80.8465	52.9119	132.65	134.683	173.156	123.233	137.399	137.399	16.7483	103.653	134.246	123.721	136.614	114.504
ENSG00000238098	ABCA17P	0	0	1.56243	0	0	0	0	1.69397	0	0	0	1.79575	4.11203	0	30.7387	0	0	0	0	0	0	0	4.11236	0	0	0	0	0	0	13.2229	5.32759	0	11.7435	0	27.3284	0	0	0.922489	0	5.09228	0	21.8094	0	2.32928	0	0	3.25271	9.72911
ENSG00000107331	ABCA2	1697.5	1653.86	1785.08	1736.36	2380.61	1820.06	1373.71	2521.47	3489.43	3478.06	3421.52	2710.68	1622.61	833.966	986.066	1127.47	2327.84	1389.2	1413.35	1277.86	2292.47	2549.35	1918	3803.97	2098.56	1782.75	2259.99	2230.33	1824.55	1767.46	1933.91	1934.27	3446.71	2602.47	2715.76	2971.37	2621.16	1669.71	1966.35	2829.27	3628.84	3256.15	2696.47	3619.7	2164.2	1760.05	1927.23	2172.59
ENSG00000167972	ABCA3	47.9039	75.2811	53.904	51.6862	476.287	407.885	345.567	424.339	345.158	359.119	316.89	241.528	372.55	207.253	282.311	142.211	111.876	78.4906	123.668	88.9968	253.692	282.849	269.771	403.549	706.977	634.574	549.976	724.788	1086.17	948.523	983.827	1154.38	976.667	585.509	671.823	786.416	974.532	904.962	832.52	1211.96	682.737	790.592	490.486	876.975	2059.79	1701.33	2067.91	2154.62
ENSG00000257408	ABCA3P1	0	0	0	0	5.72853	0	0	2.54095	0	0	0	0	0	0	0	0	0	0	0	0	0	0	0	0	0	0	0	0	0	0	0	0	0	0	0	0	0	0	0	11.203	0	0	0	0	0	0	0	0
ENSG00000198691	ABCA4	12.3623	3.88047	9.37461	0.749075	99.0218	126.821	18.818	117.731	47.7633	53.8678	80.3383	33.2213	72.3718	51.1939	42.0635	83.4533	15.7455	24.4756	8.41278	26.0274	178.928	133.542	107.744	161.969	39.3759	90.2141	16.6379	6.42217	125.831	151.623	144.733	190.777	53.8243	47.7776	53.5181	29.0497	53.0598	32.2871	90.9804	50.9228	17.0418	22.8999	0	5.82321	48.1386	55.9189	51.2302	61.3682
ENSG00000154265	ABCA5	385.549	359.332	361.704	391.017	668.602	642.676	687.713	426.033	656.971	766.718	708.762	795.516	488.51	568.087	410.119	351.696	337.285	434.652	444.195	404.683	160.447	132.615	139.82	115.3	3181.4	3115.46	3037.35	3474.4	1616.58	1230.61	1562.76	1399.03	2304.66	2295.2	2054.18	1956.7	1853.56	2251.8	1838.2	2000.25	2825.74	3146.01	3060.15	2770.68	374.261	378.851	387.886	336.029
ENSG00000154262	ABCA6	10.0444	17.0741	12.4995	10.4871	75.2893	39.4174	79.5488	71.9937	77.5028	74.5171	64.2707	35.017	59.2133	21.4684	50.9616	80.8986	22.3751	0	0	9.23551	25.2012	26.8939	22.2067	11.896	0	0	54.5355	4.58727	43.6914	30.8534	31.9655	27.3801	31.316	18.7363	35.2992	36.3121	3.53732	33.2096	0.978284	32.5906	28.758	21.8094	68.1895	9.31713	2.03403	4.19392	19.5163	9.72911
ENSG00000064687	ABCA7	94.2624	135.816	123.432	192.512	253.692	349.616	254.043	381.99	737.178	733.5	631.102	535.132	305.935	205.601	287.164	338.922	188.117	92.8383	74.0325	146.089	78.1236	128.905	50.9933	129.941	342.75	313.699	311.499	367.899	536.531	534.205	321.431	467.228	736.904	601.435	471.415	657.768	451.893	270.289	439.25	448.121	538.947	606.302	323.003	644.047	149.162	93.6642	102.46	127.975
ENSG00000141338	ABCA8	865.36	831.973	780.436	873.422	2725.15	2697.52	2874.88	2674.78	4260.85	4210.67	4205.26	4291.83	1754.19	1724.9	1825.72	1555.81	1239.75	1237.28	1038.14	1146.04	74.7634	57.4972	74.0225	43.9237	9.84399	11.2768	0.92433	0	153.794	213.33	224.647	220.807	12.7221	30.9149	77.4304	47.7245	142.377	44.2795	59.6753	23.4245	0	19.6285	14.3557	16.305	15.5942	5.59189	4.06589	5.98715
ENSG00000154258	ABCA9	0	4.65656	0	0	14.7305	19.7087	73.5613	18.6337	5.40717	16.1603	11.6044	11.6723	12.3361	6.60567	42.8724	121.774	0	0	0	0	0	0.927374	0	0	0	0	0	0	5.24297	10.5783	11.5431	0.883228	0	7.49452	0	0	2.65299	0	35.2182	7.1292	0	14.1761	9.57045	0	0.678008	0	0.813178	0
ENSG00000231749	ABCA9-AS1	0	0	0	0	3.27345	0	0	6.77588	0	0	8.03383	0	0	3.30283	0	0	0	0	0	0	0	0	0	0	0	0	0	0	0	0	0	0	0	0	0	0	0	0	0	0	0	0	0	0	0	0	0	0
ENSG00000085563	ABCB1	191.615	176.173	167.18	160.302	449.281	233.934	194.168	315.078	157.709	193.026	162.462	243.324	185.042	220.464	256.426	71.5314	258.557	246.444	176.668	241.803	707.313	752.101	672.782	622.252	18.7931	48.1825	15.7136	90.8279	265.644	343.796	295.681	255.253	119.392	119.912	120.7	120.349	364.344	353.313	382.509	330.999	69.2323	83.9663	89.723	52.4089	217.641	164.961	233.382	187.847
ENSG00000135776	ABCB10	4214.77	3737.67	3984.99	3969.35	3192.43	2808.06	3367.57	2730.68	2867.6	2750.85	3077.85	3330.21	2815.1	3543.11	3321.4	3104.8	4377.24	4552.45	3967.47	4317.18	1349.1	1452.27	1873.59	1233.52	6051.37	5992.06	5527.49	5911.15	5352.2	4526.64	5023.91	4662.56	5958.84	5771.72	6098.79	5635.64	5576.59	5042.33	4990.23	5368.29	5582.25	5688.99	6419.38	5681.12	3692.43	3893.36	3785.34	3352.8
ENSG00000274099	ABCB10P1	0	0	0	0	0	0.856901	0	0	0	0	0	0	0	0	0	0.851564	0.828709	0	0.841278	0	0	0.927374	0	0	0	0	1.84866	0	0	0	3.55172	0	0	0	0	0	0	0	0	0	1.06511	0	0	0	0	0	0	0
ENSG00000261524	ABCB10P3	0	0	0.781217	0	0	0.856901	0	0.846985	0	1.79559	0	0	7.40166	0	0	0	0.828709	0	0.841278	1.67918	0	0.927374	0	0	0	1.02516	1.84866	0	0	0	4.43965	0	0	0	0	0	0	0	0	0	1.06511	1.09047	0	0	0	0	0.813178	0
ENSG00000260053	ABCB10P4	12.3623	11.6414	3.12487	14.9815	0	0	0	6.77588	5.40717	8.08017	14.2824	0	11.5137	0.825708	8.08914	0	20.7177	8.43985	0.841278	11.7543	10.0805	0.927374	11.5146	0	0	1.02516	0.92433	0	0	5.28916	15.0948	19.431	0	0	7.97078	14.5248	0	0	0	3.05537	6.39067	1.09047	0	5.82321	7.45809	10.4848	0.813178	5.98715
ENSG00000073734	ABCB11	0	0	0	0	7.36526	1.7138	29.9377	17.7867	7.20956	2.69339	0	0	11.5137	24.7713	37.21	0.851564	0	0	0	0	5.04023	0.927374	13.982	7.32061	0	0	0	0	0	11.4599	16.8707	3.53291	2.93587	2.81045	0	0	4.42165	0	30.3268	27.4983	0	0	8.37414	1.16464	0	0	0	0.748393
ENSG00000005471	ABCB4	6.18114	6.98485	5.46852	17.2287	15.5489	17.138	30.7931	29.6445	3.60478	7.18237	6.24854	0.897873	28.7842	34.6798	28.312	12.7735	4.14355	0	0	4.19796	5.88027	29.676	23.0292	38.4332	203.144	275.768	174.698	192.665	212.34	200.107	158.94	160.748	209.426	207.036	225.459	177.411	218.43	119.924	343.378	148.695	387.701	364.218	392.388	401.801	104.413	100.654	105.713	81.5749
ENSG00000004846	ABCB5	0	0	0	0	3.27345	18.8518	0	5.92889	3.60478	1.79559	0	0	5.75685	21.4684	28.312	0	0	0	0	0	0	0	26.3191	0	0	0	0	0	13.1074	3.52611	1.77586	27.3801	0	0	0	0	0	19.3723	0	20.3691	0	8.72378	0	0	0	0	0	0
ENSG00000115657	ABCB6	82.6728	97.7878	157.806	112.361	123.573	187.661	92.3793	124.507	119.859	102.349	59.8074	96.0724	128.295	21.4684	153.694	97.9298	106.075	116.47	78.2389	107.468	44.522	38.0224	17.2719	86.9323	164.663	362.907	290.24	176.151	109.229	84.6266	136.741	117.469	173.216	256.687	231.153	172.223	98.1607	155.901	135.003	143.602	58.5812	129.766	114.845	136.263	66.4448	61.5108	65.8674	65.1102
ENSG00000131269	ABCB7	3098.3	2943.72	2874.88	3245.74	2338.06	2281.93	2477.99	2272.46	2437.73	2106.23	2485.13	2375.77	2703.25	2459.79	2287.61	2670.5	3126.72	2847.6	2828.38	2689.21	2126.14	1893.7	2028.22	1921.66	4630.25	3895.61	4717.78	4711.12	3233.17	2991.9	3193.89	3103.66	3621.89	3776.3	3853.3	3650.92	3158.83	3639.22	2664.85	2932.14	3662.92	3622.55	3230.03	3832.83	3261.9	3325.08	3264.1	3146.25
ENSG00000197150	ABCB8	3200.29	3711.28	4152.17	3692.19	2446.08	2784.93	2409.56	2704.42	3347.04	3310.18	3420.63	2800.47	2617.72	2230.24	2603.89	1942.42	3018.99	2314.21	2518.79	2764.78	2115.22	2160.78	1805.33	2971.25	2961.25	3401.48	3565.14	2465.2	3234.91	3343.63	3383.9	3217.6	3155.08	3306.96	3114.3	3619.8	2939.52	2278.55	2742.13	3261.1	2773.55	2729.45	2403.38	2714.78	4297.9	3657.8	4108.18	4812.17
ENSG00000150967	ABCB9	1012.93	1156.38	1242.92	1149.83	1354.39	1509	1454.97	1512.71	1574.39	1464.31	1458.59	1151.97	1358.62	1265.81	1248.15	1141.1	1006.05	711.479	775.658	931.108	1243.26	1230.63	1073.33	1499.81	779.465	1078.47	998.276	944.977	975.193	918.551	812.457	983.033	765.284	845.944	803.91	897.428	1047.93	537.811	678.929	999.106	800.964	921.449	815.881	604.449	656.312	702.482	715.597	868.136
ENSG00000103222	ABCC1	20041.6	14721.7	13833.8	18458.7	17080.9	11189.4	9752.86	16208.7	29026.6	27714.1	26994.6	22143.3	12074.6	7333.94	9374.5	10843	21839	14192.4	15906	11616.6	11844.5	10144.5	10395.2	14428	5315.75	5110.42	7047.09	5141.41	6544.1	6569.14	7022.65	7010.18	7990.47	6883.72	7793.15	7636.95	6711.19	5401.18	6312.87	8418.57	10213.4	8751.04	6284.2	10601.7	9659.59	6562.09	6561.53	8387.24
ENSG00000124574	ABCC10	2350.38	2345.36	2579.58	2453.22	3121.23	3143.97	2777.37	3429.44	3164.1	3146.78	2782.38	2435.03	3287.16	2737.22	3140.2	2447.39	2871.48	2212.93	2231.07	2606.09	3279.51	3939.49	3133.62	4299.03	2972.88	2613.13	3066	2453.27	3288.22	3341.87	3083.78	3024.17	2994.59	2787.96	2874.04	2960.99	3264.06	2657.69	2824.31	3350.72	3715.11	3241.97	2847.21	3636.01	4421.97	3599.78	3670.69	4326.46
ENSG00000121270	ABCC11	8.49907	10.0892	6.24974	9.73798	58.9221	51.414	74.4167	61.8299	45.961	65.5391	60.7001	67.3405	33.7187	29.7255	97.0696	42.5782	15.7455	14.3477	25.2383	19.3106	14.2807	6.49162	41.9461	21.0468	0	0	0	19.2665	91.752	50.247	76.3621	84.7899	14.6794	1.87363	11.3868	0	26.5299	27.6747	47.9359	9.16611	0	5.45236	14.3557	2.32928	26.4423	25.8625	18.7031	5.98715
ENSG00000140798	ABCC12	0	0	0	0	5.72853	22.2794	0	0	0	0	2.67794	17.9575	2.46722	0	0	0	2.48613	0	0	0	7.56035	1.85475	0	0	0	0	0	0	3.49531	0	0	0	0	0	0	0	0	0	0	4.07383	0	0	0	3.49392	3.39004	0	3.25271	0
ENSG00000243064	ABCC13	0	0	0	0	0	0	0	0	0	0	0	0	1.64481	0	0	0	0	0	0	0	0	0	0	0	0	0	0	0	0	0	0	0	0	0	10.2481	0	0	0	25.4354	0	0	0	0	0	0	0	0	0
ENSG00000023839	ABCC2	87.3086	48.1178	77.3405	86.8928	153.034	191.946	68.4291	154.998	164.919	170.581	181.208	158.026	159.547	198.17	105.968	59.6095	46.4077	70.8947	95.9057	67.1674	78.1236	104.793	176.831	110.724	27.7421	29.7296	35.1245	91.7453	269.139	175.424	206	214.625	13.7007	97.4288	78.5691	81.9616	133.534	107.009	116.416	91.6611	86.2741	29.4427	71.7784	25.6221	137.636	160.767	129.295	141.446
ENSG00000108846	ABCC3	2699.61	2578.18	2576.45	2499.66	1432.13	1468.73	1221.46	1500.01	1846.55	1824.32	1950.44	1608.09	1279.66	1176.63	1261.91	1503.01	2325.36	2184.23	2251.26	2179.58	367.097	396.916	298.557	469.434	4260.66	4469.7	4423.84	4119.37	2225.64	2266.41	2348.58	2468.62	5156.37	5484.12	4855.34	5212.34	3654.05	3059.9	3668.57	3811.07	4001.63	3837.37	3849.71	3892.23	433.925	489.99	570.851	586.74
ENSG00000125257	ABCC4	37178.8	35909.9	36553.9	35763.9	49243.3	47155.2	50575.1	46080.2	57197.1	57795.7	58610.4	62492	44963.4	47751.5	47927.3	48879.8	44601.1	47150.9	47374.1	44223.8	21683.9	20631.3	22814.5	18414.1	8185.72	8161.3	7405.73	8224.05	7756.98	7674.58	7188.69	7092.32	6273.96	6138.95	6671.54	6238.42	5828.62	6995.24	6335.37	6395.91	8864.93	8847	8905.3	8376.1	7322.49	7300.92	7125.88	6725.06
ENSG00000114770	ABCC5	1597.83	1847.1	1967.89	1928.87	3096.68	3287.07	3296.57	3014.42	2765.77	2577.57	2637.77	2571.51	2685.16	2807.41	2843.33	2667.1	2530.05	2654.33	2566.74	2613.65	3471.04	3244.88	3246.3	3255.84	1316.41	1390.12	1073.15	1767.93	1724.94	1742.78	1743.01	1893.64	999.175	1317.16	1252.55	1360.15	1522.82	1060.86	1599.49	1552.13	1303.7	1266.04	1579.12	1420.86	3063.92	2630.29	2459.05	2578.21
ENSG00000223882	ABCC5-AS1	0	0	0	0	0	0	0	0	0	0	0	0	0	0	0	0	0	0	0	0	0	0	0	0	0	0	0	0	0	0	0	0	0	0	0	0	0	0	0	0	0	0	0	0	0	0	0	0
ENSG00000091262	ABCC6	254.199	267.752	320.299	320.604	453.373	470.439	484.991	450.596	752.498	645.516	756.965	579.128	397.222	378.174	309.814	298.047	374.577	274.295	263.32	337.516	73.0834	122.413	84.7146	172.034	271.157	318.825	232.007	222.941	353.901	218.619	313.44	229.639	288.694	429.061	455.473	373.496	321.012	314.569	336.53	239.337	428.175	291.156	496.467	418.106	39.3245	61.5108	88.6364	68.1038
ENSG00000256340	ABCC6P1	51.7671	72.1767	47.6542	60.6751	117.026	96.8298	118.04	116.037	161.314	124.794	177.637	79.9107	105.268	52.8453	76.0379	22.9922	58.0096	47.2631	70.6674	74.7237	12.6006	29.676	32.0764	55.8197	39.3759	56.3838	58.2328	38.533	74.2754	62.5884	54.1638	78.6073	16.6366	78.6925	111.591	65.3618	93.7391	8.30241	61.6319	59.0705	131.009	68.6997	131.594	61.726	23.0523	29.3574	36.593	8.98072
ENSG00000255277	ABCC6P2	48.6765	56.6549	37.4984	56.9297	125.209	105.399	100.933	101.638	157.709	141.852	71.4118	108.643	89.6423	75.9652	110.012	74.9376	30.6622	54.015	26.9209	62.9694	42.842	59.352	69.0876	62.2252	34.9014	103.541	39.7462	0	134.57	31.735	38.181	87.4396	59.6961	56.2089	81.9852	66.3993	117.616	15.6823	56.7405	33.6091	110.772	54.5236	126.808	72.2078	7.45809	20.2706	18.7031	37.4197
ENSG00000006071	ABCC8	0	0	0	0	0	11.1397	0	0	0	0	0	0	4.93444	6.60567	0	0	0	0	0	0	0	0	0	0	0	0	0	0	0	3.52611	0	0	0	0	0	0	0	0	0	1.01846	0	0	0	0	0	0	0	0
ENSG00000069431	ABCC9	2342.65	2045.01	2278.03	2110.15	995.947	978.581	971.693	913.897	1131.9	1212.92	1281.84	1343.22	630.786	713.412	866.346	971.634	1107.16	1586.69	1325.85	1245.12	2446.19	2267.43	2264.26	2241.94	3926.86	3696.73	3731.52	3647.79	2772.66	2838.52	3002.98	3008.28	2966.21	3131.77	3214.5	2938.17	2214.36	2427.07	1899.83	2104.13	4337.14	4650.86	4989.79	4581.7	1472.63	1439.21	1414.12	1213.15
ENSG00000101986	ABCD1	2438.46	2440.82	2679.57	2549.85	2968.2	3340.2	2664.46	3504.82	3454.28	3312.87	3210.85	2782.51	3078.27	2095.65	2079.72	2374.16	2998.27	2255.13	2267.24	2450.77	5104.07	5362.08	4049.85	8353.73	2018.02	1550.04	2272.93	1971.61	2002.82	2333.4	2258.01	2378.53	2212.67	2197.77	2153.25	2516.95	1911.04	1556.24	1509.49	1705.92	2511.53	2364.14	2237.09	2561.05	3821.93	2816.22	3216.93	4286.05
ENSG00000215151	ABCD1P2	0	0	0	0	0	0	0	0	0	0	0	0	0	0	0	0	0	0	0	0	0	1.85475	0	0	0	0	0	0	0	0	0	0	0	0	0	0	0	0	0	0	0	0	0	0	0	0	0	0
ENSG00000261233	ABCD1P3	0	0	0	0	0	0	0	0	0	0	0	0	0	0	0	0	0	0	0	0	0	0	0	0	0	0	0	0	0	0	0	0	0	0	0	0	0	0	0	0	0	0	0	0	0	0	0	0
ENSG00000225293	ABCD1P4	0	0	0	0	0	0	0	0	0	0	0	0	0	0	0	0	0.828709	0	0	0	0	0	0	0	0	0	0	0	0	0	0	0	0	0	0	0	0	0	0	1.01846	0	0	0	0	0	0	0	0
ENSG00000214330	ABCD1P5	0	0	0	0	0	0	0	0	0	0	0	0	0	0	0	0	0	0	0	0	0	0	0	0	10.7389	0	0	0	0	0	0	0	0	0	0	0	0	0	0	0	0	0	0	0	0	0	0	0
ENSG00000173208	ABCD2	6.18114	3.10438	0	0	58.9221	47.9864	35.9253	66.0648	35.1466	10.7736	34.8133	78.115	49.3444	36.3312	71.9933	79.1954	2.48613	0	0	6.71674	0	0.927374	0	0.915077	0	0	0	33.0283	22.7195	14.1044	28.4138	32.6795	3.9145	5.62089	0	11.4124	12.3806	0	37.1748	32.5906	0	0	1.19631	8.15249	0	0	0	0
ENSG00000117528	ABCD3	12089.5	11244.8	11351.9	10874.3	18238.8	17625.6	20587.8	17057.4	16938	16504.2	17717.3	19959.7	19175.2	22010.1	21943.4	21025.1	13483.9	15325.1	14958.8	14012	13617	13328.2	15331.7	11356.1	13361.9	13065.7	11959	13563.6	15652	15816.4	15935.7	15574.8	13003	13191.3	13057.3	12545.3	14704.7	15210.9	16105.5	14083.2	12968.8	13726.9	14067.4	12491.9	9765.36	11030	11015.3	9387.1
ENSG00000119688	ABCD4	1362.17	1064.8	1230.42	1176.05	1447.68	1169.67	896.421	1395.83	1378.83	1397.87	1265.77	947.256	1016.49	863.691	737.729	1015.92	1275.38	1041.48	881.659	1132.61	1268.46	1011.77	1188.47	1404.64	1709.27	1633.08	1584.3	1640.41	1469.78	1480.97	1614.26	1461.74	1672.47	1425.83	2079.23	1592.55	1000.18	1025.81	884.369	1399.36	1634.95	1508.12	1460.69	1635.16	1248.21	1068.75	1138.45	1279
ENSG00000164163	ABCE1	26981.5	27175.7	27108.2	25111.3	24160.5	23123.5	27248.5	20619.8	17198.4	17075.2	17692.3	21047	24144.2	29110.4	27110.7	26074	25812.6	30210.4	28359.5	28445.4	26125.2	24590.3	29145.9	19665.9	19753.3	19202.3	17951.4	21167.5	24830.7	22309.7	23024.9	23575.1	19157.5	20065.6	20545.3	19020.3	26857.1	29415.4	26774.7	25781.2	15960.7	17648.2	19249.8	15080.9	24169	27805.7	26381.9	22162.2
ENSG00000204574	ABCF1	14415.2	12737.3	12640.1	14454.9	11999.6	10684.7	9105.35	12227.9	10852.2	10989.9	9927.14	9758.08	9496.33	7968.09	8872.97	8261.87	12824.3	11321.2	11797.2	10159.1	16894.9	16894	15480.6	17365.4	7592.4	6397	8303.26	7355.22	8165.06	7834.13	8776.31	9010.7	8955.39	8436.02	8074.4	7881.8	9971.71	9605.88	9690.89	9439.06	9047.06	8018.24	7944.67	8475.09	14041.6	12536.3	11399.9	12991.4
ENSG00000033050	ABCF2	4400.97	5121.44	5224	4993.34	4464.16	4989.73	4886.69	4736.34	4441.99	4343.54	4365.94	4116.75	4743.64	4183.04	4279.15	3800.53	4974.74	4944.06	4849.13	4945.2	4379.96	4707.35	4109.89	4665.06	3385.44	2956.56	3363.64	3043.19	3653.48	3825.83	3739.08	3820.85	3304.81	3479.33	3102.91	3298.18	4120.1	3575.57	3602.04	3326.28	3247.53	3452.43	3537.48	3248.18	4488.42	4757.3	4287.07	4702.15
ENSG00000285292	ABCF2-H2BK1	0	0	0	0	0	0	0	0	0	0	0	0	0	0	0	0	0	0	0	0	0	0	0	0	0	0	0	0	0	0	0	0.883228	0	0	0	0	0	0	0	0	0	0	0	0	0	0	0	0
ENSG00000242159	ABCF2P1	0.772643	1.55219	1.56243	0	3.27345	7.71211	2.56609	1.69397	3.60478	2.69339	3.57059	4.48937	6.57925	0	1.61783	16.1797	1.65742	6.75188	7.5715	0	1.68008	0.927374	0	1.83015	6.26435	2.05032	1.84866	2.75236	4.36914	1.76305	4.43965	7.06583	3.9145	1.87363	1.13868	4.14995	5.30598	8.30241	15.6526	14.2584	1.06511	2.18094	5.98153	5.82321	1.35602	0	1.62636	0.748393
ENSG00000228769	ABCF2P2	0	0	0	0	0	0	0	0	0	0	0	0	0	0	0	0	0	0	0	0	0	0	0	0	0	0	0	0	0	0	0	0	0	0	0	0	0	0	0	0	0	0	0	0	0	0	0	0
ENSG00000161204	ABCF3	5179.02	5116.01	5434.93	5544.66	7339.89	6731.81	5778.84	7729.58	6539.07	6979.47	6609.17	5460.86	6844.07	5888.13	6293.35	5971.17	5304.57	4656.26	4589.17	4951.07	7619.15	7565.52	6680.12	9068.41	4615.04	3955.07	4565.27	4514.79	6384.19	6387.55	6956.94	6489.08	5569.35	5583.42	5779.95	5910.57	5527.95	5299.7	6327.54	5744.1	5469.35	5391.29	4013.61	5313.09	7366.56	6725.65	6613.58	8058.7
ENSG00000160179	ABCG1	268.88	317.422	296.081	283.9	268.423	248.501	259.175	248.167	135.179	141.852	144.609	145.455	250.012	308.815	297.68	387.462	938.927	771.402	872.405	1044.45	758.555	752.101	549.411	636.893	2.68472	2.05032	24.9569	28.4411	36.7008	90.7973	81.6896	40.6285	16.6366	52.4616	22.7737	31.1247	99.9294	72.8767	89.0239	38.7014	9.58601	22.8999	22.7298	6.98785	251.541	341.105	359.425	402.636
ENSG00000118777	ABCG2	932.58	850.599	914.805	817.99	1905.15	1681.24	1730.4	1377.2	1400.46	1320.66	1491.61	1635.03	1191.67	1402.88	1243.3	1171.75	947.215	1264.29	1301.46	1223.29	948.404	963.542	1162.15	797.947	139.606	299.347	138.65	156.885	1228.6	1352.26	1294.6	1554.48	328.818	280.108	414.481	348.596	486.382	696.48	561.535	406.364	149.116	269.347	391.192	177.025	534.949	478.806	527.753	420.597
ENSG00000172350	ABCG4	48.6765	23.2828	18.7492	37.4538	15.5489	37.7036	1.71073	45.7372	3.60478	16.1603	52.6662	43.0979	34.5411	18.1656	4.85348	100.485	58.8383	37.1353	7.5715	14.2731	31.9215	23.1844	45.2359	64.9704	32.2167	93.2896	47.1408	4.58727	5.24297	15.8675	10.6552	33.5627	18.5939	5.62089	25.051	41.4995	8.84331	3.68996	0	17.3138	41.5394	46.8903	23.9261	54.7381	10.8481	4.19392	8.94496	2.24518
ENSG00000138075	ABCG5	0	0	0	0	0	0	4.27682	0	0	0	0	0	0	2.47713	0	0	0	0	0	0	0	2.78212	0	0	0	0	0	0	0	1.76305	8.87931	0	0	0	0	0	0	0	0	0	0	0	0	0	0	0	0	0
ENSG00000143921	ABCG8	0	0	0	0	3.27345	15.4242	0	5.08191	0	0	0	0	0	8.25708	0	0	0	0	0	0	0	0	0	0	0	0	0	0	0	0	15.9828	7.94906	0	0	0	0	0	0	0	0	0	0	0	0	4.06805	0	0	0
ENSG00000143994	ABHD1	0	0	0	3.74538	2.45509	35.9898	37.636	9.31683	9.91315	8.97797	4.46324	2.69362	4.11203	7.43138	5.66239	0	17.4029	6.75188	5.04767	13.4335	2.52012	0	9.86966	0	26.8472	0	0	0	0	10.5783	2.66379	0	14.6794	0	1.13868	4.14995	0	0	0	0	1.06511	4.36189	13.1594	2.32928	6.10208	3.49493	4.87907	0
ENSG00000144827	ABHD10	5575.39	4616.98	4781.83	4743.89	6191.73	6238.24	7052.47	6353.23	5236.85	5045.62	5338.93	5766.14	6553.76	7176.23	7497.01	7859.08	5077.5	6107.92	6789.96	6149.17	10585.3	11111.8	11531.9	9156.26	5192.26	4922.82	4519.97	5135.9	7344.53	6974.64	6815.76	6932.46	5192.58	5702.39	5508.95	5580.65	6244.26	7057.04	5952.86	6046.58	4744.01	4609.43	5898.99	4479.21	8091.35	8830.3	9012.45	8203.89
ENSG00000106077	ABHD11	1348.26	1322.46	1488.22	1278.67	734.071	916.884	697.122	855.455	864.246	950.767	868.546	827.839	935.899	1052.78	1037.84	1049.98	1140.3	922.475	947.279	1093.99	1365.06	1356.75	1227.95	1697.47	844.793	980.053	779.21	666.989	768.969	913.262	849.75	745.445	776.049	707.295	710.538	825.841	726.035	764.744	495.99	636.536	732.797	746.973	802.722	697.62	1777.74	1654.5	1793.06	2026.65
ENSG00000100997	ABHD12	9882.87	9340.29	10192.5	10036.9	14245.2	13976.1	13832.1	14736.7	17168.7	17520.5	16894.3	15728	11677.4	10206.6	10336.3	11165.7	12247.5	10736.3	10993.8	11450.4	5631.62	5809.07	5559.91	6567.5	7301.55	7617.96	7129.36	7309.35	6916.35	7907.3	7546.52	7518.92	7033.37	6560.52	6972.16	7380.69	8265.84	7189.88	8546.29	8260.7	7728.45	7964.81	8035.59	7274.35	6358.36	6183.94	6529.82	6857.53
ENSG00000131969	ABHD12B	6.95378	5.43266	7.81217	12.7343	4.09181	23.9932	22.2395	13.5518	3.60478	12.5692	6.24854	5.38724	17.2705	4.12854	0	0	8.28709	3.37594	0	10.0751	5.04023	12.9832	3.28989	14.6412	0	0	0	0	0	28.2089	33.7414	19.431	0	0.936815	0	0	1.76866	0	0	0	0	0	0	0	0	0	0	0
ENSG00000139826	ABHD13	2718.16	1842.45	1485.09	2223.26	3392.11	2194.52	2229.93	2762.02	2517.94	2532.68	2376.23	2529.31	3079.09	2232.72	3216.24	3375.6	3190.53	3088.14	2783.79	1847.1	3586.12	2936.99	3928.95	3017.92	4263.34	4546.58	4472.83	4522.13	3894.65	3525.23	4159.07	4126.44	4382.28	3938.37	4355.46	3762.97	3772.55	4253.6	4091.19	4286.69	3888.72	4272.47	3822.2	3850.3	2653.05	2407.31	2681.05	2307.3
ENSG00000248487	ABHD14A	247.246	279.394	294.519	247.944	265.968	334.191	378.926	306.608	375.798	422.862	482.03	364.536	363.504	393.863	276.648	675.29	236.182	327.466	433.258	341.714	157.087	187.33	95.4067	203.147	635.385	718.637	738.54	661.484	556.629	513.049	347.181	457.512	614.576	607.993	760.64	663.993	560.666	576.556	475.446	476.638	628.416	642.288	486.897	552.04	211.539	157.272	164.262	176.621
ENSG00000114786	ABHD14A-ACY1	3.09057	0	0	1.49815	0	0	0	3.38794	0	0	0	0	8.22407	0	0	0	0	0	0	0	0	0	0	3.66031	0	43.0567	0	9.17453	0	9.6968	20.4224	0	5.87175	0	6.8321	0	0	0	0	0	1.06511	4.36189	0	0	0	2.79595	0	1.49679
ENSG00000114779	ABHD14B	2395.19	2318.97	2211.63	2472.7	4175.28	4020.58	3842.29	4367.05	5835.24	6009.85	5627.25	5403.4	4339.02	3561.28	3932.94	4147.12	2905.45	2520.14	2418.67	2224.08	2516.76	2796.03	2181.2	3409.58	5610.18	6035.12	5704.97	4812.04	5689.5	5773.12	5449.23	5500.75	6752.51	6720.71	6867.4	7708.54	5576.59	4100.47	5187.84	4816.28	6070.07	5333.5	5779.36	5999.07	3108.67	2658.95	2926.63	2914.24
ENSG00000168792	ABHD15	1592.42	1467.59	1524.15	1562.57	2288.96	2248.51	2042.61	2283.47	2186.3	2323.5	2097.72	2198.89	1650.57	1617.56	1744.02	1587.32	1514.05	1522.55	1545.43	1411.35	1908.57	1780.56	1732.13	1967.41	1886.47	1564.39	1613.88	1620.22	1678.62	1699.58	1806.05	1700.21	1656.81	1660.04	1733.08	1711.86	1812.88	1844.06	1621.02	1461.49	1396.36	1417.61	1440.35	1753.95	1567.56	1360.23	1461.28	1563.39
ENSG00000264031	ABHD15-AS1	0	0	0	0	0.818362	0	0	2.54095	0	0	0	0	0	0	0	0	0	0	0	0	4.20019	0	0	0	0	0	0	0	0	0	0	0	0	0	0	0	0	0	0	0	0	0	0	0	0	0	0	0
ENSG00000204427	ABHD16A	140.621	221.187	294.519	188.767	223.413	336.762	345.567	304.915	245.125	300.762	248.156	175.983	254.124	283.218	177.961	78.3439	175.686	144.321	160.684	168.758	142.807	171.564	118.436	208.637	204.039	178.378	164.531	147.71	353.027	326.165	326.759	173.113	191.81	282.918	220.904	323.696	183.056	220.475	182.939	192.488	169.353	175.566	248.832	166.544	135.602	159.369	228.503	195.331
ENSG00000183260	ABHD16B	0	0	0	0	1.63672	4.2845	2.56609	2.54095	0	8.08017	5.35589	4.48937	4.93444	0	0	5.10938	0	6.75188	17.6668	9.23551	4.20019	0.927374	0	0.915077	0	0	0	0	0	15.8675	0	0	0	0	0	0	0	0	0	0	0	0	0	0	4.74606	5.59189	0	0.748393
ENSG00000129968	ABHD17A	5964.8	7996.87	8999.62	6567.14	6455.24	9479.89	7187.62	8090.4	7672.78	7959.86	7358.1	7127.32	8016.82	8227.36	7076.38	6676.26	5851.52	5514.6	6351.65	7234.76	4326.2	5056.97	3348.28	8084.7	3957.28	5748.07	4428.47	3923.95	4558.76	5643.54	4579.06	4765.02	5385.37	5980.63	4586.61	6951.17	3849.49	2690.9	2634.52	3001.39	4721.64	4438.22	4749.34	5018.44	5401.02	5517.8	6174.46	6478.09
ENSG00000198658	ABHD17AP1	263.471	404.345	460.918	313.114	451.736	475.58	329.315	447.208	462.313	509.948	382.053	523.46	414.493	471.48	429.533	355.954	382.035	359.538	482.894	388.731	346.936	246.682	384.917	431.001	375.861	372.133	283.769	265.144	291.859	368.478	247.733	402.752	330.775	434.682	247.094	473.095	266.184	130.071	146.743	182.304	266.278	244.266	278.739	347.063	335.614	403.315	294.37	433.32
ENSG00000250536	ABHD17AP3	26.2699	68.2963	46.0918	52.4353	56.467	89.9746	43.6236	103.332	82.0088	112.225	49.0956	46.6894	69.9046	75.1395	91.4072	92.8205	66.2967	19.4116	59.7307	109.987	21.001	31.5307	65.7977	61.3101	27.7421	13.3271	45.2922	11.0094	79.5184	64.3515	65.7069	68.8918	63.6106	73.0716	68.321	93.374	46.8695	22.1397	24.4571	15.2769	50.0603	14.1761	26.3187	66.3846	47.4606	55.2199	92.7023	58.3747
ENSG00000229107	ABHD17AP4	220.203	373.301	324.205	240.453	242.235	485.863	285.692	460.76	313.616	327.696	324.924	396.86	379.952	330.283	302.534	355.102	248.613	329.998	339.035	423.154	177.248	171.564	166.962	432.831	187.036	379.309	262.51	277.988	282.247	331.454	214.879	193.427	319.032	317.58	289.225	464.795	191.015	106.086	136.96	140.547	314.208	187.561	330.181	245.739	190.52	232.064	217.119	254.454
ENSG00000263366	ABHD17AP5	83.4454	190.143	104.683	108.616	120.299	180.806	208.709	194.806	165.82	184.946	124.971	150.843	164.481	199.821	197.375	255.469	135.908	196.648	100.112	185.55	118.445	75.1173	112.679	120.79	110.969	82.0128	74.8707	47.7076	160.784	116.362	146.509	121.002	138.965	197.668	135.503	173.261	85.7801	11.9924	49.8925	48.8859	136.334	57.795	110.06	112.97	116.617	152.379	124.416	119.743
ENSG00000226981	ABHD17AP6	544.713	722.544	740.594	482.405	720.159	923.739	897.277	875.782	807.471	891.512	758.751	879.916	812.538	825.708	817.812	566.29	517.943	603.449	633.482	664.957	461.181	407.117	318.297	773.24	530.68	550.511	466.787	480.746	498.082	572.993	429.759	577.631	533.35	769.125	511.269	682.668	398.833	170.661	240.658	303.5	558.119	358.765	409.137	501.96	532.237	709.471	555.401	809.013
ENSG00000260540	ABHD17AP8	0	0	0	0	0	0	0	0	0	0	0	0	0	0	0	0	0	0	0	0	0	0	0	0	0	0	0	0	0	0	0	0	0	0	0	0	0	0	0	0	0	0	0	0	0	0	0	0
ENSG00000261536	ABHD17AP9	0	0	0	0	0	0	0	0	0	0	0	0	0	0	0	0	0	0	0	0	0	0	0	0	0	0	0	0	0	0	0	0	0	0	0	0	0	0	0	0	0	0	0	0	0	0	0	0
ENSG00000107362	ABHD17B	2904.36	2533.95	2810.82	2522.89	2994.39	2885.18	3607.92	2727.29	2417.01	2336.07	2564.58	2804.96	2902.27	3432.47	3386.11	2321.36	2835.01	3056.91	2751.82	2988.11	4679.86	4577.52	4989.94	4067.52	3955.49	3453.76	3549.43	4057.9	4164.67	4017.12	3780.81	4311.92	3361.57	3551.47	3422.88	3495.3	3568.27	3849.55	3540.41	3207.12	4450.04	4865.69	4805.56	4563.06	3025.95	3473.96	3342.16	3316.13
ENSG00000136379	ABHD17C	2305.57	2221.18	2283.5	2201.53	1550.8	1472.16	1932.27	1649.93	2389.07	2302.85	2398.55	2795.08	1269.8	1378.93	1261.91	1355.69	2390.83	2306.61	2645.82	2265.22	1838.84	1482.87	1525.69	1626.09	2302.6	2291.23	1828.32	3055.12	1658.53	1623.77	1728.8	1583.63	1539.38	1794	1722.83	1597.73	1592.68	1477.83	1314.81	1443.15	1999.22	1897.42	2013.38	2009.01	5398.3	5083.03	5005.11	5010.49
ENSG00000164074	ABHD18	677.608	648.039	743.719	582.781	832.274	843.19	937.479	720.784	632.639	639.231	746.254	934.686	723.718	906.628	768.468	634.415	679.541	1062.58	887.548	751.435	1039.13	1110.07	1141.59	962.661	737.404	884.713	704.34	612.859	874.702	759.876	634.871	741.029	831.831	846.881	905.253	693.042	781.748	1261.04	722.952	848.375	860.611	1105.74	1073.09	930.548	960.06	1185.48	1227.9	1029.04
ENSG00000140526	ABHD2	20772.5	17223.1	15525.1	19655.7	28949.6	23089.2	22010.2	26709.7	24961.3	24064.5	24775.4	24383.5	25546.4	20434.6	23418	24968.7	21727.9	18768.5	19371.3	14443.5	31157.9	29101	32122.5	31520.7	8745.04	7285.81	8129.48	7241.46	11957.5	12238.2	12961.1	13085.9	10280.4	8929.72	10244.7	9208.75	13249.9	12499.7	14065.8	14518.1	11910.1	10972.3	9717.6	11058.3	12133	9925.61	10387.5	10666.8
ENSG00000158201	ABHD3	382.458	358.555	386.702	275.66	315.069	341.046	342.146	345.57	278.469	232.529	252.619	332.213	413.671	352.578	410.928	349.141	466.563	525.802	391.194	397.967	657.75	684.402	723.775	548.131	393.759	404.938	269.904	323.861	624.787	465.446	475.931	417.767	282.822	381.284	367.795	277.009	447.471	476.927	423.597	456.269	239.65	332.594	317.021	249.233	568.171	657.746	669.245	582.25
ENSG00000100439	ABHD4	3306.91	3212.25	3029.56	3191.81	5520.67	5362.48	4593.3	5583.32	6938.3	6610.48	6549.36	5788.59	5157.31	4448.92	4583.3	4265.48	4209.01	3238.37	3254.9	2731.19	3087.14	2532.66	2786.53	3317.15	7315.87	7077.7	8387.37	6988.24	4419.83	4439.37	4321.56	4080.52	6438.37	6484.63	6529.21	6596.35	4910.69	4616.14	4729.03	5140.15	8208.82	6336.73	5671.69	7820.57	3002.22	2331.12	2544.43	2902.27
ENSG00000011198	ABHD5	9359.79	9205.25	9394.92	8720.74	9138.65	8931.48	10724.6	8273.35	6975.25	7573.81	6966.22	8253.25	9527.58	11513.7	11493	11261.1	10489.8	12412.5	11855.3	11165.7	19590.5	19418.3	22252	16362.5	8898.07	9603.7	8233.01	9963.54	14618.3	13237	14186.5	13934.7	11413.7	10481.1	10872.1	9840.58	12559.3	14031.1	13028.8	12900.8	10777.9	11351.8	12983.5	10437.5	19876.5	23149.7	22436.4	19511.4
ENSG00000163686	ABHD6	1317.36	1435.77	1486.66	1367.06	1937.06	2126.83	1928.85	1777.82	1412.17	1291.93	1503.22	1169.03	2008.32	2025.46	2193.77	2128.91	1744.43	2007.84	1864.27	1878.17	2956.94	2878.57	2894.28	2964.85	997.822	895.99	860.551	1127.55	1237.34	1323.17	1009.58	1013.95	1015.81	944.31	997.486	1027.11	1359.22	1293.33	1519.28	1570.46	992.684	1201.7	1320.72	1001.59	2270.65	2389.14	2530.61	2276.61
ENSG00000127220	ABHD8	1270.22	1316.26	1617.9	1168.56	838.821	1048.85	922.082	1002.83	1145.42	1117.76	981.913	914.933	1009.09	1109.75	1147.85	893.291	1001.08	774.778	1045.71	1070.48	810.637	966.324	602.872	1449.48	1116.84	1301.95	1244.15	1026.63	914.899	1128.35	847.086	838.184	1066.7	1170.08	1092	1537.56	824.196	808.101	921.544	973.645	935.168	756.788	912.782	858.341	964.806	927.555	909.946	1104.63
ENSG00000136754	ABI1	7401.15	7606.5	8052.79	7033.82	8022.4	7352.21	7960.02	7736.36	7428.55	7028.85	7155.47	7538.54	7617.13	7926.8	8474.99	8386.2	7097.06	7068.37	7511.77	6893.89	10025	9944.24	11151.1	10006.4	11451.2	11018.4	11882.3	12511.3	11226.1	11402.6	11624.8	12832.4	10819.7	11075	11742.1	10971.4	9384.52	10154.8	11129.9	10599.1	12739.8	12195.8	12448.8	13211.7	12092.3	12008.6	9700.4	10859.9
ENSG00000271484	ABI1P1	0	0	0	0	0	0	0	0	0	0	0	0	0	0	0	0	0	0	0	0	0	0	0	0	0	0	0	0	0	0	0	0	0	0	0	0	0	0	0	0	0	0	0	0	0	0	0	0
ENSG00000138443	ABI2	7937.36	7153.26	6982.52	7555.92	6551.81	6002.59	5853.25	6169.44	5569.39	5551.97	5531.74	5564.12	6264.27	5151.6	5536.2	5961.8	7047.34	7511.46	7124.78	6511.04	8953.97	8159.97	8740.41	8571.52	8847.95	7909.11	9338.51	9573.63	7504.44	7827.08	7906.14	7850.13	7999.27	8029.44	8613	8252.18	8012.04	7864.22	7473.11	8071.27	8356.87	7687.83	7909.98	8436.66	7267.57	6555.1	6302.94	6391.28
ENSG00000108798	ABI3	305.967	304.229	342.954	241.951	27.0059	22.2794	0	19.4806	1.80239	5.38678	13.3897	0	24.6722	18.1656	0	11.9219	77.8987	105.498	56.3656	117.543	42.0019	44.514	48.5258	75.0363	124.392	156.849	108.147	51.3774	33.2055	80.219	30.1897	75.9576	25.4442	15.9259	36.4379	28.0122	102.582	17.5273	65.5451	75.3658	72.4276	74.1521	105.275	102.488	213.573	239.053	240.701	294.867
ENSG00000154175	ABI3BP	76.4916	64.4158	57.0288	58.4279	42.5548	33.4191	55.5986	48.2781	89.2183	92.473	105.332	81.7064	24.6722	33.0283	25.0763	40.0235	51.38	6.75188	2.52383	10.0751	232.691	198.458	116.791	166.544	349.909	146.598	235.704	229.363	380.989	343.796	504.345	642.107	427.659	379.41	357.546	277.009	356.385	329.329	314.029	269.891	1163.1	1031.59	1079.07	1339.34	454.266	408.907	490.346	410.868
ENSG00000119328	ABITRAM	1822.66	1429.57	1526.5	1545.34	2412.53	2377.04	2534.44	2351.23	2095.28	2040.69	2192.34	2268.93	2327.41	2539.88	2859.51	2696.9	1849.68	1921.75	1872.69	1845.42	3216.51	2912.88	3213.4	2577.77	1732.54	1216.86	1726.65	1193.61	2333.12	2512.35	2797.87	2246.05	1943.55	1968.25	2136.17	2058.38	2499.12	2768.39	2160.05	2440.22	1926.79	1843.99	1705.93	1755.11	2019.11	2096.26	1997.17	1787.16
ENSG00000251106	ABITRAMP1	0	0	0	0	0	0	0	0	0	0	0	0	0	0	0	0.851564	0	0	0	0	0	0	0	0	0	0	0	0	0	0	0	0	0	0	0	0	0	0	0	0	0	0	0	0	0	0	0	0
ENSG00000097007	ABL1	20348.3	17369.8	16408.7	21168.9	14977.7	11830.4	9308.92	15691.2	17594.9	17766.5	16835.3	14396.5	11376.4	8224.88	9214.33	10932.4	16805.4	12676.7	12720.1	11059.9	16674.8	16631.5	13901.4	21032.1	8901.65	8130.54	10479.1	8390.11	9263.46	9717.07	10102.9	9420.51	11167.1	9953.66	9477.26	10251.4	11305.3	9529.32	10860.9	11848.7	11342.4	10574.3	9725.97	10939.5	14947.4	11818.5	12052.9	14761.3
ENSG00000143322	ABL2	23141.4	21730.6	22352.2	22855	26995.3	27396.8	28484.5	26559.7	14916.6	13538.8	14108.3	14010.4	26504.5	27041.1	26088.3	26189	23048.1	23521.9	24169.1	21727.8	34902.8	34764.5	36465.9	32251	15096.2	15774.1	16314.4	15214.1	27128.9	26690.9	28127	28280.1	16921.4	16006.4	16127.2	15266.6	27386.8	27487.4	27436	26441.2	20767.6	21890.1	23141.4	20192.5	56252.3	57999.1	57400.6	51407.9
ENSG00000099204	ABLIM1	2195.85	2074.5	1942.11	2252.47	4301.31	3960.6	4007.38	4294.21	4641.16	4345.34	4042.8	4169.72	4212.37	3997.25	3636.88	3883.98	1616.81	1292.14	1559.73	1402.96	4332.08	4138.87	4140.32	4479.3	3576.95	3186.2	3994.03	3719.36	8526.82	7928.46	9652.7	9583.03	8842.85	7523.56	8570.87	8200.31	6605.07	6603.18	6696.36	7897.12	5096.56	4923.48	4093.76	5372.49	6445.83	5930.9	5066.1	5359.99
ENSG00000163995	ABLIM2	0	11.6414	0	0	17.1856	5.1414	37.636	40.6553	9.01195	0	6.24854	0	21.3826	18.9913	0	65.5704	2.48613	0	0	0	24.3611	38.9497	18.0944	34.7729	0	0	33.2759	0	90.0044	47.6025	41.7328	86.5564	16.6366	15.9259	6.8321	4.14995	28.2986	0	42.0662	0	28.758	2.18094	14.3557	6.98785	58.3087	44.7351	21.1426	23.2002
ENSG00000173210	ABLIM3	10263	9445.06	9000.4	10469.8	24762	21186.9	20190.9	25252.9	23628.4	22863.3	22415.3	20071.1	26745.5	21548.5	23370.3	27267.9	12694.2	11304.3	11654.2	9573.03	18485	17270.5	16738.1	20448.3	2733.94	3195.42	3353.47	2648.69	7240.54	7992.81	8661.77	7966.72	5579.14	5294.88	5464.54	5469.64	5935.63	5630.88	6071.23	7396.03	6650.56	5613.75	5249.39	6913.31	13161.5	10738.5	10335.5	11633.8
ENSG00000175164	ABO	0	0	0	0	0	0.856901	0	0	0	0	0	0	4.11203	0	0	0	0	0	0	0	0	0	0	0	0	0	0	0	8.73829	0	2.66379	0	0	0	0	0	12.3806	0	0	0	0	0	0	0	0	1.39797	0	0
ENSG00000159842	ABR	10819.3	9391.51	9331.64	10510.3	9230.3	7487.6	6064.53	9481.15	9913.15	10050.8	9687.91	7696.57	7308.73	5491.79	6092.74	7428.19	8234.05	6436.23	6807.62	5910.73	16660.5	16410.8	14644.9	21363.4	6874.68	6360.09	7257.84	6470.8	5299.77	5454.89	5961.57	5869.05	6293.53	5686.47	6007.69	6311.04	5935.63	4728.68	4631.2	6855.23	7685.85	7084.8	5544.88	7412.94	10587.1	7965.65	8437.53	10345
ENSG00000235361	ABR-AS1	0	0	0	0	0	0	0	0	0	0	0	0	0	0	0	0	0	0	0	0	0	0	0	0	0	0	0	0	0	0	0	0	0	0	0	0	0	0	0	0	0	0	0	0	0	0	0	0
ENSG00000174429	ABRA	0	0	0	0	10.6387	15.4242	0	15.2457	8.11076	1.79559	0	2.69362	8.22407	12.3856	0	0	0	0	0	0	0	3.7095	0	0	62.6435	43.0567	0	23.8538	54.1774	6.17069	15.0948	31.7962	14.6794	6.55771	0	15.5623	9.72764	0	0	14.2584	51.1254	35.9856	3.58892	16.305	0	0	0	3.74197
ENSG00000146386	ABRACL	3846.22	3660.84	3642.03	3752.12	2969.84	3190.24	3377.83	2925.49	2082.66	2038	2118.25	2240.19	3135.84	3628.16	3465.39	3490.56	3493.01	4193.76	4080.2	4235.74	9053.1	8898.16	9632.79	6628.81	4210.54	4286.19	3638.16	4456.07	4596.34	3708.58	4022.33	4047.84	2623.69	2686.79	2728.28	2909.12	3271.14	3531.29	3824.11	3338.5	2794.85	3009.7	2909.42	2952.37	8242.55	9344.75	9023.02	8349.07
ENSG00000163322	ABRAXAS1	3120.7	1866.51	1309.32	2465.21	2203.03	1417.31	1462.67	2187.76	2683.76	2714.04	2609.21	2588.57	2284.65	1434.26	1909.84	2689.24	2739.71	2114.18	2539.82	1504.55	3459.28	2718.13	3391.05	2500.9	3163.5	3776.69	2714.76	3982.66	1854.26	1249.12	1465.97	1268.32	2403.5	2187.46	2707.79	2489.97	1503.36	1832.06	2246.14	1635.64	3103.74	3179.82	2444.05	3109.59	2190.65	1770.53	1909.34	1869.49
ENSG00000213431	ABRAXAS1P1	0	0.776094	0	0.749075	0	0.856901	0	1.69397	0	0	0.892648	0	0	0	0	0	0	0	0	0	0	0	1.64494	0	0	0	0	0	0	0	0	0	0	0	0	0	0	0	0	0	0	0	0	0	0	0.698987	0	1.49679
ENSG00000253384	ABRAXAS1P2	3.09057	0.776094	0	0	1.63672	0.856901	0	0.846985	0	1.79559	0	0.897873	0	0	0	0	0.828709	0	0	0	0	0	0	0	0	0	0	0	0.873829	1.76305	0	0	0.978624	0	1.13868	0	0	0	0	0	0	5.45236	1.19631	0	0	3.49493	0	0
ENSG00000165660	ABRAXAS2	5512.03	4294.13	4581.06	4906.44	6068.97	5221.95	5635.99	5600.26	4943.06	4696.37	5025.61	5509.35	5401.57	5778.31	5971.4	6660.93	4927.5	5298.54	5796.41	4962.83	5578.7	5395.46	6022.14	5010.96	5153.77	4071.94	4603.16	4856.08	5502.5	4840.47	5285.85	5451.29	4405.77	4379.61	4635.58	4256.82	5464.28	5379.96	5609.48	5617.81	4747.2	4966.01	5043.63	4487.36	5235.58	5224.23	5292.98	4764.27
ENSG00000146109	ABT1	3347.86	3998.44	3976.39	3596.31	2629.4	2527.86	2743.15	2498.61	1924.05	2064.93	2158.42	2343.45	3076.62	2563.82	2793.18	2535.11	2924.51	2910.06	3053.84	3198.01	3266.07	3690.02	2955.96	3772.86	3488.35	3138.01	2883.91	3062.46	2496.53	2971.63	2846.71	2338.79	2658.92	2916.31	2638.33	2788.77	2361.16	2475.04	2270.6	2292.55	2761.84	2888.66	2708.44	2749.72	3551.41	3727.7	3987.01	3994.92
ENSG00000250496	ABT1P1	0	0	0	0	0	0	0	0	0	0	0	0	4.93444	0	0	0	0	0	0	0	0	0	0	0	0	0	0	0	0	0	0	0	0	0	0	0	0	0	0	0	0	0	0	0	0	0	0	0
ENSG00000114626	ABTB1	359.279	419.091	577.319	495.888	237.325	179.949	214.696	314.231	371.292	317.82	358.844	182.268	332.252	295.604	232.967	288.68	347.229	234.628	176.668	277.065	506.543	351.475	324.054	552.706	959.341	583.316	1101.8	834.883	415.069	487.485	617.112	544.952	766.263	650.15	820.99	1084.18	394.411	257.375	451.967	512.284	1239.79	894.187	441.437	1350.98	345.106	271.207	182.152	323.306
ENSG00000166016	ABTB2	365.46	401.241	482.792	451.692	1554.89	1371.9	1448.13	1599.95	1059.81	958.847	986.376	876.324	1847.95	1448.29	1415.6	1894.73	483.966	328.31	240.606	411.4	1622.95	1700.8	1283.06	2174.22	674.76	1081.54	1323.64	800.937	1855.14	2119.19	2183.42	2164.79	1670.51	1391.17	1706.89	2041.78	1801.38	1428.94	1736.45	2103.11	1090.67	635.745	718.98	1222.87	1063.8	921.264	968.495	1168.24
ENSG00000151136	ABTB3	886.221	1025.22	998.395	886.905	983.671	956.301	1195.8	998.595	1031.87	1088.13	1120.27	989.456	1185.09	1302.97	1102.55	1224.55	411.04	414.397	463.544	491.161	4662.21	4784.32	4558.96	5094.23	14.3185	42.0316	19.4109	0.917453	174.766	168.372	139.405	163.397	31.316	37.4726	18.2189	4.14995	99.9294	31.3646	116.416	79.4396	4.26045	25.0809	49.0486	18.6343	244.761	297.768	236.635	217.782
ENSG00000060971	ACAA1	3071.26	3757.07	4449.81	4132.65	5159.77	5479.88	4951.7	5768.81	6679.66	6167.86	5652.25	5357.61	5881.85	5581.79	4906.06	4859.88	3268.43	2939.6	3134.6	3782.36	3525.64	3929.29	2662.34	3803.97	4544.34	3999.15	4962.73	4350.56	5504.25	6580.6	6243.93	5551.09	5381.45	5381.07	5732.13	5594.14	4116.56	3776.67	4151.84	4572.87	4505.42	4201.59	3788.7	5049.88	3301.9	3545.96	2475.31	3167.95
ENSG00000167315	ACAA2	4603.41	4487.38	4833.39	4716.18	4963.37	4855.2	5137.32	4986.2	5821.72	5550.18	5805.78	5885.56	4936.09	4833.7	5062.99	5713.99	4626.68	4496.75	4880.25	4639.59	1687.64	1919.67	1720.61	1645.31	7090.35	6049.47	6669.04	6998.33	4191.76	3920.15	4095.14	4016.04	5217.05	5700.52	5683.17	5047.38	3940.58	4241.61	4493.26	3707.18	6006.17	5993.23	6279.41	6135.33	1467.21	1422.44	1518.2	1441.41
ENSG00000233585	ACAA2P1	24.7246	30.2677	31.2487	9.73798	17.1856	49.7002	28.227	22.8686	46.8622	49.3788	33.9206	13.4681	32.8963	33.854	4.85348	35.7657	20.7177	15.1917	22.7145	26.8669	0.840039	0	0.822472	10.0658	54.5894	6.15096	35.1245	37.6156	27.0887	22.0382	39.069	30.0298	21.5297	22.4836	42.1313	37.3496	25.6456	33.2096	6.84799	18.3322	33.0185	30.5332	44.2633	24.4575	12.8822	8.38784	6.50542	0.748393
ENSG00000278540	ACACA	16040.8	16533.1	17138.3	18614.5	12095.4	11560.4	11671.4	12216.1	14833.7	14371	14062.8	13115.2	11896.1	11288.3	11836	12260.8	12576.5	12470.7	11844.4	11763.5	21142.1	21133.9	19349.5	21411.9	7469.8	7330.92	8484.43	8376.35	6350.11	5764.31	7154.06	6848.55	8561	7639.73	8181.44	7408.71	7871.43	9678.76	9041.3	8450.14	10132.4	9482.74	8644.51	9722.43	14868.7	13515.6	12487.2	12336.5
ENSG00000076555	ACACB	70.3105	120.295	103.902	176.782	191.497	161.954	153.965	204.123	147.796	160.706	172.281	192.145	92.932	85.048	98.6874	50.2423	83.6996	51.4831	90.858	78.9217	93.2443	108.503	63.3303	110.724	229.096	168.126	249.569	203.675	209.719	148.097	252.172	257.903	224.105	279.171	263.036	251.072	156.527	119.924	220.114	309.611	513.384	248.628	252.421	298.148	208.827	107.644	122.79	178.866
ENSG00000111271	ACAD10	1546.83	1536.67	1581.96	1687.67	1083.51	1053.99	756.997	1061.27	1323.86	1422.11	1485.37	1386.32	1069.13	885.985	933.486	1027.84	1968.18	1496.38	1753.22	1526.38	1333.14	1251.96	1119.38	1454.97	1321.78	1184.06	1508.51	1441.32	1205.88	1080.75	957.19	936.222	958.073	1092.33	1041.89	963.827	1078	991.676	865.782	1180.39	1963	1743.66	1186.74	1771.42	1465.18	1175.7	1211.64	1384.53
ENSG00000240303	ACAD11	129.031	133.488	173.43	110.863	162.036	173.951	166.796	172.785	184.745	187.639	169.603	166.107	190.798	179.179	175.534	155.836	152.482	80.1786	181.716	109.987	198.249	214.224	118.436	161.053	120.813	36.9058	74.8707	229.363	164.28	182.476	234.414	178.412	131.136	197.668	95.6494	134.874	261.762	259.22	137.938	149.713	75.623	122.133	227.298	158.391	221.031	214.589	278.92	226.763
ENSG00000151498	ACAD8	1884.48	1873.49	1989.76	1953.59	2144.11	2480.73	2731.18	2086.12	2187.2	2316.32	2390.51	2426.05	2269.84	2274	2379.82	1869.18	2181.99	2097.3	2199.94	2308.88	1775	1928.01	1798.75	1837.47	1999.22	2103.63	1893.03	2365.19	2084.08	2201.17	1970.32	2227.5	1877	2017.9	2119.09	1971.23	1926.07	1372.66	1706.13	1728.32	1757.43	1787.28	2075.59	1705.03	1916.05	1927.81	1927.23	1734.03
ENSG00000177646	ACAD9	6575.96	6586.71	6591.91	7051.05	4762.87	4879.19	4204.97	4750.74	5326.06	5217.99	5335.36	5419.56	5198.43	4283.78	4840.54	4484.34	5930.24	5891.01	6205.27	6050.94	4286.72	4503.33	3816.27	4813.3	4398.47	4733.16	4725.18	4231.29	4058.93	4590.99	3662.71	3945.38	4027.04	4523.88	4166.44	4554.58	3975.95	3790.51	3680.31	3798.84	4518.21	4484.02	4620.14	4355.76	5113.54	5280.84	5275.09	5299.37
ENSG00000287110	ACAD9-DT	8.49907	3.10438	3.90609	0	0.818362	20.5656	19.6734	1.69397	0	7.18237	7.14118	0	13.9809	0	5.66239	0	5.80096	27.0075	0	10.0751	0	1.85475	0	5.49046	0	0	0	0	3.49531	0	0	0	0	0	9.10946	0	1.76866	0	0	15.2769	2.13022	7.6333	0	0	0	2.09696	0	3.74197
ENSG00000115361	ACADL	0	1.55219	0	0	0	3.4276	0	4.23492	6.30837	0	0	0	4.11203	11.5599	0	0	0	0	0	1.67918	0	0	0	0	0	0	11.092	6.42217	12.2336	0	0	0	0	0	0	0	10.612	0	0	0	3.19534	0	1.19631	0	0	0	0	0
ENSG00000117054	ACADM	4032.42	3630.57	3472.51	3758.11	3991.15	3371.05	3471.07	3001.71	3314.6	2845.12	3164.44	3535.82	3153.93	3842.02	3733.14	3275.11	3860.96	4529.67	4255.18	4136.67	5429.17	5089.43	5944	4028.17	6650.95	6746.58	5187.34	5929.5	4544.78	3793.21	4611.03	4051.37	5293.38	5802.63	5881.3	5367.97	5023.88	5072.77	5019.58	4505.65	5251	5309.51	5822.42	5283.98	6265.48	6577.46	6251.71	5602.47
ENSG00000122971	ACADS	771.097	949.163	1096.05	959.566	637.504	1106.26	735.613	887.64	1067.92	1006.43	1107.78	989.456	620.095	701.852	638.233	423.227	676.227	750.302	716.769	800.971	157.927	205.877	144.755	225.109	1076.57	925.719	884.584	798.184	542.648	793.374	643.75	456.629	793.664	937.752	713.954	937.89	639.371	440.95	444.141	509.228	1111.98	861.473	997.72	853.682	551.899	550.801	585.488	731.18
ENSG00000196177	ACADSB	3452.94	2813.34	2570.2	3149.86	3844.66	2935.74	3017.72	3237.18	4119.36	4069.71	4102.61	4379.82	2882.54	3191.36	2892.67	3208.69	3396.88	3473	3355.86	2637.16	1799.36	1680.4	1893.33	1503.47	2905.77	2715.65	2714.76	2682.63	2539.35	2755.65	3017.19	2723.88	2279.22	2666.18	2557.48	2309.45	2645.03	3080.19	3322.25	2952.51	2804.44	2517.9	3276.68	2901.12	1967.58	1994.21	1825.58	1787.91
ENSG00000072778	ACADVL	15517.8	16988.7	17681.3	17371.8	17979.4	19595.6	17572.6	18100.9	18641.2	19251.5	18157.4	16722	20077.4	19992.9	18960.9	17560.1	15892.2	15406.9	14648.3	15950.6	11386.7	12729.1	10968.5	12637.2	17777.3	17411.3	17885.8	16644.4	20701.9	20689.4	20119.6	19626.2	18355.1	18617.3	18026.5	19408.3	18031.5	17040.2	17155.2	17385.1	15926.6	16417.1	15470.6	16146.6	13234.7	12737.6	13565.4	13649.2
ENSG00000157766	ACAN	7.72643	3.10438	4.6873	20.225	41.7365	47.1295	37.636	41.5023	12.6167	8.08017	0	7.18298	29.6066	0.825708	0	0	121.82	64.1428	37.8575	47.0172	10.9205	10.2011	0.822472	5.49046	157.504	105.591	116.466	170.646	18.3504	4.40764	27.5259	26.4969	9.78624	0	0	7.26242	14.1493	3.68996	0	0	774.337	538.693	552.694	948.018	0	2.79595	0	5.98715
ENSG00000072818	ACAP1	55.6303	66.7441	94.5273	52.4353	153.034	133.677	133.437	177.867	186.547	135.567	175.852	150.843	171.061	154.407	118.91	11.9219	119.334	102.966	25.2383	96.5531	150.367	127.978	126.661	189.421	313.218	381.36	190.412	138.535	373.125	443.408	331.198	301.181	331.754	341.937	285.809	449.233	300.672	155.901	267.072	143.602	275.864	215.913	282.328	262.044	356.632	318.039	339.908	474.481
ENSG00000114331	ACAP2	18310.9	17261.1	17838.3	16810	29974.1	28343.7	31288.4	26363.2	27490.1	27573.1	28048.8	33020.2	25540.7	29215.2	29416.9	27450.2	20323.3	24306.8	22512.6	20992.3	25026.4	25832.9	28524.1	20518.8	24491.8	23195.3	20925	24310.7	27158.6	25874.6	27407.8	27187.5	25457.9	25678.1	25339.1	23935.9	30019.5	32486.4	29509	29206.3	25421	26554.1	32175.9	25067.7	22474.6	26314.1	25692.4	21886.8
ENSG00000229325	ACAP2-IT1	26.2699	8.53703	8.59339	5.9926	31.9161	1.7138	5.13218	3.38794	14.4191	6.28458	16.9603	0	0	4.12854	7.28022	32.3594	5.80096	0	30.286	9.23551	13.4406	25.0391	11.5146	15.5563	20.5829	0	16.6379	0	1.74766	7.93374	0	0	18.5939	31.8517	15.9416	6.22493	11.4963	0	41.0879	7.1292	12.7813	21.8094	16.7483	0	14.9162	18.8726	11.3845	10.4775
ENSG00000131584	ACAP3	3172.47	3508.72	4000.61	3409.79	2568.02	3087.41	2535.3	3113.52	3210.96	3416.12	3153.73	2285.09	2991.92	2565.48	2394.38	2085.48	2745.51	2369.91	2466.63	2799.2	1750.64	2110.7	1528.98	2610.71	2332.13	2104.65	2145.37	1945.92	2147.87	2574.06	1879.75	2028.78	2432.86	2442.28	2432.23	2439.14	2027.77	1665.09	1828.41	1724.25	2757.58	2691.28	2430.89	2682.17	1987.24	1847.42	1910.97	2271.37
ENSG00000075239	ACAT1	10433.8	12346.9	12409.6	11256.4	11642.8	12872.4	13960.4	11073.5	12955.6	12597	12485.5	13531.8	11385.4	13403.7	12888.4	12513.7	11149.5	12383.8	11963	12897.8	7242.81	8213.76	8053.64	6171.28	10115.1	9576.02	8224.69	10698.4	8343.32	8463.54	8611.15	8645.04	8509.14	9316.63	8633.49	8752.25	9274.86	9898.31	9480.55	7852.3	9632.87	10699.7	11559.9	9463.87	9734.17	11025.8	11169	9799.46
ENSG00000120437	ACAT2	14541.1	15078.7	15651.7	14878.9	7934.02	8771.24	10169.4	7907.45	5183.68	5415.51	5685.27	5495.88	9552.25	11205.7	9866.32	10106.4	5537.43	5939.96	6095.06	6782.22	8770.84	9477.77	9516	8173.46	5049.96	5930.55	4433.09	4506.53	5390.65	5505.14	5282.3	5090.05	3724.64	4294.36	3968.31	3612.54	4465.87	4534.96	4604.78	4391.59	2629.76	2553.89	3008.71	2437.59	8216.11	8889.71	9532.07	8543.66
ENSG00000182827	ACBD3	19153	14414.4	12401	16726.1	26582.9	19841.5	21002.6	25161.4	21850.4	20850.4	21302.2	22063.4	23763.4	20119.2	22530.7	27864.9	20595.1	20652.3	21524.9	16181.5	24286.4	23194.6	24625.6	20870.2	20110.4	22022.5	20386.1	21462.9	24274.1	23501.5	24561.9	25118.1	22251	22056.4	22783.9	20593.1	20659.7	22147.1	22442.8	23466.3	22374.8	22680.7	22967.9	22701.2	22404.8	22333.3	22338	20367.5
ENSG00000234478	ACBD3-AS1	0	3.88047	0	8.23983	159.581	86.547	88.1025	66.0648	27.0359	82.5973	70.5192	104.153	33.7187	67.7081	38.8278	78.3439	29.8335	7.59586	56.3656	54.5735	24.3611	8.34637	41.9461	0	21.4778	0	0	0	10.4859	66.9961	54.1638	0	0.978624	5.62089	0	12.4499	0	35.9771	0	0	0	0	0	0	44.0705	77.5875	25.2085	25.4454
ENSG00000181513	ACBD4	396.366	439.269	458.574	451.692	185.768	317.91	211.275	342.182	499.262	570.999	591.826	485.749	334.72	277.438	331.655	344.883	338.113	372.197	351.654	374.458	168.008	166	105.276	229.684	621.961	652.002	861.476	694.512	304.092	319.113	315.215	256.136	619.469	641.718	544.29	698.23	243.191	173.428	357.074	358.497	578.356	574.679	684.287	680.15	294.934	300.564	340.722	324.054
ENSG00000107897	ACBD5	4937.19	4314.31	4520.9	4674.98	5893.84	5948.6	5933.66	5483.38	5699.16	5702.8	5640.64	5977.14	5576.74	6460.34	6677.58	6231.74	5694.06	6312.16	6355.01	5318.82	3392.08	3365.44	3150.07	2904.45	6446.02	6555.9	5151.29	7050.63	5945.53	6027.88	6124.95	6315.08	6585.16	6359.1	6513.27	5933.4	7438.99	7734.15	7390.94	7606.86	7941.48	8333.39	9235.49	8321.36	5721.04	5945.58	6143.56	5583.76
ENSG00000230124	ACBD6	5903.76	6103.98	5803.66	6491.49	3680.99	3704.38	3894.47	3762.31	4840.32	4550.03	4596.24	4871.86	4582.45	4277.17	4538	5088.95	5376.66	5432.73	6028.6	5455.67	5261.16	5540.14	5406.11	5053.97	5185.1	6284.23	5598.67	5500.13	3953.2	3945.72	3588.13	3462.26	4794.28	5065.36	5437.21	5224.79	4787.77	4403.04	5185.89	4415.01	4778.09	5281.16	5340.31	4637.6	5988.17	6038.55	6599.75	6414.48
ENSG00000176244	ACBD7	142.939	150.562	124.995	119.852	29.461	8.56901	43.6236	26.2565	34.2454	36.8097	20.5309	4.48937	33.7187	42.9368	27.5031	46.836	60.4958	136.726	58.0482	111.666	1.68008	12.0559	10.6921	5.49046	102.914	106.617	48.0652	58.717	19.2242	44.0764	49.7241	49.4608	51.8671	38.4094	21.635	22.8248	53.9442	57.1943	134.025	43.7937	142.725	74.1521	72.9747	54.7381	46.1046	47.5311	38.2194	44.1552
ENSG00000110455	ACCS	220.976	281.722	282.801	260.678	448.462	389.89	332.737	420.104	660.576	474.934	514.165	432.775	297.711	293.952	338.935	247.805	293.363	287.799	245.653	319.045	224.29	209.587	163.672	216.873	424.186	294.221	527.792	399.092	355.648	431.948	314.328	294.115	415.915	456.229	274.423	419.145	305.978	273.057	156.526	218.968	509.124	551.779	551.497	435.576	188.486	255.13	283.799	303.099
ENSG00000205126	ACCSL	0	0	0	0	1.63672	4.2845	0	8.46985	1.80239	0	0	0	0	5.77996	0	0	0	0	0	0	0	0	0	0	0	0	0	0	0	21.1567	0	17.6646	0	0	0	1.03749	0	0	0	0	0	0	0	0	0	0	0	0
ENSG00000102977	ACD	1451.02	1745.44	1688.99	1606.02	831.456	1072.84	852.798	1080.75	1158.94	1150.08	1200.61	926.605	1075.71	951.216	978.785	728.939	1407.15	1162.17	1200.5	1318.16	1181.09	1386.42	1081.55	1674.59	888.643	1192.26	922.481	813.781	736.638	999.652	798.25	773.708	698.738	855.312	752.669	987.689	748.144	775.814	751.322	578.484	674.216	750.245	702.232	801.273	1097.02	1061.76	1113.24	1278.26
ENSG00000159640	ACE	139.848	190.919	142.182	175.284	73.6526	52.2709	87.2471	75.3816	93.7243	134.669	52.6662	51.1788	56.7461	21.4684	69.5666	94.5236	45.579	77.6466	44.5877	35.2629	155.407	181.765	166.962	160.138	207.619	274.743	233.856	111.929	58.5465	72.2852	46.1724	83.9067	108.627	102.113	145.751	78.8491	79.5898	43.357	154.569	76.3843	293.971	322.78	239.261	256.221	89.4971	121.624	100.834	160.905
ENSG00000130234	ACE2	0	0	0	0	13.0938	1.7138	0	5.08191	0	1.79559	0	0	0	0	0	0	0	0	0	0	6.72031	0	0	0	0	0	0	0	0	0	0	0	0	0	0	0	0	0	0	0	0	0	22.7298	0	0	2.09696	0.813178	0
ENSG00000225833	ACE2-DT	0	0	0	0	0	0	0	0	0	0	0	0	0	0	0	0	0	0	0	0	0	0	0	0	0	0	0	0	0	0	0	0	0	0	0	0	0	0	0	0	0	0	0	0	0	0	0	0
ENSG00000224353	ACE3P	0	0	0	0	0	0	0	0.846985	0	0	0	0	0	0	0	0	0	0	0	0	0	0	0	0	0	0	0	0	0	0	0	0	0	0	0	0	0	0	0	0	0	0	0	0	0	0	0	0
ENSG00000167769	ACER1	1.54529	0	0	0	16.3672	20.5656	7.69827	6.77588	15.3203	5.38678	30.35	2.69362	4.93444	9.9085	0	0	1.65742	14.3477	5.04767	0	0	0	1.64494	0	10.7389	0	0.92433	0	52.4297	25.5643	31.9655	35.3291	0	10.305	31.8831	0	0	0	0	17.3138	0	0	52.6375	1.16464	0	6.98987	0	0
ENSG00000177076	ACER2	192.388	281.722	227.334	212.737	754.53	820.054	551.71	822.422	598.394	613.195	749.824	582.72	800.202	905.802	960.18	702.54	318.224	300.459	424.845	308.97	644.31	687.184	764.076	748.533	378.546	454.146	342.926	474.323	1205.88	1166.26	1295.49	1415.82	631.213	548.037	654.743	699.267	1246.91	1154.03	1312.86	1078.55	516.579	453.636	583.798	528.747	347.14	276.799	279.733	365.964
ENSG00000180105	ACER2P1	6.18114	1.55219	10.1558	2.24723	13.9122	6.85521	4.27682	27.9505	18.9251	12.5692	8.92648	0	18.9154	7.43138	17.7961	39.1719	6.62967	30.3835	0	3.35837	6.72031	9.27374	21.3843	13.7261	36.6912	30.7548	12.9406	10.092	25.341	25.5643	17.7586	35.3291	23.487	8.43134	13.6642	8.29991	10.612	23.0622	17.6091	6.11074	3.19534	0	17.9446	4.65856	0.678008	7.68885	3.25271	3.74197
ENSG00000078124	ACER3	3028.76	2620.09	2455.37	2673.45	2924.01	2299.92	2666.17	2398.66	2541.37	2349.53	2370.87	2455.68	2283.82	2226.11	2676.69	2824.64	2830.04	3229.93	2996.63	2287.89	2573.04	2394.48	2831.77	2324.29	3695.07	3691.6	3453.3	3864.31	3438.52	2699.24	3248.94	3398.66	2741.13	2961.27	3101.77	2594.76	3567.39	4128.14	3930.75	4287.7	3824.82	3998.76	3821	4028.49	3449.71	3423.64	3353.55	3141.01
ENSG00000087085	ACHE	7.72643	13.1936	24.9989	43.4464	38.463	53.1278	18.818	51.6661	30.6406	19.7515	19.6383	13.4681	21.3826	42.1111	28.312	49.3907	15.7455	0.843985	0	8.39592	15.9607	22.257	8.22472	65.8855	0	9.22644	35.1245	0	22.7195	50.247	15.9828	46.8111	15.658	24.3572	15.9416	3.11247	22.1083	0	36.1965	29.5353	0	14.1761	0	18.6343	0	11.1838	1.62636	6.73554
ENSG00000100813	ACIN1	10332.6	10135	9569.91	11932	7624.68	7049.72	6665.85	7872.72	7880.05	7826.99	7749.08	6879.5	7247.87	5938.5	6062	7003.26	8127.98	7301.31	8387.54	6396.85	7956.85	8679.3	7711.5	8194.51	5610.18	5662.98	6375.1	5447.84	5346.96	5565.08	6013.96	6267.39	6251.45	5897.25	6203.54	5899.16	7179.88	6795.98	7683.45	7856.38	7519.69	6421.79	5542.49	7337.24	8553.08	7535.78	6521.69	7605.17
ENSG00000213088	ACKR1	0	0	0	0	0	0	0	0	0	0	0	0	0	0	0	0	0	0	0	0	0	0	0	0	0	0	0	0	0	0	0	5.29937	0	0	0	0	0	0	0	0	0	0	0	0	0	0	0	0.748393
ENSG00000144648	ACKR2	0	0.776094	1.56243	0.749075	11.4571	9.42591	7.69827	9.31683	8.11076	16.1603	6.24854	31.4256	6.57925	8.25708	0.808914	0	0.828709	0	0	0.839592	5.04023	3.7095	0	2.74523	0	0	0	0	3.49531	8.81527	7.10345	0	11.7435	11.2418	0	10.3749	0	0	0	0	0	19.6285	15.552	2.32928	0	0.698987	1.62636	1.49679
ENSG00000144476	ACKR3	34.7689	27.9394	21.0929	26.2176	71.1975	51.414	64.1523	48.2781	86.5147	88.8819	49.0956	7.18298	36.1859	10.7342	33.1655	0	33.9771	43.0432	59.7307	57.0923	31.9215	35.2402	33.7213	46.6689	987.083	1190.21	750.556	1148.65	248.167	374.649	309.888	341.809	1202.73	1146.66	1163.73	1176.51	293.598	209.405	387.401	382.94	896.824	1057.76	892.445	1109.9	33.9004	28.6585	30.0876	25.4454
ENSG00000129048	ACKR4	41.7227	16.298	28.905	14.9815	135.03	121.68	288.258	131.283	182.943	148.136	230.303	211.898	37.8307	6.60567	73.6111	56.2032	48.0651	33.7594	34.4924	45.338	19.3209	0	0	0	8430.03	8972.2	7023.98	8613.97	15062.2	13007.8	13704.3	14094.6	20141.1	20337.3	19550	19309.7	19608.3	20153.6	19432.6	17706.9	6073.27	5958.34	5956.41	5430.72	1678.07	1695.04	1858.11	1585.1
ENSG00000225415	ACKR4P1	18.5434	0.776094	7.03095	2.9963	33.5528	40.2743	46.1896	51.6661	54.0717	24.2405	61.5927	46.6894	14.8033	0	11.3248	33.211	24.8613	5.90789	9.25406	7.55633	12.6006	0	0	0	2169.26	2871.47	2211	2405.56	3791.54	3453.82	3571.26	3955.1	5221.94	5460.69	5111.55	4772.45	5015.04	5474.05	4870.88	4495.47	1555.06	1341.28	1466.67	1360.3	473.25	503.969	459.446	399.642
ENSG00000131473	ACLY	67436.3	74054.9	78834.2	78282.9	76171.5	80153.6	74698.1	78900.9	59586.1	59368.6	60459	57617.4	81627.2	77149.2	79511.3	77195.1	60659	58927.9	59320.2	60564	113958	124772	111785	128068	28886.7	27332.8	32045.6	28374.1	50617.4	48927.4	49733.9	51460.4	31618.4	31432	30417.6	31316.6	43859.3	39930.9	42257	43621.5	35418.2	32962.8	34105.5	36025.8	84325.3	78738.1	73309.6	79095.4
ENSG00000153086	ACMSD	0	0	0	0	18.8223	0	20.5287	10.1638	0	0	0	0	6.57925	0	0	0	1.65742	0	0	0	0	0	0	0	0	0	0	0	0	0	6.21552	15.0149	0	0	0	0	0	0	0	0	0	0	0	0	0	0	0	0
ENSG00000227411	ACNATP	0	0	0	0	0	0	0	0	0	0	0	0	0	0	0	0	0	0	0	0	0	0	0	0	0	0	0	0	0	0	10.6552	0	3.9145	0	0	0	0	0	0	0	0	0	0	0	2.03403	0	0	0
ENSG00000122729	ACO1	49257.5	52154.3	51891.6	50467.5	45082.7	44606	45355.7	43764.5	49286.4	48999	50226.6	51815.4	35997.6	35531.9	36844.4	35713.7	50117	51668.7	52272.8	50661.8	40626.8	40229.5	41843.3	37605.1	18527.3	20067.5	19276	19109.6	27681.1	26613.3	27594.2	26720.3	23579	21967.4	22617.7	21485.4	27273.6	29674.6	27990.7	26727.4	18930.2	19557.6	20976	17946	30669	30018.7	29124	29131.2
ENSG00000100412	ACO2	12715.4	12042.7	12930.7	12781.5	14335.2	14732.7	14203.3	15239.8	16555.9	16139.7	15733.8	14234	14054.1	12229.6	12826.9	14160.7	13493	12071.5	12567.9	12401.6	14872	16553.6	12754.9	18154.2	9222.03	9827.18	10695.4	8922.23	12826.9	12768.9	12281	11869.7	10569.1	10416.4	10493	11852.3	10799.4	10355.9	10875.6	10582.8	12266.9	11512.1	11477.4	12603.7	14253.8	13237.4	12738.4	14936.4
ENSG00000102794	ACOD1	0	0	3.90609	0	16.3672	31.7053	0.855364	5.92889	0	1.79559	0	0	8.22407	13.2113	0	32.3594	0	0	0	0	1869.93	1864.95	1797.92	1796.3	0	0	0	0	0	0.881527	8.87931	0	0	0	0	0	0	0	0	15.2769	0	0	0	0	9.49212	6.29088	3.25271	6.73554
ENSG00000184227	ACOT1	1267.13	1319.36	1389.79	1375.3	1147.34	1513.29	1212.05	1285.72	1532.03	1509.2	1503.22	1610.78	1389.04	1504.44	1424.5	1107.03	1615.15	1476.13	1394.84	1585.99	1107.17	972.816	923.636	1059.66	3681.65	4329.25	3807.32	3773.49	1635.81	1893.52	1626.69	1604.83	2792.99	2441.34	2352.52	2575.05	1507.78	1912.32	1729.61	1500.19	3163.38	3165.64	3338.89	3063.01	1692.31	1563.63	1727.19	1609.05
ENSG00000162390	ACOT11	651.338	619.323	524.978	666.677	575.308	534.706	555.131	693.681	430.771	439.92	424.008	265.77	662.037	464.874	658.456	641.228	759.098	624.549	698.261	601.988	682.951	763.229	541.186	902.265	202.249	317.8	270.829	149.545	311.083	231.842	287.69	273.801	168.323	172.374	223.182	233.435	236.116	164.203	151.634	206.747	276.929	374.032	305.058	362.203	633.26	568.975	618.015	762.613
ENSG00000172497	ACOT12	11.5896	24.835	24.9989	39.701	27.8243	65.1245	23.0948	26.2565	35.1466	40.4008	41.0618	51.1788	6.57925	21.4684	11.3248	30.6563	24.8613	42.1992	30.286	47.8567	27.7213	26.8939	14.8045	10.9809	13.4236	0	0	0	33.2055	9.6968	7.99138	1.76646	6.85037	0	30.7444	9.3374	0.884331	19.3723	19.5657	0	13.8465	33.8046	39.4781	5.82321	0.678008	8.38784	17.8899	13.4711
ENSG00000112304	ACOT13	3225.01	3697.31	3860.77	3458.48	3821.75	4323.06	4757.53	3924.93	5074.63	5345.48	4745.32	5977.14	4593.14	4674.34	3945.07	4988.46	4045.76	4583.68	4714.52	4743.7	1730.48	2169.13	1893.33	1890.55	3202.88	3877.16	3333.13	4049.64	3656.97	3653.93	3545.51	3391.6	3427.14	3670.44	3252.08	3421.64	3049.17	3308.97	3564.87	3053.33	2823.61	2876.67	3256.35	2838.23	2011.65	2280.09	2434.65	2102.24
ENSG00000119673	ACOT2	2158.76	2232.82	2428.02	2498.17	2243.95	2472.16	2319.75	2330.06	2762.16	2691.59	2677.05	2698.11	2471.33	2435.84	2570.73	2059.08	2720.65	2541.24	2485.14	2868.89	1645.64	1670.2	1785.59	1875.91	6458.55	7633.34	6887.18	6379.97	2846.06	3408.87	2822.73	2710.63	4450.78	4477.04	3938.7	4282.75	2525.65	3338.49	3199.97	2682.62	5410.77	5456.72	5812.85	5294.46	2400.83	2286.39	2527.36	2476.43
ENSG00000177465	ACOT4	71.0831	52.7744	69.5283	81.6492	41.7365	117.395	63.2969	99.0972	127.97	99.6554	127.649	70.0341	72.3718	126.333	135.897	108.149	68.7829	92.8383	57.2069	78.9217	95.7644	152.089	119.258	159.223	98.4399	44.0819	176.547	154.132	78.6446	150.741	67.4827	74.1912	162.452	153.638	135.503	201.273	104.351	103.319	120.329	93.698	171.483	193.014	162.698	174.696	84.7511	80.3835	115.471	90.5556
ENSG00000205669	ACOT6	0	2.32828	0	0	0.818362	6.85521	0	0.846985	0	1.79559	0	0	5.75685	16.5142	0	17.8828	0	0	0	0	0	0	0	0	0	0	0	0	0	0	9.76724	0	0	0	0	0	0	0	0	0	0	0	0	0	0	0.698987	0	0
ENSG00000097021	ACOT7	5203.75	6838.94	7619.99	6643.55	6213	6952.89	5879.77	6784.35	7805.25	7913.18	7206.35	6842.69	7276.65	6790.63	6481.82	6024.81	5632.74	5095.98	5443.91	5682.36	12224.2	12201.5	9914.07	15799.7	2713.36	2754.6	3248.1	2996.4	4402.35	4793.74	4679.4	4874.54	3754.98	3887.78	3805.48	4082.52	3780.51	3177.98	3318.34	4000.5	3716.18	2945.36	2712.03	3526.53	6398.37	5503.12	4935.99	6579.87
ENSG00000101473	ACOT8	1871.34	2455.56	2761.6	2148.35	2605.66	3358.19	3113.52	3260.89	3221.77	3255.41	2898.43	2737.61	3418.74	3775.14	3481.56	2289.86	2127.3	2239.94	2181.43	2851.25	2267.26	2478.87	2191.89	2750.72	2580.02	2751.53	2526.19	2435.84	2742.07	2939.89	2736.6	2967.65	2353.59	2726.13	2640.61	2593.72	2056.95	1655.87	2192.34	1833.22	2113.18	2284.54	2006.21	1929.81	1961.48	2074.59	2254.13	2357.44
ENSG00000123130	ACOT9	9094.01	9523.45	9950.36	9716.26	8812.94	9832.94	10100.1	8810.34	7671.88	7832.38	8042.76	8197.58	9507.02	10385.8	10191.5	9867.92	9131.55	9929.48	10741.4	10295.9	11125.5	12144	11299.1	10604.8	9095.84	8930.17	8249.65	9322.24	8283.9	8244.04	8592.51	8378.3	8398.55	8470.68	9112.88	8651.62	9181.12	9314.38	8193.13	8593.74	8820.19	9853.51	10159	9165.73	11561.4	12598.5	14082.6	12461.5
ENSG00000161533	ACOX1	12325.2	12225	13065.9	12452.6	21121.1	20992.4	22235.2	20380.1	19474.8	19586.3	20261.3	21516.6	21760.1	23045.5	22855.9	20191.4	12368.5	12763.6	12444.2	12296.7	18884.1	18695.9	20556.9	17131.1	14106.4	14036.5	11729.7	13136.1	21910.4	21501.3	22086.4	22260.9	17210.1	17912.8	17945.6	17843.8	22166.6	23213.5	20500.9	20338.6	16699.9	17422.5	20065.6	16563.5	16828.2	16234	17169.4	15859.9
ENSG00000168306	ACOX2	904.765	866.897	1105.42	1068.18	1016.41	822.625	559.408	1145.97	1737.5	1567.55	1377.36	1037.04	951.525	719.192	736.111	1032.95	977.048	657.464	552.72	642.288	544.345	447.922	400.544	605.781	1209.92	1178.93	1657.32	1367.92	954.221	963.509	1049.53	1187.94	1358.33	1303.11	1334.54	1453.52	818.89	404.05	785.562	1023.55	1363.34	1124.28	558.675	1578.09	571.561	327.825	360.238	532.856
ENSG00000087008	ACOX3	3259.01	3285.21	3385.01	3187.32	2223.49	2233.94	2316.33	2269.07	2227.75	2281.3	2251.26	2357.81	2341.39	2189.78	2513.29	1673.32	3157.38	2499.88	3061.41	2961.24	2155.54	2209.93	1897.44	2336.19	3171.55	3005.77	3171.38	3114.75	1753.77	2206.46	2028.92	1887.46	2055.11	2238.99	2344.55	2368.59	2362.05	2102.35	1717.87	1942.2	2807.64	3118.75	2780.22	3053.69	2636.1	2621.2	2808.72	2935.2
ENSG00000153093	ACOXL	0	0	0	0	18.8223	13.7104	3.42146	22.0216	2.70359	7.18237	0	0	0.822407	17.3399	0	0	0	0	5.88895	0	0	3.7095	0	0	0	0	0	0	30.584	6.17069	0	0	0	0	10.2481	2.07498	4.42165	0	0	0	0	4.36189	0	0	0	0	0	0
ENSG00000204581	ACOXL-AS1	0	0	4.6873	5.24353	5.72853	6.85521	17.1073	19.4806	14.4191	4.48898	20.5309	8.08086	12.3361	0	0	20.4375	0	0	0	0	5.04023	8.34637	0	3.66031	0	22.5535	24.9569	0	6.1168	6.17069	0.887931	23.8472	0	10.305	0	0	18.5709	0	0	0	1.06511	18.538	20.3372	31.4453	0	2.79595	0	0
ENSG00000143727	ACP1	10668.7	11465.2	11091.7	10240.6	11092.9	11342.8	13429.2	10450.9	10553	10557.2	10800.1	11935.4	12107.5	12879.4	13250.8	12136.5	11015.2	12679.2	13346	12515	11065	11227.7	11506.4	8815.85	10338.9	9904.07	9651.85	11206.7	13035.8	12892.3	12998.4	11945.7	11679.9	12119.6	12047.3	11059.6	12087	13833.7	13302.7	11393.5	9437.96	10629.9	11844.6	9703.79	9658.91	11266.3	11055.2	10019.5
ENSG00000134575	ACP2	4887.74	4872.32	4800.58	5241.28	5311.17	5964.89	4394.86	5909.41	5713.58	5661.5	5854.88	5144.81	5247.78	4617.36	4337.39	4819.85	6207.86	6178.81	5758.55	5105.56	2878.81	3126.18	2664.81	3534.94	4981.95	4803.9	5492.37	4891.86	4659.25	4785.81	4512.46	5128.91	5473.45	5343.59	5694.55	5588.95	6979.14	6628.09	5834.49	6127.04	5536.45	5416.37	5305.62	5695.1	4192.8	3981.43	4065.08	4475.39
ENSG00000014257	ACP3	272.743	373.301	380.453	359.556	247.145	132.82	372.939	194.806	255.939	338.469	337.421	295.4	104.446	110.645	110.821	109	289.219	221.968	236.399	277.905	8194.58	8401.09	8848.15	7321.53	85.9112	89.1889	164.531	85.3232	275.256	300.601	406.672	337.393	354.262	313.833	201.547	320.584	330.74	314.569	426.532	341.183	2.13022	31.6237	72.9747	27.9514	2521.51	2619.8	2493.2	2405.34
ENSG00000142513	ACP4	0	1.55219	1.56243	0	0	0	0	1.69397	3.60478	0.897797	9.81913	0	0	0	0	0	0	0	0	0	0	1.85475	0	0	0	0	0	0	0	0	0	0	0	0	0	0	0	0	0	0	0	0	0	0	0	0	0	0
ENSG00000102575	ACP5	33.2236	43.4613	79.6841	67.4168	25.3692	27.4208	19.6734	33.0324	33.3442	43.992	0.892648	33.2213	24.6722	33.0283	24.2674	41.7266	150.825	167.109	114.414	187.229	357.016	443.285	340.503	382.502	546.789	464.397	568.463	419.276	290.111	213.33	291.241	178.412	210.404	353.179	165.109	308.134	310.4	393.903	287.616	307.574	871.262	764.421	823.059	999.262	659.702	729.742	826.189	802.278
ENSG00000162836	ACP6	758.735	978.655	800.748	932.599	1049.14	1078.84	1231.72	1122.25	938.144	919.344	882.829	870.937	1094.62	1243.52	948.047	1043.17	919.867	1004.34	935.501	856.384	1278.54	1468.96	1225.48	1412.88	834.054	788.348	1028.78	948.647	1088.79	1115.13	1010.47	953.003	816.173	1136.36	1064.67	895.353	963.92	987.064	916.652	810.692	704.039	842.935	900.819	773.322	1116.68	1099.51	1257.17	1270.77
ENSG00000183760	ACP7	20.8614	23.2828	24.2177	29.2139	2.45509	7.71211	0	21.1746	0.901195	6.28458	3.57059	0	9.04647	11.5599	36.4011	1.70313	27.3474	13.5038	0	23.5086	2823.37	3294.96	2719.91	3525.79	0	0	0.92433	0.917453	77.7708	11.4599	2.66379	0.883228	8.80762	18.7363	6.8321	7.26242	13.265	12.9149	0	0	0	10.9047	1.19631	1.16464	6148.18	6494.98	6787.6	7454
ENSG00000100312	ACR	0	3.88047	0	2.9963	0	0	0	5.08191	6.30837	0	6.24854	0	0	20.6427	0	0	12.4306	0	0	0	0	0.927374	0	2.74523	5.36945	0	0	0	0	0	2.66379	17.6646	0	0	0	0	3.53732	0	0	0	0	0	0	0	0	0	0	2.99357
ENSG00000111644	ACRBP	17.7708	6.20875	14.8431	19.476	0	0	0	12.7048	2.70359	0.897797	11.6044	5.38724	0	9.08279	0.808914	0	4.14355	0	0	1.67918	0	1.85475	1.64494	3.66031	0	0	0	0	4.36914	0	9.76724	5.29937	0	5.62089	0	9.3374	0	11.0699	0	22.4061	23.4325	19.6285	23.9261	1.16464	6.10208	2.09696	2.43953	2.24518
ENSG00000175509	ACRP1	0	0	0	0	0	0	0	0	6.30837	0	0	0	0	0	0	0	0	0	0	0	0	0.927374	0	0	0	0	0	0	0	0	1.77586	0	0	0	0	0	0	0	0	0	0	0	0	0	0	0	0	2.99357
ENSG00000134940	ACRV1	4.63586	0	3.12487	1.49815	9.82034	2.5707	0	5.92889	0	0	0	0	7.40166	0	0	0	8.28709	0	0	0	0.840039	5.56425	0	0	0	0	0	0	13.9813	0	5.32759	0	0	0	0	0	0	0	0	0	0	0	0	0	0	2.09696	0	2.24518
ENSG00000103740	ACSBG1	0	0	0	0	78.5627	51.414	82.9703	47.4311	34.2454	27.8317	24.9941	29.6298	37.8307	43.7625	10.5159	36.6172	4.97225	11.8158	5.04767	5.87714	21.841	3.7095	26.3191	2.74523	0	0	0	0	46.3129	21.1567	27.5259	42.395	0	0	6.8321	6.22493	7.07465	49.8144	0	27.4983	0	0	0	1.16464	31.8664	44.0362	23.5822	7.48393
ENSG00000130377	ACSBG2	0	0	0	0	5.72853	0	15.3965	11.0108	9.91315	0	0	0	1.64481	0	0	0	0	0	0	0	0	0	0	0	0	0	0.92433	0	18.3504	11.4599	0	22.0807	14.6794	19.6731	0	8.29991	0	0	0	7.1292	0	1.09047	0	0	0	0	0	0
ENSG00000167107	ACSF2	3629.88	3679.46	4054.52	3531.89	3908.5	4719.81	4200.69	4515.28	4975.5	5188.37	4973.83	4707.55	4274.05	3953.49	4401.3	3705.15	3736.65	3785.27	3689.85	3985.54	1567.51	1586.74	1528.15	1787.14	2324.97	2079.02	2241.5	2752.36	1491.63	1942.89	1748.34	1455.56	1894.62	1669.4	1823.03	1637.16	1645.74	1587.6	1371.55	1543.98	2178.15	2190.76	1932.03	1985.71	1246.18	1100.9	1184.8	1158.51
ENSG00000176715	ACSF3	1871.34	2144.35	2391.31	2128.12	1248	1570.7	1468.66	1507.63	1575.29	1322.45	1288.98	1213.92	1585.6	1664.63	1642.09	1449.36	1664.05	1584.16	1744.81	1944.5	1324.74	1661.86	1214.79	1780.74	2070.82	1950.88	1795.05	2005.55	1246.08	1209.46	1359.42	1344.27	1612.77	1349.95	1397.16	1546.9	1557.31	1910.48	1419.49	1355.57	1624.3	1612.81	1702.34	1448.81	2006.91	1892.16	2096.37	2261.64
ENSG00000151726	ACSL1	5960.17	6265.41	7102.83	6249.54	7623.86	8155.98	8643.45	7012.19	7136.57	6662.55	7002.82	7180.29	7680.46	8513.05	8035.75	7135.25	6237.69	6245.49	6713.4	6817.49	5602.22	5512.31	5153.61	5258.03	4866.51	3855.63	4252.84	4548.73	5934.17	5984.69	6232.39	6145.5	4956.73	4948.26	5309.68	4745.47	4832.87	6172.38	5147.73	5103.49	5320.24	4826.43	5268.53	4848.4	6357.01	6765.49	6155.76	6100.15
ENSG00000123983	ACSL3	35829.8	33869.5	34528.2	33512.1	35579.1	35953.8	37837	31573.9	35443.1	34997.9	35708.6	40615.3	26965.1	32869.8	31334.1	30246.7	33786.5	41012.6	38895.7	37277	51930.3	53011.5	56234.9	43679.3	29053.2	28259.6	26013.4	30258.5	28171.4	25985.7	28681.1	25667.5	20939.6	22378.6	21458.5	20092	25044.2	29075	26913.6	24310.6	22440.8	23276.1	28004.3	22042	48192.8	53638.8	52572.8	45065.2
ENSG00000234193	ACSL3-AS1	0	0	0	0	0	0	20.5287	0	0	3.59119	0	0	0	0	11.3248	0	0	0	0	0	0	0	0	0	0	0	0	0	0	0	0	0	0	0	0	0	0	0	0	0	0	0	0	0	0	0	0	0
ENSG00000244062	ACSL3P1	0	0	0	0	0	0	0	0	0	0	0	0	0	0	0	0	0	0	0	0	0	0	0	0	0	0	0	0	0	0	0	0	23.487	0	12.5255	0	0	0	0	0	0	0	0	0	0	0	0	0
ENSG00000068366	ACSL4	40851.9	37055.4	37500.8	37431.3	40797	38907.6	43394.3	36584.7	41427	40898.2	43955.8	49102.9	32351.8	37204.8	35426.4	36939.1	39444.9	46761.8	44238.6	41354.1	47500.8	48536	53078.2	40452.8	25242.7	24418.3	23016.7	26647.4	38678.3	38151.6	38518.4	38837.3	28978	29084.4	28846.3	27504.9	36359.3	38288.8	38459.3	35589	28276.6	28801.5	31395.9	27182.7	53802	60908.3	58500.8	50848.1
ENSG00000197142	ACSL5	156.846	151.338	146.869	118.354	542.574	336.762	371.228	415.023	464.116	491.095	500.775	705.728	263.17	265.052	330.846	424.079	160.77	245.6	117.779	152.806	598.107	778.067	844.679	597.545	229.096	441.844	168.228	214.684	325.064	365.834	262.828	201.376	134.072	91.8079	122.978	128.649	183.941	370.841	120.329	168.045	166.157	102.504	211.746	102.488	357.31	446.652	471.643	408.623
ENSG00000164398	ACSL6	0	0	0	0	17.1856	5.99831	12.8305	16.9397	7.20956	8.97797	0	0	6.57925	0	0	0	0	0	0	0	0	1.85475	0	0	0	0	4.62165	0	68.1586	1.76305	41.7328	15.8981	16.6366	0.936815	7.97078	3.11247	0	0	0	25.4614	0	0	0	0	0	1.39797	0	0
ENSG00000223548	ACSL6-AS1	0	0	0	0	5.72853	0	0	0	0	0	0	0	0	0	0	0	0	0	0	0	0	0	0	0	0	0	0	0	0	0	0	0	0	0	0	0	0	0	0	0	0	0	0	0	0	0	0	0
ENSG00000166743	ACSM1	0	0	0	0	9.00198	0	0	0	1.80239	0	0	0	0	0	0	0	0	0	0	0	0	0	0	0	0	0	0	0	5.24297	0	3.55172	12.3652	0	0	0	0	0	0	0	0	0	0	0	0	0	0	0	0
ENSG00000183747	ACSM2A	0	0	0	0	0	4.2845	0	0	0	0	0	0	0	0	0	0	0	0	0	0	0	0	0	0	0	0	0	0	0	0	0	0	0	0	0	0	0	0	0	0	0	0	0	0	0	0	0	0
ENSG00000066813	ACSM2B	0	0	0	0	6.5469	0	0	0	0	0	0	0	0	0	0	0	0	0	0	0	0	0	0	0	0	0	0	0	0	0	8.87931	0	0	0	0	0	0	0	0	0	0	0	0	0	0	0	0	0
ENSG00000005187	ACSM3	17.7708	3.88047	4.6873	11.9852	23.7325	16.2811	12.8305	14.3987	4.50598	7.18237	37.4912	9.8766	9.86888	9.08279	0	34.9141	19.889	45.5752	10.9366	14.2731	0	0	0	8.23569	58.169	29.7296	34.2002	50.4599	73.4016	51.1286	37.2931	30.0298	25.4442	80.5661	5.69341	34.2371	38.9106	0	12.7177	17.3138	29.8231	5.45236	32.3003	16.305	14.2382	27.2605	8.94496	9.72911
ENSG00000215009	ACSM4	0	0	0	0	0	0	0	3.38794	0	0	0	0	0	18.1656	8.08914	0	0	0	0	0	0	0	0	0	0	0	0	0	3.49531	12.3414	0	0	0	0	0	0	0	0	0	0	0	0	0	0	0	2.79595	0	0
ENSG00000183549	ACSM5	0	0	0	0	10.6387	0	0	0	0	0	5.35589	0	0	0	0	0	0	0	0	0	0	0	0	0	0	0	0	0	0	5.28916	4.43965	0	0	0	0	0	0	0	4.89142	0	0	0	0	0	0	0.698987	0	0
ENSG00000260762	ACSM5P1	0	0	0	0	5.72853	0	0	0	0	0	0	0	0	0	0	0	0	0	0	0	0	0	0	0	0	0	0	0	0	0	0	0	0	0	0	0	0	0	0	0	0	0	0	0	0	0	0	0
ENSG00000173124	ACSM6	0	0	0	0	5.72853	17.138	0	2.54095	0	2.69339	0	0	0	0	0	0	0	0	0	0	0	1.85475	0	0	0	0	0	0	0	0	4.43965	0	0	0	0	0	0	0	5.86971	5.09228	0	0	0	0	0	0	0	0
ENSG00000154930	ACSS1	48.6765	39.5808	35.1548	51.6862	0.818362	5.99831	0	9.31683	1.80239	11.6714	0	0.897873	3.28963	0.825708	0	0	38.9493	20.2556	77.3976	26.8669	40.3219	50.0782	23.8517	42.0935	939.653	691.983	843.913	766.991	113.598	165.727	153.612	95.3887	253.464	326.948	267.59	237.585	195.437	58.1168	97.8284	153.787	491.017	342.408	70.5821	355.216	232.557	133.506	164.262	198.324
ENSG00000131069	ACSS2	5676.61	6456.33	7066.11	6391.11	6081.25	7213.39	5968.73	6474.35	7250.12	7064.76	7068.88	6815.75	5660.63	5656.1	5507.89	5444.05	5233.3	5433.57	4821.36	5783.11	4167.43	4971.65	4331.96	4835.26	5341.7	4284.14	4629.97	4253.31	4410.21	4754.08	4967.09	4704.96	4157.2	4443.31	4815.49	4635.5	4017.51	3857.85	3184.32	3697	3727.89	3737.05	4132.04	3458.98	5514.24	5650.61	5298.67	5443.81
ENSG00000111058	ACSS3	522.307	561.892	687.471	620.984	458.283	428.45	611.585	487.863	811.076	875.352	717.689	863.754	351.168	475.608	489.393	298.047	622.361	495.419	703.308	607.865	837.518	875.442	858.661	950.765	1503.45	1506.99	1703.54	1819.31	954.221	1049.9	903.026	1112.87	1968.01	2146.24	1899.32	1917.28	1427.31	1597.75	1421.45	1545	1706.31	1908.33	1598.27	1879.73	1112.61	999.551	1029.48	1082.92
ENSG00000143632	ACTA1	8.49907	0.776094	0	2.9963	4.09181	9.42591	0	5.08191	1.80239	0	0	0	0.822407	0	0.808914	0.851564	1.65742	0	4.20639	1.67918	6.72031	5.56425	0.822472	0.915077	0.894908	2.05032	0.92433	1.83491	16.6027	28.2089	53.2759	31.7962	0	7.49452	5.69341	0	10.612	0	0	7.1292	0	5.45236	1.19631	5.82321	0	0	0.813178	1.49679
ENSG00000107796	ACTA2	49421.3	52734.8	55629.7	51460	52983.2	62055	57945.8	58516.5	35790.1	35728.7	36487	34432.5	61124.6	60919.9	61039	65235.8	146198	151624	164894	165385	14280.7	13847.6	13288.7	15797	144499	163439	158567	148365	27557.9	27501	24757.3	24923.8	38617.5	37126.9	38712.9	37347.5	19547.2	19886.1	19900.3	17844.4	154156	155379	174811	152823	8802.58	8009.69	8629.44	8473.31
ENSG00000180139	ACTA2-AS1	51.7671	50.4461	58.5913	41.1992	374.81	271.638	495.256	271.882	91.9219	155.319	91.0501	75.4213	157.902	183.307	77.6557	17.0313	254.414	421.148	291.082	246	34.4416	2.78212	13.982	8.23569	0	38.9561	26.8056	22.0189	75.1493	117.243	14.2069	29.1465	12.7221	2.81045	2.27737	17.6373	38.9106	72.8767	0	11.203	13.8465	40.3475	1.19631	11.6464	35.9344	44.0362	30.0876	17.213
ENSG00000075624	ACTB	1.32779e+06	1.1005e+06	1.01603e+06	1.28601e+06	832730	802680	714103	934027	867035	858405	846678	765750	916896	711367	807272	950562	1.25017e+06	1.11044e+06	1.22382e+06	1.05483e+06	668797	706931	614349	802447	1.29938e+06	1.29793e+06	1.42401e+06	1.36133e+06	807263	843103	788030	778555	746770	751234	712398	780030	680329	631862	700677	651489	1.35306e+06	1.28092e+06	1.29495e+06	1.33008e+06	919225	824254	804167	1.00819e+06
ENSG00000169067	ACTBL2	5.4085	19.4024	10.937	5.24353	103.114	106.256	59.8755	88.0864	38.7514	48.481	21.4236	44.8937	113.492	80.0937	89.7894	102.188	23.2039	23.6316	43.7465	44.4984	108.365	98.3017	83.0696	81.4418	0	0	0	0	105.733	107.546	134.965	70.6583	0	15.9259	13.6642	3.11247	26.5299	22.1397	31.3051	3.05537	0	0	0	0	36.6125	13.9797	14.6372	8.98072
ENSG00000229145	ACTBP1	0	0	1.56243	0	0	0	0	0	0	0	0	0	0.822407	0	0	0	0	0	0	0	0	0	0	0	0	0	0	0	0	0	0	0	0	0	0	0	0	0	0	0	0	0	0	1.16464	0	0.698987	0	0
ENSG00000188460	ACTBP11	3.86321	1.55219	3.90609	1.49815	0.818362	0.856901	1.71073	1.69397	1.80239	8.08017	0.892648	0.897873	0.822407	0.825708	4.04457	0.851564	4.97225	1.68797	4.20639	3.35837	1.68008	2.78212	0	2.74523	3.57963	2.05032	2.77299	2.75236	0	1.76305	2.66379	0.883228	0.978624	1.87363	3.41605	2.07498	0.884331	1.84498	1.95657	4.07383	12.7813	0	1.19631	0	1.35602	0.698987	4.06589	4.49036
ENSG00000233125	ACTBP12	0	0	0	0	0	0	0	0	3.60478	0	0	0	0	0	0	0	0	0	0	4.19796	0	0	0	0	0	0	0	0	0	0	0	0	0	0	0	7.26242	0	0	0	0	0	0	0	0	0	0	0	0
ENSG00000229001	ACTBP14	0	0	0	0	0	0	0	0	0	0	0	0	5.75685	0	0	0	4.97225	0	0	0	0	0.927374	1.64494	0	0	0	0	0	0	0	0	0	0	0	0	0	0	0	0	0	0	0	0	0	0	0	0	0
ENSG00000213857	ACTBP15	0	0.776094	0.781217	2.9963	0	0	0	0.846985	1.80239	3.59119	8.03383	0.897873	2.46722	0.825708	0.808914	1.70313	0	0	3.36511	1.67918	0	4.63687	0	0.915077	0.894908	1.02516	0	3.66981	1.74766	0.881527	0.887931	0	0.978624	0	1.13868	2.07498	0.884331	0.922489	0.978284	4.07383	5.32556	7.6333	3.58892	3.49392	0.678008	0.698987	0	0
ENSG00000241473	ACTBP16	0	0	0	0	0	0	0	0	0	0	0	0	0	0	0	0	0	0	0	0	0	0	0	0	0	0	0	0	0	0	0	0	0	0	0	0	0	0	0	0	0	0	0	0	0	0	0	0
ENSG00000213763	ACTBP2	70.3105	102.444	43.7482	40.4501	73.6526	94.2591	100.933	121.119	73.898	93.3708	145.502	63.749	74.839	87.5251	82.5092	162.649	118.505	120.69	151.43	141.891	46.2021	44.514	101.164	63.1403	123.497	161.975	118.314	66.0566	78.6446	81.1005	66.5948	129.835	70.4609	73.0716	95.6494	90.2615	45.1009	30.4422	51.8491	71.292	113.967	147.214	181.839	115.299	65.0888	87.3733	73.186	82.3233
ENSG00000286676	ACTBP4	0	3.88047	3.90609	1.49815	0	0	0	4.23492	1.80239	0	0	0	3.28963	0	12.9426	0	0	16.8797	0.841278	0	0	3.7095	0.822472	2.74523	0	0	0	0	0	4.40764	0	0	0	0.936815	0	0	0	0	0	0	0	6.54283	10.7668	0	0	0	0.813178	6.73554
ENSG00000203413	ACTBP6	0	0	0	0	0	0	0	0	0	0	0	0	0	0	0.808914	0	0	0	0	0	0	0	0	0	0	0	0	0	0	0	0	0	0	0	1.13868	0	0	0	0	1.01846	1.06511	0	0	0	0	0	0	0
ENSG00000185607	ACTBP7	6.18114	2.32828	9.37461	6.74168	4.91017	16.2811	1.71073	15.2457	12.6167	10.7736	15.175	1.79575	0.822407	9.9085	2.42674	19.586	9.1158	3.37594	5.04767	12.5939	12.6006	43.5866	6.57977	30.1975	5.36945	8.20128	7.39464	1.83491	3.49531	5.28916	4.43965	3.53291	1.95725	0.936815	2.27737	1.03749	2.65299	2.76747	1.95657	3.05537	6.39067	7.6333	9.57045	8.15249	14.9162	6.98987	0.813178	13.4711
ENSG00000220267	ACTBP8	0	0.776094	0	0	0	0	0	0.846985	0	0	0	0	0.822407	0	0	0	0	0	0	0	0	0	0	0.915077	0	1.02516	0	0	0	0	0	0	0	0.936815	0	0	0	0.922489	0	0	0	0	1.19631	0	0	0	0	0
ENSG00000266920	ACTBP9	3.09057	6.20875	0	0.749075	1.63672	0	5.98755	0	1.80239	0	0.892648	0.897873	0.822407	0.825708	2.42674	1.70313	1.65742	0.843985	1.68256	3.35837	0.840039	0.927374	0	0.915077	0	3.07548	3.69732	3.66981	0	0	0	1.76646	0.978624	0	3.41605	0	0	0.922489	0.978284	1.01846	2.13022	1.09047	3.58892	1.16464	2.03403	0.698987	0	0.748393
ENSG00000159251	ACTC1	11.5896	26.3872	18.7492	20.225	105.569	132.82	218.973	156.692	40.5538	8.08017	1.7853	1.79575	156.257	190.739	176.343	263.985	126.792	43.8872	42.9052	75.5633	1.68008	0	6.57977	5.49046	1908.84	2138.48	2542.83	2214.73	557.503	608.254	726.327	709.232	1144.99	1230.97	1404	1226.31	638.487	662.347	347.291	628.388	22732.7	20626.3	20517.9	23415.1	33.2224	23.7655	38.2194	22.4518
ENSG00000172900	ACTE1P	0	0	0	0	0	0	0	0	0	0	1.7853	0	0	0	0	0	0	0	0	0	0	0	0	0	0	0	0	0	4.36914	0	0	0	0	0	0	0	0	0	0	0	0	0	0	0	0	0	0	0
ENSG00000184009	ACTG1	775150	901235	970163	905628	490931	474034	422683	516365	460015	454175	436512	417909	594157	546569	549319	518843	786037	685435	712743	753798	609469	601734	527318	689055	954608	904155	981834	950219	501316	540553	534666	510786	629947	634775	639649	673159	483217	451203	464185	519143	963967	907659	826857	969657	640403	595923	520802	666089
ENSG00000178631	ACTG1P1	16.9981	25.6111	10.937	12.7343	7.36526	15.4242	0.855364	12.7048	34.2454	14.3647	8.03383	10.7745	13.9809	5.77996	0.808914	0	16.5742	7.59586	10.0953	7.55633	13.4406	10.2011	11.5146	2.74523	17.8982	14.3522	7.39464	5.50472	22.7195	1.76305	29.3017	44.1614	0	14.0522	0	21.7873	13.265	15.6823	0	11.203	0	19.6285	32.3003	11.6464	23.0523	8.38784	10.5713	7.48393
ENSG00000231340	ACTG1P10	7.72643	9.31313	7.03095	0	3.27345	2.5707	0	0	0	4.48898	5.35589	1.79575	9.86888	31.3769	2.42674	0.851564	6.62967	5.06391	4.20639	21.8294	4.20019	3.7095	0.822472	4.57538	11.6338	13.3271	9.2433	2.75236	13.1074	2.64458	1.77586	3.53291	0	5.62089	3.41605	1.03749	0.884331	0.922489	0.978284	1.01846	7.45578	7.6333	1.19631	4.65856	4.06805	2.79595	7.3186	2.99357
ENSG00000229465	ACTG1P11	0	1.55219	0	0.749075	0	0	0	0.846985	0.901195	1.79559	0	0	0.822407	0	0	2.55469	1.65742	0.843985	0.841278	0.839592	0	0.927374	0	0.915077	0	0	0	0	0	0.881527	0	0	0	0	0	0	0	0	0	3.05537	0	0	1.19631	0	0	0	0.813178	0
ENSG00000226642	ACTG1P12	0	0	0	0	0	0	0	0	0	0	0	0	0.822407	0	0	0	0	0	0	0	0	0.927374	0	0	0	0	0	1.83491	0	0	0	0	0	0	0	0	0	0	0	0	0	0	0	0	0	0	0	0
ENSG00000241305	ACTG1P13	0	0	0	0	0	6.85521	0	0	0	0	0	0	5.75685	0	0	0	0	0	0	0	0	0	0	0	0	0	0	0	0	11.4599	0	0	0	0	0	0	0	0	14.6743	13.2399	0	0	0	0	0	0	0	0
ENSG00000230581	ACTG1P14	0.772643	5.43266	5.46852	5.9926	7.36526	0.856901	0.855364	4.23492	2.70359	5.38678	0	0	21.3826	4.12854	2.42674	0	5.80096	7.59586	1.68256	0.839592	0.840039	2.78212	4.93483	2.74523	8.05417	2.05032	1.84866	0	0.873829	0	0.887931	4.41614	0.978624	0	2.27737	5.18744	7.07465	1.84498	8.80456	0	5.32556	3.27142	4.78523	2.32928	0.678008	1.39797	2.43953	6.73554
ENSG00000259904	ACTG1P15	0	0	0	0	0	0	0	0.846985	0	0	0	0	0	0	0	0	0.828709	0	0	0	0	0	0	3.66031	0	0	0	0	0	5.28916	0	0	0	0	0	1.03749	0	0	0	0	0	0	0	0	0	0	0	0
ENSG00000260298	ACTG1P16	0	0.776094	3.12487	0	1.63672	2.5707	0	0	0.901195	2.69339	0	0	0	0	2.42674	0	0	0	1.68256	0.839592	0	0	1.64494	0	0	1.02516	0	0	0	0	1.77586	0.883228	0	0.936815	0	0	0.884331	4.61245	0.978284	1.01846	9.58601	1.09047	4.78523	1.16464	1.35602	2.79595	0	1.49679
ENSG00000259315	ACTG1P17	0	8.53703	14.0619	11.2361	9.00198	0.856901	39.3467	2.54095	21.6287	18.8537	26.7794	23.3447	1.64481	0.825708	24.2674	34.0626	2.48613	16.8797	15.9843	5.87714	0	4.63687	0.822472	19.2166	0	0	18.4866	19.2665	6.99063	6.17069	15.9828	24.7304	3.9145	0	0	0	0.884331	0.922489	0	14.2584	6.39067	0	0	4.65856	10.8481	6.98987	8.94496	2.99357
ENSG00000218475	ACTG1P18	0	0	0	0	0	0	0	1.69397	0	0	0	0	2.46722	0	0	0	0	0	0	0	0	0	0	0	0	0	0	0	0	0	0	0	0	0	0	0	0	0	0	0	0	0	0	0	0	0	0	1.49679
ENSG00000237999	ACTG1P19	0	0	0.781217	0	0	0	0	0	0	0	0	0	0	0	0	0.851564	0	0	0	0	0	0	0	0	0	0	0	0	0.873829	0	0	0	0	0	0	0	0	0	0	0	0	0	0	0	0	0	0	0
ENSG00000229129	ACTG1P2	0	1.55219	0	0	0	0	0	0.846985	0	1.79559	0	0	0	0	0	2.55469	1.65742	0.843985	0.841278	0.839592	0	0.927374	0	0.915077	0	3.07548	0.92433	0.917453	0	1.76305	0.887931	0	0	0	1.13868	0	0	0	0	3.05537	2.13022	0	2.39261	0	0	0	0.813178	0
ENSG00000241547	ACTG1P20	20.8614	21.7306	14.0619	29.963	13.0938	1.7138	4.27682	5.08191	3.60478	4.48898	9.81913	7.18298	13.1585	9.9085	27.5031	0	26.5187	24.4756	11.7779	25.1878	17.6408	11.1285	6.57977	26.5372	7.15926	13.3271	1.84866	1.83491	27.0887	5.28916	3.55172	9.71551	11.7435	20.6099	20.4963	0	7.95898	1.84498	4.89142	2.03691	10.6511	11.9952	3.58892	3.49392	6.10208	23.0666	3.25271	14.2195
ENSG00000232672	ACTG1P21	0	0	0	0	0	0	0	0	0	0	0	0	0	0	0	0	0	0	0	0	0	0	0	0	0	0	0	0	0	0	0	0	0	0	0	0	0	0	0	0	0	0	0	0	0	0	0	0
ENSG00000271615	ACTG1P22	0	0	0	0	0	0	0	5.92889	0	0	0	0	0	4.95425	0	0	0	0	0	0	0	0	0	0	0	0	0	0	10.4859	0	0	0	0	0	0	10.3749	0	0	0	0	0	0	0	0	0	0	0	0
ENSG00000230362	ACTG1P23	0	0.776094	0	1.49815	0	0	0	0	0.901195	5.38678	0	4.48937	0.822407	0	0	0	0	0	0	0	0	0	2.46742	0	0.894908	0	0	0	0.873829	0	0	0	0	0	0	1.03749	0	0	0	0	1.06511	0	0	0	0	0	0	0
ENSG00000226359	ACTG1P24	4.63586	1.55219	0.781217	0	0	0	0	4.23492	0	0	0	0	0	0	18.605	0	0	0	0	0	0	0	0	0	0	0	0	0	0	0	0	0	0	0	0	0	0	0	0	0	0	8.72378	0	0	0	0	0	1.49679
ENSG00000234996	ACTG1P25	12.3623	14.7458	11.7183	0	18.004	8.56901	41.9128	23.7156	39.6526	20.6493	18.7456	26.0383	13.1585	17.3399	0	32.3594	43.0929	7.59586	0	20.9898	5.88027	4.63687	7.40225	15.5563	0	0	22.1839	7.33963	34.9531	29.0904	18.6465	23.8472	38.1663	15.9259	17.0802	2.07498	38.9106	8.30241	8.80456	18.3322	7.45578	15.2666	8.37414	8.15249	10.1701	0	4.87907	15.7163
ENSG00000215388	ACTG1P3	0.772643	11.6414	9.37461	5.24353	0	5.1414	8.55364	3.38794	0	8.97797	0	15.2638	4.11203	0	13.7515	0	22.3751	18.5677	5.88895	5.03755	10.0805	1.85475	0	6.40554	0	0	0	0	4.36914	10.5783	9.76724	9.71551	0	0	6.8321	0	0	0	0	3.05537	3.19534	0	26.3187	0	0.678008	9.78581	4.06589	12.7227
ENSG00000229349	ACTG1P9	0.772643	4.65656	0	2.24723	0	1.7138	0	0.846985	1.80239	4.48898	0	5.38724	0.822407	0.825708	0	0	3.31484	0.843985	0.841278	0	1.68008	0.927374	7.40225	0.915077	6.26435	2.05032	0.92433	13.7618	0	1.76305	0.887931	7.94906	1.95725	2.81045	1.13868	2.07498	0	0	0	0	3.19534	13.0857	5.98153	18.6343	0	4.89291	0.813178	3.74197
ENSG00000163017	ACTG2	54493.7	48415.1	42549	54169.4	33447.3	30176.6	26323.8	35824.9	26875.4	25501	26024.3	22585.1	29732.5	22630.2	26253.3	30459.6	69328.1	60735.7	67257.7	54748.1	33263	30391.9	29354.8	38418.6	1198.28	837.556	1027.86	921.123	537.405	446.053	364.94	407.168	192.789	179.868	162.832	237.585	129.112	112.544	13.696	117.123	792.443	827.668	685.484	791.956	221.709	224.375	190.284	246.221
ENSG00000288649	ACTL10	122.078	123.399	134.369	135.583	85.1096	119.109	183.903	106.72	127.97	142.75	127.649	78.115	119.249	170.096	181.197	138.805	84.5283	86.0864	58.0482	105.789	46.2021	77.8995	41.1236	118.96	180.771	114.818	118.314	80.7359	235.06	111.072	140.293	202.259	200.618	158.322	220.904	294.647	118.5	191.878	71.4148	125.27	139.53	161.39	98.0971	166.544	134.924	141.195	147.185	150.427
ENSG00000234667	ACTL11P	0	0	0	0	4.09181	6.85521	0	0	0	0	0	0	0	0	0	0	0	0	0	0	0.840039	0	0	0	0	0	0	0	0	1.76305	0	0	0	0	0	0	0	0	0	0	0	0	0	0	0	0	0	0
ENSG00000136518	ACTL6A	7360.97	7032.19	6688	6988.87	4582.01	4046.29	4424.8	4114.65	4083.32	4019.44	4179.38	4363.66	4843.15	5285.36	5268.45	4752.58	5965.88	6133.24	6621.7	6250.76	6702.67	7130.58	7148.92	6033.1	5399.87	6372.39	5730.85	6607.5	5295.4	4681.79	4675.84	4853.34	4619.11	4678.45	5178.73	4757.92	5095.51	5665.01	5066.53	5143.21	4863.3	4901.67	5239.82	4883.34	5590.86	5935.1	5971.17	5395.17
ENSG00000077080	ACTL6B	0	0	0	0	0	0	0	0	0	0	0	0	0.822407	0	0	20.4375	0	0	0	0	0	0	0	0	0	0	0	0	0	0	0.887931	15.0149	0	0	0	0	0	0	0	0	0	0	0	0	0	0	0	0
ENSG00000187003	ACTL7A	0	0	0	0	0	0	0	2.54095	0	0	0	0	0	0	0	0	0	0	0	0	0	0	0	0	0	0	0	0	0	0	0	0	0	0	0	0	0	0	0	0	0	0	0	0	0	0	0	0
ENSG00000148156	ACTL7B	0	0	0	0	0	0	0	0	4.50598	0	0	0	0	0	0	0	0	0	0	0	0	0.927374	0	0	0	0	5.54598	0	0	0	0	0	0	0	0	0	0	0	0	0	0	0	0	0	0	0	0	0
ENSG00000117148	ACTL8	0	6.98485	9.37461	4.49445	26.1876	10.2828	0	17.7867	1.80239	1.79559	0.892648	0	4.11203	3.30283	20.2228	0	5.80096	4.21992	0	0.839592	7.56035	1.85475	2.46742	4.57538	0	0	0.92433	0	7.86446	15.8675	4.43965	24.7304	11.7435	11.2418	0	0	7.07465	36.8996	0	0	0	0	0	0	8.1361	22.3676	5.69225	8.23233
ENSG00000181786	ACTL9	0	0	0	0	0	0	0	0	0	0	0	0	0	0	5.66239	0	0	0	0	0	0	0	0	0	0	0	0	0	0	0	0	3.53291	0	0	0	0	0	0	0	0	0	0	0	0	0	0	0	0
ENSG00000188493	ACTMAP	201.66	84.5943	85.9339	167.793	113.752	114.825	9.409	221.063	168.524	164.297	125.863	144.558	111.025	49.5425	72.8022	59.6095	143.367	85.2425	102.636	41.9796	216.73	76.9721	92.9393	223.279	442.979	337.278	653.501	640.382	313.704	290.904	338.302	410.701	445.274	432.809	417.897	456.495	183.056	65.4968	89.0239	287.205	616.7	341.318	270.365	640.553	133.568	88.7713	56.1093	95.0459
ENSG00000072110	ACTN1	118699	84050.2	60770.9	127332	82875.5	54904.2	43230.1	85351.5	78472.5	79514.2	75249.3	64147.6	69751.6	38014.8	55548.1	65117.4	140218	107854	111534	72867.4	108843	101765	91519.7	134039	99455.6	94541.3	120181	100016	60341.4	66242.4	68017.3	74132.9	84828.1	75727.4	81404.4	82924.4	78072.3	69196.9	77806.9	91469.7	139226	113873	98505.1	139633	125989	97640.7	91790.7	116750
ENSG00000259062	ACTN1-DT	9.27171	22.5067	17.968	12.7343	14.7305	52.2709	22.2395	16.9397	13.5179	8.97797	8.92648	0	37.0083	18.9913	15.3694	17.8828	15.7455	27.0075	35.3337	26.0274	4.20019	16.6927	10.6921	4.57538	23.2676	18.4529	51.7625	22.0189	60.2942	49.3655	13.319	18.5478	34.2518	16.8627	7.97078	41.4995	20.3396	69.1867	0	10.1846	15.9767	44.7094	16.7483	31.4453	5.42407	13.2807	17.0767	17.213
ENSG00000077522	ACTN2	5.4085	0	0	0.749075	4.91017	5.1414	0	3.38794	0	0.897797	0	0	3.28963	8.25708	17.7961	0	0	0.843985	0	1.67918	20.1609	21.3296	35.3663	21.0468	0	0	0	0	0	0	1.77586	0	0	0	12.5255	0	0	0	0	0	0	0	0	0	0	2.09696	4.06589	2.99357
ENSG00000248746	ACTN3	13.1349	10.8653	16.4056	11.9852	20.459	6.85521	21.3841	3.38794	3.60478	1.79559	9.81913	8.97873	1.64481	0	11.3248	0	3.31484	0	0	12.5939	8.40039	18.5475	4.11236	11.896	0	0	0	0	0	0	0	0	0	0	0	0	0	0	0	2.03691	0	0	0	0	0	4.19392	3.25271	0
ENSG00000130402	ACTN4	72954.5	58448.4	58275.7	71500.8	52961.9	35469.7	29540.8	57778.8	52458.6	51944.7	49675.9	38680.4	42774.2	24246.1	31435.2	43669	76999.5	52761.7	58632	46314.4	45675.4	44731	36593.4	60152.6	86485.7	81999.5	105044	83251.6	34113.4	38922.1	38800.8	39723.2	50199.5	45354	46671.2	49376.2	40922.4	33376.6	42619	49067.2	122665	98436.9	81889.6	119147	53878.6	38305.9	38800	52556.7
ENSG00000213493	ACTN4P1	5.4085	2.32828	6.24974	2.24723	5.72853	0.856901	16.2519	4.23492	6.30837	7.18237	8.92648	9.8766	8.22407	0.825708	1.61783	6.81251	4.97225	5.90789	10.9366	3.35837	3.36015	2.78212	6.57977	0.915077	2.68472	2.05032	12.0163	2.75236	3.49531	3.52611	1.77586	0.883228	1.95725	1.87363	2.27737	3.11247	2.65299	0	4.89142	2.03691	18.1069	7.6333	10.7668	5.82321	3.39004	5.59189	1.62636	0.748393
ENSG00000214141	ACTN4P2	0	0	0	0	6.5469	0	0	2.54095	0	1.79559	0.892648	1.79575	0	0	5.66239	0	0.828709	0	3.36511	0.839592	0.840039	0	0	0.915077	0	2.05032	0.92433	1.83491	2.62149	0.881527	0.887931	0	1.95725	0	1.13868	0	0	0	0	0	9.58601	4.36189	1.19631	3.49392	1.35602	0.698987	0	0
ENSG00000229890	ACTP1	0	0	0	0	0	0	0	0	0	0	0	0.897873	0	4.95425	0	0	0	0	0	0	0	0	0	0	0	0	0	0	0	0	0	0	0	0	0	0	0	0	0	0	0	0	0	0	0	0	0	0
ENSG00000131966	ACTR10	7595.08	8517.63	8123.88	8069.04	11928.4	10711.3	11217.2	10118.1	11349.7	11411.9	11766	13102.7	11656.8	12930.6	12517.9	10949.4	9714.96	10163.3	9641.89	9813.15	7891.32	7803.86	8615.39	6373.51	11468.2	11431.6	10177.8	12328.7	13512	12657	12908.7	12717.6	12346.3	12847.5	13444.4	12376.2	11813.8	12688.8	11681.7	11190.8	11017.5	11988.6	11783.6	11044.3	8389.68	9766.94	9026.28	7929.97
ENSG00000138107	ACTR1A	30674.7	32929.7	35773.5	33082.9	39031	44359.2	41086.5	42612.7	37925	38675.3	38190.2	36011	42787.4	42431.5	41041.8	40720.9	30994.5	31677.3	31552.1	34334.3	36095.6	36991.1	34306.9	40393.3	24885.6	28483	26575.4	25135.5	30806	31240.4	29796.3	31041.1	26016.7	26560.6	25229.8	26069	25866.7	24154.5	25252.5	23981.6	28162.6	26987	27975.6	27556.6	38093.9	36407.4	37020.7	38713.6
ENSG00000233370	ACTR1AP1	0	0	0	0	0	0	0	8.46985	0	0	0	0	0	0	0	0	0	0	0	0	0	0	0	0	17.8982	0	0	0	0	0	0	0	0	0.936815	0	0	0	0	0	0	0	0	0	0	0	0.698987	0	0
ENSG00000115073	ACTR1B	7971.36	11127.6	12391.7	9959.71	5915.94	7209.96	7139.72	6337.99	7649.35	7734.52	7773.18	7811.5	7678.81	8068.82	7304.49	5782.12	8024.39	7829.65	7611.04	9299.32	3737.33	4645.22	3819.56	4544.27	9579.09	11274.7	10692.7	9573.63	7918.64	8380.68	7436.42	7316.66	10807.9	11650.2	10906.3	11805.6	8469.23	7927.87	7476.05	7473.44	9238.78	9849.14	10660.3	9600.14	8487.99	9023.22	8916.5	9570.45
ENSG00000138071	ACTR2	63473.4	41143.1	26554.3	57850.3	58775.6	33572.5	33723.6	52339.4	48346.4	47827.4	46347.2	46240.5	52349.5	38000.8	45763.5	56283.3	51575.5	45156.6	47357.2	31645.1	83989.6	68204.7	74399.2	62791.6	70145.6	60027.2	75332.9	76633	59346.1	59003.3	71160.6	69502.1	62733.7	60800.2	66835	60794.8	50715.5	53073.6	55834.6	66497.1	84692.4	73230.6	59635.9	88086.5	64239.9	58072.5	46513.8	52755.7
ENSG00000115091	ACTR3	94585.4	91958.6	91997.7	88244.8	102145	99080.9	111569	93638.4	76003.2	74047.6	76786.5	85149.8	108429	123083	120069	110607	98835.2	111810	110568	108427	108851	108640	118725	89296.8	132070	132160	120451	135065	107610	99467.1	106080	102507	96049	98714.1	101049	92659.1	89936.4	102792	95246.7	92170.4	113920	122958	136015	116044	116576	130146	123877	112315
ENSG00000228857	ACTR3-AS1	16.2255	15.5219	21.0929	31.4612	84.2913	92.5453	67.5737	83.8515	62.1825	85.2907	41.0618	96.0724	59.2133	99.085	135.089	71.5314	38.1206	37.9793	20.1907	25.1878	35.2816	57.4972	30.4315	42.0935	130.657	173.252	154.363	235.786	138.065	159.556	151.836	106.871	139.943	178.932	175.357	205.423	181.288	206.638	45.9794	40.7383	79.8834	115.59	100.49	75.7017	44.7486	61.5108	64.2411	75.5877
ENSG00000133627	ACTR3B	386.321	519.207	399.983	430.718	493.472	503.001	668.895	459.066	449.696	534.189	439.183	637.49	637.365	651.484	753.907	528.821	401.095	489.511	502.243	442.465	472.942	448.849	433.443	337.663	894.013	577.165	619.301	622.033	835.38	900.039	939.431	718.065	813.237	726.968	850.596	699.267	923.241	836.698	1228.73	750.603	808.42	775.326	813.488	808.261	517.32	592.042	540.763	567.282
ENSG00000226481	ACTR3BP2	0	0	0	0	0	0	0	0	0	0	0	0	0	0	0	0	0	0	0	0	0	0	0	0	0	0	0	0	0	0	0	0	0	0	0	0	0	0	0	0	0	0	0	0	0	0	0	0
ENSG00000249283	ACTR3BP4	0	0	0	0	0	0	0	0	0	0	0	0	0	0	0	0	0	0	0	0	0	0	0	0	0	0	0	0	0	0	0	0	0	0	0	0	0	0	0	0	0	0	0	0	0	0	0	0
ENSG00000106526	ACTR3C	65.6746	78.3855	40.6233	41.1992	53.1935	17.9949	29.9377	34.7264	34.2454	46.6854	50.8809	84.4001	50.9892	61.9281	64.7131	0	28.1761	86.0864	15.9843	43.6588	51.2424	71.4078	57.573	34.7729	221.042	70.736	164.531	112.847	205.35	135.755	171.371	118.353	143.858	117.102	140.058	141.098	137.956	208.483	135.982	146.658	105.446	101.414	181.839	103.653	111.193	76.1895	82.131	118.995
ENSG00000232267	ACTR3P2	0	0	0	0	0	1.7138	1.71073	0	0.901195	0	0	18.8553	3.28963	0	0	0.851564	0	0	0.841278	0	0.840039	0	0	4.57538	1.78982	0	0.92433	0	7.86446	7.93374	0	0	0	0.936815	0	0	0	0	0	0	0	2.18094	0	12.8111	7.45809	2.09696	0	0
ENSG00000242573	ACTR3P3	0	0	0	0	0	2.5707	0	0	0	0	0	0	0	0	0	0	0	0	0	0	0	0	0	0	0	0	0	0	0	0	0	0	0	0	0	0	0	0	0	0	0	0	0	0	0	0	0	0
ENSG00000101442	ACTR5	786.55	1006.59	972.615	809.001	515.568	517.568	616.717	437.891	329.837	298.966	375.805	289.115	481.108	473.131	406.883	413.008	638.935	811.913	784.071	805.169	658.59	670.492	599.582	694.543	494.884	343.429	437.208	522.031	318.074	336.743	364.052	326.795	366.984	385.968	298.335	284.272	368.766	485.229	408.923	389.051	398.352	392.57	380.425	324.935	439.349	471.117	478.962	517.888
ENSG00000075089	ACTR6	2029.73	2134.26	2099.13	2072.69	2419.9	2079.7	3365	1991.26	2250.28	2170.87	2444.96	2886.66	2270.67	3125.31	3018.87	2213.21	2187.79	2318.43	2287.44	2425.58	3224.91	2885.06	3358.15	2046.11	2754.53	3173.9	2508.63	2496.39	3216.56	2751.25	3039.39	3145.18	2653.05	2824.5	2704.37	2619.66	2930.67	3624.46	2814.52	2520.68	2472.13	2826.5	2980	2337.43	2785.94	3409.66	3421.85	2544.54
ENSG00000248915	ACTR6P1	0	0	0	0	0	0	0	0	0	0	0	0	0	0	0	0	0	0	0	0	0	0	0	0	0	0	0	0	0	0	0	0	0	0	0	0	0	0	0	0	0	0	0	0	0	0	0	0
ENSG00000113812	ACTR8	7012.51	7555.28	7165.32	7131.2	7753.16	7892.06	8502.32	7755.84	7561.93	7665.39	7750.86	8068.29	7572.72	8324.79	8073.77	8075.38	7950.64	8189.18	8214.24	8076.88	7165.53	7942.04	8164.68	6894.19	6593.68	6865.5	6793.83	7334.12	6735.47	6117.8	6251.03	6639.23	7021.63	6735.7	6427.86	6333.87	6887.17	8631.73	7015.28	6577.2	7372.71	7938.64	7761.64	7461.86	7788.28	7704.93	8165.93	7205.53
ENSG00000123165	ACTRT1	0	0	0	0	0	0	0	0	0	0	0	0	0	0	0	0	0	0	0	0	0	0	0	0	0	0	0	0	0	0	0	0	0	0	0	0	0	0	0	0	0	0	0	0	0	0	0	0
ENSG00000235239	ACTRT1P1	0	0	0	0	0	0	0	0	0	0	0	0	0	0	0	0	0	0	0	0	0	0	0	0	0	0	0	0	0	0	0	0	0	0	0	0	0	0	0	0	0	0	0	0	0	0	0	0
ENSG00000169717	ACTRT2	0	0	0	0	0.818362	0	0	0	0	0	0	0	0	0	0	0	0	0	0	0	0	0	0	2.74523	0	0	0	0	0	0	0	0	0	0	0	0	0	0	0	0	0	0	0	0	0	0	0	0
ENSG00000184378	ACTRT3	399.456	422.195	474.98	423.977	632.594	863.756	856.219	789.39	807.471	677.836	972.986	773.069	721.251	776.992	727.213	765.556	401.924	363.757	341.559	437.427	530.904	483.162	463.052	437.407	669.391	963.65	575.858	711.026	900.917	731.668	747.638	672.137	719.289	770.062	800.494	844.516	679.166	677.107	555.666	593.76	730.667	774.235	826.648	625.412	528.169	573.169	506.61	573.269
ENSG00000115170	ACVR1	5379.14	4182.37	3606.88	4877.23	5642.61	4312.78	4236.62	5399.53	5248.56	5085.12	4955.98	4322.36	4978.85	3842.85	4831.64	5011.45	6146.54	5239.46	5170.5	3925.09	6208.73	4833.48	5242.44	6061.47	6505.98	6010.51	6366.79	6603.83	5998.83	6352.28	6240.38	6406.94	5560.54	5055.99	5455.43	5524.63	5061.02	5410.4	5520.46	5938.62	7586.79	6499.21	5432.43	6972.71	6135.98	5094.91	5198.65	5152.69
ENSG00000135503	ACVR1B	3150.06	3018.23	2888.94	3183.57	4391.33	3910.89	3569.43	4184.1	4323.93	4222.34	3792.86	3707.32	3701.65	3062.55	2942.02	3447.98	3567.59	3306.73	3244.81	2958.72	4146.43	3882.92	3485.64	4176.41	3047.16	3608.56	3001.3	2516.57	3638.62	3583.41	3685.8	3577.08	3552.41	3203.91	3084.69	2989	2849.31	2939.97	3226.38	2912.79	3211.31	3028.24	3002.73	3361.15	2495.07	2447.85	2438.72	2640.33
ENSG00000123612	ACVR1C	35.5416	20.1784	46.0918	22.4723	139.122	150.815	165.941	111.802	109.045	80.8017	82.1236	102.358	111.025	141.196	101.114	160.946	32.3197	0	37.8575	26.8669	57.9627	27.8212	68.2652	50.3292	13.4236	0	19.4109	31.1934	164.28	89.9158	197.121	109.52	68.5037	91.8079	59.2115	53.9494	90.2017	185.42	126.199	102.864	17.0418	29.4427	40.6744	39.5978	26.4423	44.7351	43.9116	13.4711
ENSG00000121989	ACVR2A	1561.51	1446.64	1438.22	1459.2	1850.32	1580.98	1998.13	1594.87	1896.11	1859.34	1896.88	1960.06	1777.22	2056.84	1811.16	1985.85	1731.17	1860.14	1914.75	1628.81	1797.68	1659.07	1930.34	1396.41	3284.31	3782.84	3099.28	3856.06	3490.07	3191.13	3409.65	3082.47	4359.77	4530.44	4799.55	4350.19	3104.89	3131.85	3378.99	3207.12	4421.28	4281.19	4060.26	4419.81	1332.96	1532.18	1436.07	1276.01
ENSG00000114739	ACVR2B	593.39	575.086	600.756	539.334	278.243	273.351	279.704	292.21	423.562	444.409	449.895	334.009	330.608	309.641	303.343	233.329	521.258	602.605	550.196	506.274	729.154	689.039	878.4	623.167	1068.52	1086.67	1143.4	1104.61	366.134	365.834	510.56	402.752	846.51	826.271	914.362	836.216	586.311	561.796	741.54	633.48	1204.64	1164.62	1153.24	1047.01	844.121	891.907	851.397	938.485
ENSG00000229589	ACVR2B-AS1	17.7708	26.3872	18.7492	20.9741	12.2754	11.1397	11.9751	19.4806	37.8502	31.4229	7.14118	3.59149	23.0274	30.5512	10.5159	2.55469	19.889	21.9436	10.9366	3.35837	10.0805	13.9106	27.964	17.3865	35.7963	2.05032	61.9301	29.3585	10.4859	59.0623	16.8707	13.2484	37.1877	31.8517	28.4671	81.9616	42.4479	51.6594	49.8925	5.09228	52.1905	46.8903	45.4596	74.537	31.1884	29.3574	21.9558	8.23233
ENSG00000139567	ACVRL1	1943.2	2232.82	2563.17	2131.87	2789.8	2934.89	2644.78	2897.53	2635.09	2753.54	2569.04	2491.6	2265.73	2170.79	2213.19	1896.43	2748	2877.14	2732.47	3164.42	1691	2207.15	1747.75	2109.25	2206.84	2499.34	2394.01	1834.91	1131.61	866.541	837.319	856.732	1454.24	1592.59	1621.48	1489.83	1419.35	1055.33	1041.87	1187.52	1868.21	1835.26	1900.93	1963.59	1193.97	1173.6	1200.25	1191.44
ENSG00000243989	ACY1	35.5416	47.3417	57.0288	53.9334	30.2794	37.7036	17.1073	22.8686	42.3562	49.3788	24.9941	2.69362	12.3361	17.3399	46.1081	48.5391	33.9771	30.3835	80.7627	41.14	22.681	32.4581	25.4966	48.4991	72.4875	17.4277	51.7625	78.901	87.3829	92.5603	55.0517	35.3291	53.8243	85.2502	39.8539	111.011	47.7539	95.0164	32.2834	3.05537	25.5627	53.4331	95.7045	30.2807	35.9344	53.822	46.3511	32.1809
ENSG00000132744	ACY3	0	0	0	0	0	0	0	1.69397	0	2.69339	0	0	0	7.43138	0	0	0	0	0	0	0	0	0	0	0	0	0	0	0	0	0	0	0	0	0	0	4.42165	0	0	0	0	0	0	0	0	0	0	0
ENSG00000119640	ACYP1	160.71	169.189	163.274	121.35	279.88	234.791	248.911	228.686	178.437	179.559	180.315	225.366	194.91	215.51	220.024	172.016	176.515	214.372	258.272	124.26	480.502	343.129	416.993	296.485	328.431	307.548	200.58	171.564	309.335	275.036	251.284	333.86	332.732	268.866	226.598	222.023	448.356	551.649	301.312	502.099	222.608	197.375	200.979	223.611	500.37	553.597	555.401	503.669
ENSG00000170634	ACYP2	493.719	520.759	527.322	584.279	1280.74	1328.2	1457.54	1207.8	1403.16	1314.37	1376.46	1426.72	1265.68	1207.19	1285.36	1409.34	728.435	768.026	747.055	727.926	813.997	746.536	696.634	761.344	1520.45	1653.58	1675.81	1418.38	1970.48	1994.01	2052.9	2099.43	2191.14	1891.43	2459.56	2258.61	1925.19	1956.6	2061.25	1752.76	1709.5	1625.89	1833.94	1680.58	637.328	687.104	702.586	703.49
ENSG00000196839	ADA	480.584	625.532	709.345	600.009	861.735	695.803	688.568	802.942	902.998	976.803	1050.65	808.086	831.453	730.752	912.454	938.423	691.143	697.975	583.006	682.588	780.396	847.62	621.789	791.541	1306.57	1532.61	1647.16	1467.01	1084.42	1454.52	1197.82	1154.38	1187.07	1233.79	1276.46	1408.91	1027.59	1011.97	1171.01	896.242	1219.55	1572.46	1418.82	1268.29	504.438	453.642	515.555	479.72
ENSG00000093072	ADA2	396.366	253.007	213.272	244.199	375.628	247.644	263.452	269.341	435.277	476.73	509.702	390.575	254.946	236.153	275.031	165.203	246.127	246.444	168.256	146.929	284.773	242.045	336.391	246.156	519.047	379.309	533.338	363.312	218.457	195.699	213.103	144.849	222.148	277.297	291.503	261.447	262.646	129.149	215.223	372.755	438.826	222.456	200.979	366.862	170.18	174.048	190.284	252.209
ENSG00000164113	ADAD1	0	0	0	0	0	11.9966	0	7.62286	0.901195	0	0	0	0	10.7342	11.3248	0	0	0	0	0	0	1.85475	0	0	0	0	0	0	0	0.881527	0	0	5.87175	0	0	0	0	0	0	0	0	0	0	5.82321	0	0	0	0
ENSG00000270367	ADAD1P1	0	0	0	0	0	0	0	0	0	0	0	0	0	0	0	0	0	0	0	0	0	0	0	0	0	0	0	0	0	0	0	0	0	1.87363	0	0	0	0	0	0	0	0	0	0	0	1.39797	0	3.74197
ENSG00000140955	ADAD2	0	0	0	0	15.5489	0	0.855364	5.08191	0	0	0	0	0	0	0	0	0	0	0	0	0	0	0	0	0	0	0	0	15.7289	7.05222	15.9828	0.883228	0	0	0	0	0	26.7522	0	0	0	0	0	0	0	0.698987	0	0
ENSG00000168803	ADAL	1372.99	1448.19	1452.28	1530.36	1308.56	1244.22	1536.23	1294.19	1655.5	1633.09	1377.36	1705.96	1384.11	1349.21	1579	1493.64	1565.43	1868.58	1730.51	1611.18	931.603	813.307	897.317	760.429	1473.02	1039.51	979.79	1595.45	968.202	1227.97	1109.03	1198.54	1450.32	1148.54	1155.76	1205.56	1371.6	1509.19	1297.21	1284.27	1195.06	1280.21	1580.32	1224.04	911.243	838.085	959.55	732.677
ENSG00000137845	ADAM10	46440.5	38763.6	36727.4	42551.2	43563.9	33322.3	37105.7	38759.7	51133.8	50747.1	51552.2	53578.8	32766.3	29871.7	31594.5	34691.9	52817.8	53275.7	50670.2	42981.2	24523.2	21911.1	23706.9	19473.7	38045.2	35516.7	37611.9	38782.6	36013.1	33742.2	38498	37458.6	37523.4	36580.8	38580.9	34839.9	36270.8	37679.1	39167.6	40231.1	40471.1	36684.6	38420.6	38267.8	20210.8	20020.4	19016.2	17667.3
ENSG00000073670	ADAM11	80.3548	101.668	125.776	125.096	40.0997	61.6969	43.6236	48.2781	63.0837	47.5832	43.7397	63.749	52.634	40.4597	39.6368	21.2891	81.2135	82.7105	54.6831	98.2323	54.6025	39.8771	26.3191	61.3101	110.969	88.1638	41.5949	65.1392	35.827	52.0101	87.0172	45.0446	66.5464	20.6099	46.686	79.8866	50.4068	38.7446	27.392	46.849	75.623	62.1569	52.6375	50.0796	21.6963	36.3473	45.538	53.8843
ENSG00000148848	ADAM12	2293.98	2066.74	1956.17	2121.38	3557.42	3272.5	2743.15	3255.81	2791.9	2730.2	2611.89	2625.38	1598.76	1445.82	1879.11	1658.85	2321.21	2176.64	2128.43	1639.72	2515.92	2747.81	2946.09	2771.77	2058.29	1416.77	1981.76	1645.91	2246.61	1904.98	2091.97	2390.02	3423.23	3131.77	3414.91	3009.75	1703.22	1513.81	2105.27	1969.7	2410.35	2413.21	2025.35	2545.91	684.111	513.755	497.665	531.359
ENSG00000143537	ADAM15	7989.13	10323.6	11658.1	9334.23	10151.8	12813.2	11409.7	11644.3	15916.9	15715	15465.1	14361.5	7940.34	8020.11	7505.1	5589.67	8006.16	7676.89	6530	8005.51	6496.02	7408.79	5367.45	9021.74	7759.75	8037.25	8737.69	7706.61	6925.97	7435.68	6769.59	6482.9	8419.1	8296.43	7897.9	8794.79	8394.95	6181.6	7345.94	7097.63	7306.67	7250.55	6824.93	7688.96	7915.07	7426.73	7458.47	8715.04
ENSG00000151694	ADAM17	8645.1	8452.44	8287.15	8424.85	9487.27	9035.16	8982.18	8535.91	8325.24	8626.03	8992.54	9715.88	6838.31	7291.83	7130.57	8897.14	8079.91	8439	8514.58	7958.49	9949.42	11003.3	11012.9	9417.05	7653.25	8583.66	7646.98	8039.64	7773.58	8134.73	8970.77	7813.92	7465.92	7247.2	6981.26	7236.48	9189.08	8902.95	9119.57	8283.11	6998.85	7228.74	7493.66	7085.68	9911.81	10697.3	10358.3	9501.6
ENSG00000168619	ADAM18	0	0	0	0	6.5469	2.5707	0	0	0	0.897797	0	0	0	0	0	28.9532	0	0	0	0	0	0	0	0	0	0	0	0	0	1.76305	1.77586	15.8981	0	0	12.5255	0	0	0	0	0	0	0	0	0	0	0	0	0
ENSG00000135074	ADAM19	11619.8	9712.82	10118.3	10923	15624.2	12861.2	11097.5	16088.5	7616.9	8020.91	7387.55	6337.19	22270	17092.2	20202.6	21304.4	20178.2	17120.2	17775.4	14640	77038.3	70362.7	69252.9	87494.1	27001.2	25314.3	30006.5	26230.9	21847.5	23680.5	24466.9	24646.5	20678.3	18793.4	18532.1	18778.5	24171.4	21705.3	23745.9	25781.2	30811.6	27651.1	25179.9	31017.9	66309.9	50710.1	53017.6	60495.6
ENSG00000226469	ADAM1B	0	0	0	0	0	0	0	0	0.901195	0	0	0	0	0	0	0	0	0	0	0	0	0	0	0	0	0	0	0	0	0	0	0	6.85037	0	0	0	0	0	0	0	0	0	0	0	0	0	0.813178	0
ENSG00000104755	ADAM2	0	0	0	0	7.36526	0	0	0	0	0	0	0	1.64481	18.1656	0	0	0	0	0	0	0	0	0	0	0	0	0	0	0	0	0	0	0	0	0	0	0	0	0	0	0	0	0	0	0	0	0	0
ENSG00000134007	ADAM20	5.4085	10.0892	7.81217	8.23983	2.45509	3.4276	29.0824	12.7048	9.01195	15.2625	0	5.38724	27.1394	14.037	24.2674	0	6.62967	14.3477	26.9209	15.9522	5.04023	2.78212	8.22472	2.74523	0	0	8.31897	12.8443	17.4766	0	14.2069	4.41614	2.93587	0	11.3868	38.3871	15.918	2.76747	0	12.2215	15.9767	27.2618	5.98153	44.2564	0	14.6787	0	12.7227
ENSG00000259158	ADAM20P1	0	0	5.46852	1.49815	17.1856	23.1363	24.8056	11.0108	10.8143	5.38678	0	10.7745	18.9154	10.7342	10.5159	0	0	0	0	3.35837	3.36015	10.2011	31.2539	4.57538	15.2134	26.6542	0	0	0	9.6968	22.1983	7.06583	6.85037	8.43134	1.13868	0	6.19031	0	0	29.5353	40.4743	0	0	16.305	0	3.49493	6.50542	5.23875
ENSG00000248574	ADAM20P2	0	0	0	0	0	0	0	0	0	0	0	0	0	0	0	0	0	0	0	0	0	0	0	0	0	0	0	0	0	0	0	0	0	0	0	0	0	0	0	0	0	0	0	0	0	0	0	0
ENSG00000139985	ADAM21	50.9944	43.4613	66.4035	103.372	72.0159	155.099	171.073	142.293	74.7992	46.6854	74.0898	70.932	115.959	96.6079	73.6111	6.81251	72.9264	61.6109	34.4924	78.9217	40.3219	36.1676	32.0764	52.1594	83.2264	50.2328	66.5518	29.3585	486.723	397.569	356.948	362.124	132.114	126.47	143.474	121.386	231.695	217.708	312.073	345.257	44.7347	21.8094	45.4596	25.6221	181.706	129.313	92.7023	120.491
ENSG00000235812	ADAM21P1	9.27171	6.20875	21.0929	20.9741	12.2754	49.7002	39.3467	22.0216	8.11076	17.0581	13.3897	58.3617	28.7842	30.5512	41.2546	0	27.3474	0	11.7779	35.2629	3.36015	14.838	11.5146	4.57538	0	0	24.0326	24.7712	143.308	122.532	45.2845	60.0595	0	12.1786	12.5255	7.26242	63.6718	58.1168	111.524	49.9044	24.4976	0	13.1594	19.7989	24.4083	44.7351	35.7798	32.9293
ENSG00000008277	ADAM22	47.1312	28.7155	38.2796	35.9556	33.5528	16.2811	0	11.8578	7.20956	0.897797	17.853	8.97873	15.6257	9.08279	1.61783	26.3985	5.80096	40.5113	33.6511	34.4233	68.8832	30.6034	22.2067	32.9428	8.94908	29.7296	42.5192	81.6533	44.5653	0.881527	36.4052	24.7304	26.4229	9.36815	19.3576	8.29991	31.8359	53.5044	0	10.1846	26.6278	14.1761	21.5335	19.7989	23.7303	8.38784	2.43953	4.49036
ENSG00000114948	ADAM23	1162.83	928.208	849.964	1200.77	2635.94	1642.68	1963.06	2306.34	2996.47	2870.26	2595.82	2716.07	1400.56	1241.04	1151.89	1815.53	1615.15	1215.34	1245.09	1049.49	1677.56	1406.83	1745.29	1699.3	87.701	197.856	51.7625	96.3326	183.504	152.504	122.534	245.538	146.794	82.4397	104.759	119.311	136.187	103.319	91.9587	241.374	51.1254	115.59	43.067	128.111	251.541	218.783	193.536	240.983
ENSG00000214607	ADAM24P	0	0	0	0	0	0	0	0	0	0	0	0	0	0	0	0	0	0	0	0	0	0	0	0	0	0	0	0	0	0	0	0	0	0	0	0	0	0	0	0	0	0	0	0	0	0	0	0
ENSG00000042980	ADAM28	13.9076	3.10438	2.34365	2.24723	18.8223	52.2709	12.8305	30.4915	21.6287	10.7736	13.3897	33.2213	24.6722	23.9455	0	0	4.97225	16.0357	0	15.1127	30.2414	25.0391	2.46742	40.2634	0	0	0	0	36.7008	8.81527	10.6552	6.1826	0	1.87363	4.55473	0	0	37.8221	11.7394	22.4061	0	4.36189	9.57045	8.15249	2.03403	4.19392	0.813178	11.2259
ENSG00000168594	ADAM29	0	0	0	0	16.3672	0	22.2395	6.77588	0	0	0	0	8.22407	8.25708	14.5604	29.8047	0	0	0	0	3.36015	0	0	0	0	0	0	0	0	4.40764	0.887931	0	0	0	0	0	0	0	1.95657	0	0	0	0	0	0	0	0	0
ENSG00000134249	ADAM30	0	0	0	0	0	0	0	0	0	0	0	0	0	0	0	0	0	0	0	0	0	0	0	0	0	0	0	0	0	0	0	0	0	0	0	0	0	0	0	0	0	0	0	0	0	0	0	0
ENSG00000197140	ADAM32	141.394	106.325	130.463	122.848	281.517	365.04	408.009	293.057	256.841	256.77	278.506	337.6	464.66	416.983	479.686	476.024	141.709	118.158	75.715	163.72	148.687	166.927	83.0696	126.281	250.574	276.793	223.688	108.259	661.488	628.529	649.077	584.697	262.271	485.27	396.262	397.358	305.094	329.329	157.504	322.851	258.822	146.123	205.765	181.684	156.62	160.767	135.801	146.685
ENSG00000149451	ADAM33	1447.93	1407.83	1546.81	1292.16	1080.24	1201.37	1128.22	1162.06	1929.46	2036.2	1886.17	1819.99	1035.41	872.774	703.755	603.759	1702.17	1363.88	1514.3	1563.32	267.972	403.408	305.137	420.02	3619.01	4322.07	4003.27	3417.51	1034.61	969.68	917.233	1033.38	2651.09	2801.08	2577.98	2365.47	1659.89	1359.75	1578.95	1542.96	4314.77	4176.51	4269.62	4284.72	1131.6	883.519	1003.46	1038.77
ENSG00000197475	ADAM3A	0	0	0	0	0	0	13.6858	5.08191	0	0	0	0	8.22407	0	0	0	0	0	0	0	0	0	0	0	0	0	0	0	0	12.3414	0	0	0	0	0	0	0	0	0	0	0	0	0	0	0	0	0	0
ENSG00000260089	ADAM3B	0	0	0	0	0	0	0	0	0	0	0	0	0	0	0	0	0	0	0	0	0	0	0	0	0	0	0	0	0	0	0	0	0	0	0	0	0	0	0	0	0	0	0	0	0	0	0	0
ENSG00000196115	ADAM5	0	0	0	0	6.5469	11.1397	39.3467	5.92889	15.3203	10.7736	9.81913	3.59149	15.6257	34.6798	3.23565	46.836	0	4.21992	19.3494	10.9147	8.40039	6.49162	0	12.8111	0	0	0	0	9.61212	37.0241	15.0948	0	0	0	0	17.6373	0	11.9924	43.0445	0	7.45578	0	41.8707	0	0	0	2.43953	4.49036
ENSG00000271968	ADAM6	0	0	0	0	0	0	0	0	0	0	0	0	0	0	0	0	0	0	0	0	0	0	0	0	0	0	0	0	0	0	0	0	0	0	0	0	0	0	0	0	0	0	0	0	0	0	0	0
ENSG00000069206	ADAM7	0	0	0	0	11.4571	9.42591	0	3.38794	0	0	0	0	5.75685	13.2113	0.808914	0	0	0	0	0	0	0	0	0	0	0	0	0	0	0	7.10345	0	0	0	0	0	12.3806	0	0	0	0	0	0	0	0	0	0	0
ENSG00000253535	ADAM7-AS1	0	0	0	0	0	0	0	2.54095	0	0	0	0	0	0	0	0	0	0	0	0	0	0	0	4.57538	0	0	0	0	0	0	6.21552	0	0.978624	0	0	0	0	0	0	0	0	0	0	0	0	0	0	0
ENSG00000253643	ADAM7-AS2	0	0	0	0	0	0	0	0	0	0	0	0	0	0	0	0	0	0	0	0	0	0	0	0	0	0	0	0	0	0	0	0	0	0	0	0	0	0	0	0	0	0	0	0	0	0	0	0
ENSG00000151651	ADAM8	34.7689	48.1178	43.7482	34.4575	22.0958	11.9966	28.227	50.8191	35.1466	8.08017	12.4971	15.2638	27.9618	14.8628	22.6496	0	26.5187	22.7876	54.6831	36.9421	123.486	99.2291	71.555	100.658	0	86.1134	17.5623	7.33963	24.4672	23.8012	33.7414	15.0149	1.95725	9.36815	2.27737	0	33.6046	0	23.4788	17.3138	23.4325	6.54283	2.39261	0	380.363	378.152	496.852	456.52
ENSG00000168615	ADAM9	102039	93001.7	93671.1	97563.3	114662	103960	109048	103743	138078	139590	139202	149743	76481.4	80068.9	80902.7	81178.7	108365	120082	112370	100771	62833.2	65414.2	69822.1	55526.8	87263.4	91068	81940	88543.4	80157.2	71082.8	79558.6	78760.1	83518.7	81590	81480.7	74419.1	100754	106292	108591	97183.2	90425.9	94726	103177	89800.8	84753.1	92104.1	89333.3	77024.6
ENSG00000134028	ADAMDEC1	0	0	0	0	0	0	0	0	0	0	0	0	3.28963	0	0	0	0	0	0	0	0.840039	0	9.86966	0	0	0	0	0	0	0	4.43965	0	0	0	0	0	0	0	0	0	0	0	0	0	0	0	0	0
ENSG00000154734	ADAMTS1	34274.4	37353.4	39780.4	38271.8	45754.6	46616.3	43565.4	44963.9	59707.8	59350.6	58399.7	60496	36576.5	35308.9	35536.4	34515.6	62813.7	62224.5	59591.1	60265.9	35160.7	40062.6	35593.3	36093.4	59997.3	55102.3	63477.4	57228	43569.1	41687.4	43803.4	43567.9	39037.3	37427.6	35856	36686.6	54711.8	52982.3	52655.2	49786.3	137707	140283	145148	137086	52936.9	56726.3	50729.3	50659.5
ENSG00000142303	ADAMTS10	152.983	194.024	235.146	178.28	168.583	152.528	224.105	135.518	180.239	217.267	240.122	173.289	128.295	84.2223	93.834	49.3907	160.77	143.477	153.954	160.362	166.328	159.508	61.6854	165.629	346.329	276.793	222.764	237.62	120.588	124.295	154.5	135.134	330.775	328.822	233.43	302.947	175.982	122.691	105.655	161.935	203.436	302.061	285.917	307.465	40.6805	62.9088	55.2961	70.349
ENSG00000151388	ADAMTS12	9228.45	9101.25	9967.55	9858.58	19909.1	18375.4	17897.6	18346.5	15988.1	15231.1	15316.1	15412	13930.7	14154.3	14147.1	13272.5	12279	11625.9	10791.1	10849.2	10028.4	9916.42	9854.86	9924.92	5658.5	5997.19	5213.22	5143.24	6807.13	6780.71	7497.69	7512.74	6585.16	5241.48	5396.22	5432.29	9383.63	8752.58	9117.61	8682.35	4457.49	4641.05	4590.23	4440.78	4748.77	3999.6	4429.38	4083.98
ENSG00000160323	ADAMTS13	20.0887	26.3872	38.2796	26.9667	52.3752	75.4073	17.1073	34.7264	82.0088	142.75	143.716	50.2809	21.3826	77.6166	28.312	40.8751	33.1484	39.6673	42.9052	31.0649	53.7625	45.4413	37.0112	69.5458	96.65	129.17	119.239	74.3137	96.1212	80.219	69.2586	89.2061	167.345	205.162	176.496	96.4864	114.079	214.94	92.937	87.5873	141.66	124.314	40.6744	128.111	58.9867	33.5514	37.4062	41.91
ENSG00000138316	ADAMTS14	112.033	161.428	100.777	107.118	76.1077	37.7036	57.3094	65.2178	124.365	69.1303	152.643	27.8341	50.1668	19.817	21.8407	12.7735	145.024	166.265	144.7	157.004	98.2845	106.648	91.2944	131.771	209.408	216.309	188.563	171.564	273.508	336.743	229.974	310.013	298.48	337.253	245.956	398.396	200.743	83.9465	198.592	207.765	233.26	321.689	204.568	262.044	216.285	171.252	139.867	183.356
ENSG00000166106	ADAMTS15	457.405	460.224	502.323	546.076	329.8	226.222	248.056	296.445	1218.42	1445.45	1189.9	1097.2	192.443	99.085	97.0696	193.305	285.076	230.408	109.366	221.652	25.2012	12.9832	3.28989	32.0277	519.941	499.253	748.707	534.875	386.232	453.105	317.879	384.204	528.457	369.105	256.204	322.659	310.4	198.335	362.944	297.389	710.43	521.246	626.865	710.431	56.9527	33.5514	44.7248	27.6905
ENSG00000145536	ADAMTS16	20.0887	29.4916	21.0929	31.4612	9.00198	1.7138	1.71073	6.77588	0	0	15.175	12.5702	11.5137	28.8998	0	0	12.4306	0	0	16.7918	63.0029	51.933	35.3663	43.9237	0	0	0	0	0	6.17069	6.21552	6.1826	10.7649	19.6731	5.69341	54.9869	4.42165	0	0	0	0	0	0	3.49392	0	4.89291	8.94496	5.98715
ENSG00000250579	ADAMTS16-DT	0	0	0	0	0	0	0	0	0	0	0	0	0	0	0	0	0	0	0	0	0	0	0	0	0	0	0	0	0	0	0	0	0	0	0	0	0	0	0	0	0	0	0	0	0	0	0	0
ENSG00000140470	ADAMTS17	16.9981	17.8502	16.4056	17.9778	4.91017	24.8501	2.56609	0.846985	4.50598	0	0	0	14.8033	25.597	9.70696	8.51564	0	26.1635	12.6192	15.9522	4.20019	0.927374	14.8045	17.3865	0	0	0	0	7.86446	0.881527	0	2.64969	0	0	6.8321	0	7.95898	5.53494	0	9.16611	0	0	0	0	0	1.39797	0	0
ENSG00000140873	ADAMTS18	0	3.10438	0	0	6.5469	3.4276	0	16.9397	0	0.897797	0	0	11.5137	6.60567	2.42674	38.3204	0	0.843985	1.68256	1.67918	14.2807	24.1117	18.0944	15.5563	0	0	0	0	0	0.881527	6.21552	15.8981	0	0	0	0	0	0	49.8925	18.3322	0	0	0	0	61.0208	71.2966	49.6039	61.3682
ENSG00000145808	ADAMTS19	972.757	922.776	886.681	970.053	12348.3	11371.1	11313	11518.1	14880.5	14903.4	15109	14820.3	5245.31	5163.98	5151.16	5409.13	2733.91	2970.83	2711.44	2197.21	457.821	410.827	490.193	473.095	28.6371	80.9876	81.341	58.717	106.607	135.755	172.259	134.251	68.5037	61.8298	42.1313	43.5745	62.7875	80.2566	24.4571	142.584	31.9534	52.3427	63.4042	79.1956	20.3403	30.7554	14.6372	11.9743
ENSG00000249421	ADAMTS19-AS1	36.3142	41.9091	32.8111	32.9593	390.359	303.343	429.393	333.712	374.897	292.682	301.715	314.256	222.05	194.867	280.693	143.063	101.931	77.6466	36.175	88.9968	21.001	19.4749	36.1888	40.2634	16.1083	0	0	29.3585	11.3598	2.64458	8.87931	14.1317	0	0	0	0	0	0	0	2.03691	0	0	0	0	0	2.09696	0	1.49679
ENSG00000087116	ADAMTS2	10110.8	11354.3	12044	11312.5	5378.27	5173.11	3991.98	5705.29	4677.2	4874.14	4639.98	4113.16	4517.48	3694.22	4248.41	4054.3	17362.3	14499.7	15123.7	14907	2533.56	2750.59	2084.14	3150.61	20243.7	18234.5	22849.4	18037.1	9411.13	9309.81	10062	10389.4	32753.6	28395.8	27334.1	27598.2	20336.1	17829	19422.9	21222.6	48102.6	45015.8	42447.3	46793	5436.27	4655.25	4665.2	5782.83
ENSG00000173157	ADAMTS20	0	0	0	0	11.4571	0	0	2.54095	0	0	1.7853	0	0	23.1198	0.808914	0	0	0	0	0	4.20019	5.56425	27.964	11.896	0	0	0	0	0	6.17069	0	0	5.87175	0	0	0	0	11.9924	0	0	0	0	0	0	0	4.19392	0	2.99357
ENSG00000156140	ADAMTS3	322.192	311.99	267.957	299.63	140.758	179.949	212.13	116.037	93.7243	122.1	120.507	85.2979	175.173	119.728	110.012	150.727	236.182	157.825	222.939	243.482	541.825	588.883	565.038	534.405	133.341	97.3902	151.59	191.748	141.56	107.546	136.741	110.404	131.136	145.206	245.956	164.961	135.303	152.211	114.459	154.805	72.4276	79.6045	99.2934	59.3967	154.586	91.5673	114.658	94.2975
ENSG00000158859	ADAMTS4	540.85	553.355	578.882	541.582	142.395	125.964	98.3668	187.184	153.203	140.056	160.677	106.847	167.771	126.333	109.203	109	400.267	250.663	297.812	308.13	16476.5	18140.4	15828.5	21494.2	373.177	284.994	331.834	425.698	331.181	449.579	351.621	434.548	186.917	302.591	318.831	353.784	335.161	363.461	271.963	418.586	497.407	463.451	462.971	462.363	10301	9080.54	9431.24	10872.7
ENSG00000154736	ADAMTS5	666.018	629.412	549.977	623.98	5505.94	4462.74	4479.54	4835.44	5039.48	4797.82	5325.54	4678.82	3805.28	3663.67	3754.98	4186.29	2367.62	2461.9	2052.72	1734.6	2448.71	2054.13	2474	2112	8776.36	7939.86	9732.27	8492.87	5990.97	5327.95	5918.06	6441.38	12284.7	11874.1	12231.7	11469.4	8104.89	8240.6	8476.83	9670.25	17460.4	16648.2	15037.6	16526.3	2144.54	2068.3	1872.75	1754.23
ENSG00000049192	ADAMTS6	3329.32	2928.98	3185.8	2907.16	960.757	1078.84	864.773	835.974	861.543	931.913	1018.51	1218.41	1070.77	1327.74	1324.19	1238.17	1558.8	1971.55	1833.99	1628.81	6034.84	6028.86	6277.93	5434.64	13217.8	14120.6	12032	12570.9	8524.2	7891.43	7649.52	7767.99	10061.2	10183.2	10471.3	10297.1	7419.53	8422.33	7208.98	6864.4	5104.02	5202.64	6449.29	5532.05	9816.88	11141.1	11270.6	9838.38
ENSG00000136378	ADAMTS7	1291.09	1212.26	1339.01	1283.17	691.516	744.647	486.702	706.385	1130.1	1001.04	1119.38	833.226	555.947	377.349	313.858	372.985	1750.23	1292.98	1553	1046.13	593.907	662.145	350.373	1048.68	922.65	1264.02	923.406	902.774	390.601	558.888	428.871	472.527	665.464	554.595	657.02	572.694	716.308	406.818	622.189	652.831	1443.23	1362	1037.2	1425.52	202.725	167.058	147.998	179.614
ENSG00000274376	ADAMTS7P1	1.54529	9.31313	0.781217	1.49815	0.818362	9.42591	0	4.23492	6.30837	4.48898	0	12.5702	0	0	4.04457	15.3282	6.62967	1.68797	0	0.839592	10.0805	2.78212	2.46742	3.66031	6.26435	0	0	0	0	3.52611	0	0	0	0	5.69341	0	0	8.30241	0	0	8.5209	2.18094	0	0	0	0.698987	4.06589	2.24518
ENSG00000261143	ADAMTS7P3	61.8114	44.2374	61.7161	64.4205	20.459	52.2709	45.3343	38.1143	48.6645	17.0581	62.4854	53.8724	48.522	14.037	12.1337	23.8438	123.478	102.122	81.604	52.8943	20.1609	31.5307	32.0764	46.6689	52.7996	94.3147	52.6868	75.2312	26.2149	10.5783	5.32759	22.9639	25.4442	13.1154	20.4963	32.1621	45.9852	0	55.7622	28.5168	60.7114	75.2426	25.1224	85.0188	2.71203	7.68885	13.824	16.4647
ENSG00000218052	ADAMTS7P4	75.719	66.7441	58.5913	55.4316	22.0958	16.2811	0	17.7867	10.8143	13.4669	15.175	16.1617	4.11203	0	0	30.6563	64.6393	27.0075	17.6668	26.8669	60.4828	57.4972	58.3955	44.8388	163.768	76.887	17.5623	63.3043	56.7989	46.7209	30.1897	53.8769	0.978624	58.0825	33.0218	42.537	65.4405	60.8843	20.544	12.2215	23.4325	63.2474	19.1409	30.2807	54.2407	105.547	74.8124	92.8008
ENSG00000134917	ADAMTS8	2813.96	2993.39	3274.08	3228.52	1318.38	1215.94	1110.26	1221.35	3934.62	4311.22	3854.45	3391.27	153.79	180.004	177.961	223.961	2670.1	2601.16	2324.45	2274.45	11.7605	12.0559	0	32.9428	0	0	0	0	17.4766	11.4599	3.55172	1.76646	12.7221	4.68408	1.13868	0	0	0	6.84799	0	0	0	0	0	2.03403	4.19392	2.43953	13.4711
ENSG00000163638	ADAMTS9	332.236	226.619	189.836	245.697	701.336	562.984	584.213	680.129	1287.81	1315.27	1281.84	1213.03	318.271	282.392	280.693	390.868	304.136	405.957	312.114	241.803	566.186	625.978	804.377	717.42	60.8537	43.0567	0.92433	44.0378	79.5184	79.3374	62.1552	175.762	89.0548	37.4726	38.7152	45.6495	99.045	111.621	163.373	62.1259	51.1254	61.0664	78.9562	66.3846	90.8531	63.6078	65.8674	81.5749
ENSG00000241158	ADAMTS9-AS1	0	2.32828	0	1.49815	2.45509	3.4276	0	5.08191	0.901195	2.69339	0	0	4.11203	5.77996	1.61783	0	0	0	0	0	5.04023	0	0	0	0	0	0	0	0	22.0382	0	9.71551	0	0	0	14.5248	0	0	0	0	0	0	0	0	0	0	0	0
ENSG00000241684	ADAMTS9-AS2	4.63586	15.5219	8.59339	9.73798	6.5469	12.8535	44.4789	33.0324	48.6645	32.3207	25.8868	15.2638	10.6913	25.597	32.3565	0	4.14355	0	0	5.03755	14.2807	8.34637	16.4494	5.49046	47.4301	0	36.0489	59.6345	10.4859	24.6828	27.5259	28.2633	15.658	16.8627	11.3868	60.1743	25.6456	36.8996	0	18.3322	44.7347	23.9904	40.6744	6.98785	0	3.49493	2.43953	3.74197
ENSG00000178031	ADAMTSL1	4263.44	3705.85	3931.08	4191.83	4056.62	3671.82	3087.01	3919.85	4103.14	4111.01	4081.19	3667.81	3375.16	2852	3060.12	3298.96	1754.38	1481.19	1270.33	1354.26	2175.7	2133.89	1813.55	2445.08	253.259	96.365	207.05	234.868	836.254	721.089	847.974	797.555	209.426	134.901	198.131	206.46	586.311	498.144	645.668	724.123	479.3	336.956	327.788	394.813	2137.08	2026.36	2213.47	2365.67
ENSG00000197859	ADAMTSL2	0	0	0	0	7.36526	31.7053	2.56609	5.92889	6.30837	9.87576	0	0	18.0929	0	0	0	0	0	0	0	5.04023	0.927374	2.46742	0	0	0	0	0.917453	10.4859	12.3414	15.9828	9.71551	0	3.74726	0	9.3374	0	0	0	0	0	0	0	19.7989	10.8481	0.698987	0	0
ENSG00000156218	ADAMTSL3	13.1349	3.10438	5.46852	2.24723	40.9181	49.7002	23.0948	61.8299	0.901195	4.48898	6.24854	0	16.4481	46.2397	28.312	3.40626	16.5742	21.0996	0	10.9147	10.0805	6.49162	0	18.3015	0	0	12.0163	0	0	0	0	0	0	0	0	0	15.918	0	32.2834	0	0	0	0	0	0	2.79595	0	0
ENSG00000143382	ADAMTSL4	523.079	457.895	390.609	468.172	675.967	448.159	280.559	729.254	802.965	798.141	925.676	461.507	360.214	232.024	294.445	398.532	914.895	634.677	610.768	366.902	640.109	613.922	470.454	907.756	1804.13	1456.75	2412.5	1524.81	720.909	919.433	1030	1325.73	1966.06	1617.88	1763.82	1729.49	1169.97	790.573	1320.68	1295.48	3433.92	2599.69	1626.98	3090.96	1563.49	1092.52	1262.87	1603.06
ENSG00000203804	ADAMTSL4-AS1	1.54529	17.0741	0	0.749075	3.27345	0	1.71073	9.31683	8.11076	0.897797	1.7853	0	8.22407	17.3399	0	0	0	21.0996	0	10.9147	8.40039	16.6927	46.0584	0	0	0	0	24.7712	0	5.28916	16.8707	13.2484	0	0	0	13.4874	0	0	9.78284	0	14.9116	6.54283	4.78523	18.6343	11.5261	6.98987	4.06589	23.9486
ENSG00000237781	ADAMTSL4-AS2	6.95378	1.55219	6.24974	0	4.91017	0	0	7.62286	6.30837	0	5.35589	0	3.28963	9.08279	11.3248	27.25	0	6.75188	0	9.23551	14.2807	12.9832	23.8517	14.6412	8.94908	0	0	0	0	0	2.66379	0	13.7007	5.62089	0	8.29991	13.265	12.9149	0	0	14.9116	20.719	22.7298	0	3.39004	9.78581	4.06589	2.24518
ENSG00000185761	ADAMTSL5	632.022	653.471	533.571	632.22	627.684	594.689	574.804	648.79	702.031	667.063	800.705	614.145	542.788	411.203	615.583	609.72	672.083	605.981	607.403	462.615	639.269	494.291	398.899	793.371	1629.63	1572.6	1739.59	1372.51	1350.94	1230.61	1137.44	1497.07	2156.89	1977.62	2080.37	1944.25	1443.23	906.807	1119.16	1651.94	2296.38	1814.55	1616.21	2033.46	747.165	571.771	735.113	829.968
ENSG00000105963	ADAP1	92.7171	98.5639	158.587	101.125	90.0198	140.532	136.858	136.365	133.377	147.239	155.321	127.498	96.2216	91.6536	66.3309	0	82.8709	109.718	112.731	126.778	29.4014	48.2235	19.7393	70.4609	94.8602	271.667	109.995	42.2029	55.925	80.219	49.7241	30.0298	131.136	84.3134	83.1238	100.636	55.7128	65.4968	60.6536	79.4396	223.674	215.913	251.224	319.112	40.6805	35.6483	33.3403	69.6006
ENSG00000184060	ADAP2	463.586	495.924	496.854	480.906	622.773	705.229	664.618	451.443	393.822	381.564	399.906	378.005	570.75	625.061	617.201	527.97	715.176	880.276	948.962	899.203	3336.63	3345.97	3195.3	3276.89	0	110.717	0	33.0283	57.6727	54.6547	27.5259	40.6285	3.9145	15.9259	4.55473	32.1621	8.84331	36.8996	25.4354	9.16611	25.5627	32.7142	0	9.31713	63.0548	46.1331	45.538	84.5684
ENSG00000160710	ADAR	35274.2	30793.1	30000.3	33747.3	33757.4	30378.8	29295.4	32399.7	35991	35887.6	36012.1	34086.9	26435.4	22904.3	23988.3	25753	31928.5	30034	27613.3	24742.8	33389.9	32687.2	33528.9	35293.6	31837.2	28700.4	34465.5	31862.2	24253.1	23201.8	24950	26148	35308.8	32701.4	34099	31525.1	36421.2	33870.1	35310.2	35355.7	32424.1	31184.2	32104.1	32038.1	36205.7	32327.4	32662.9	32870.9
ENSG00000197381	ADARB1	2441.55	2459.44	2496.77	2683.19	830.637	791.776	733.902	887.64	733.573	722.726	658.774	611.452	784.576	849.654	837.225	892.439	2810.15	3060.29	2745.93	2819.35	1714.52	2025.39	1504.3	1998.53	843.003	837.556	1299.61	961.491	754.114	763.402	738.759	756.044	707.545	973.351	814.158	918.177	1103.64	868.985	1197.42	751.621	797.769	774.235	640.024	816.414	1001.42	918.468	1070.14	1075.44
ENSG00000185736	ADARB2	0	0	0	0	0	5.1414	0	0	0	0	0	0	1.64481	0	0	0	0	0	0	0	0	0	0	0	0	0	0	0	0	0	0	0	0	0	0	1.03749	0	11.0699	5.86971	0	0	0	0	0	0	0	0	0
ENSG00000205696	ADARB2-AS1	0	0	0	0	0	0	0	1.69397	4.50598	0	0	0	5.75685	0	0	0	0	0	0	0	0	0	0	0	0	0	0	0	0	0	0	0	0	0	0	0	0	0	0	0	0	0	0	0	0	0	0	0
ENSG00000065457	ADAT1	3069.71	3059.36	3286.58	3116.9	3770.19	3702.67	3811.5	3435.37	3605.68	3479.86	3289.41	3883.3	3439.31	3567.89	3373.17	2985.58	3262.63	3307.58	3592.26	3262.65	3249.27	3348.75	3458.49	3274.14	2898.61	2724.88	3626.15	3086.31	3622.02	3058.9	3412.32	3822.61	3260.78	3528.05	3269.16	3467.29	4287.24	3432.58	3881.83	4009.67	3556.41	3621.46	3694.19	3571.95	4891.15	4500.78	4366.77	4447.7
ENSG00000189007	ADAT2	577.937	575.862	542.165	627.725	585.947	358.185	467.884	448.055	436.178	518.029	486.493	517.175	396.4	443.405	384.234	482.837	668.768	687.004	727.706	604.506	503.183	409.9	474.566	382.502	255.944	323.951	228.31	193.583	409.826	328.81	374.707	472.527	261.293	289.476	305.167	216.835	385.568	527.664	567.405	423.678	197.046	270.437	297.88	244.575	456.978	518.648	466.764	354.738
ENSG00000213638	ADAT3	141.394	124.951	110.152	105.62	29.461	53.1278	70.1398	63.5239	38.7514	57.459	33.9206	11.6723	50.9892	31.3769	76.8468	23.8438	83.6996	79.3346	100.112	99.0719	77.2836	103.866	75.6674	243.41	34.9014	7.17612	53.6111	62.3868	34.9531	32.6165	19.5345	15.0149	51.8671	56.2089	53.5181	77.8116	43.3322	15.6823	17.6091	31.5722	64.9718	71.9712	84.9378	60.5613	185.096	142.593	165.075	220.028
ENSG00000063761	ADCK1	527.715	466.433	517.947	480.906	667.783	664.098	496.111	740.265	723.66	813.404	693.587	684.179	597.89	549.096	606.685	406.196	487.281	425.368	634.324	405.523	225.13	242.045	217.955	237.005	803.627	844.732	953.909	946.812	827.516	800.427	871.948	710.116	858.253	766.315	917.778	783.304	758.756	630.983	728.822	762.824	594.333	827.668	997.72	875.81	419.009	413.8	402.523	446.791
ENSG00000133597	ADCK2	1528.29	1749.32	1864.77	1844.22	1655.55	1876.61	1781.72	1825.25	1899.72	1991.31	1894.2	1891.82	1865.22	2022.99	1861.31	1460.43	1665.71	1463.47	1378.01	1783.29	1870.77	2016.11	1680.31	2266.64	2443.99	1965.23	2438.38	3025.76	2454.58	2543.21	2279.32	2261.95	2544.42	2926.61	2885.42	2956.84	2157.77	1711.22	1862.65	1881.09	2030.1	2155.86	1851.88	2204.67	2797.46	3009.14	3285.24	3551.87
ENSG00000173137	ADCK5	425.726	508.342	590.6	498.135	309.341	395.031	315.629	376.908	366.786	410.293	393.658	279.239	389.821	339.366	347.024	380.649	457.447	313.962	381.099	364.383	157.927	235.553	171.897	230.599	387.495	408.014	390.067	329.366	331.181	451.342	364.94	423.95	398.3	433.745	368.933	450.27	323.665	176.195	211.309	199.618	398.352	353.313	275.15	388.99	342.394	348.095	422.039	588.985
ENSG00000164742	ADCY1	50.9944	56.6549	43.7482	56.9297	58.1037	44.5588	15.3965	60.9829	43.2574	61.948	35.7059	27.8341	22.205	13.2113	66.3309	79.1954	39.778	23.6316	26.9209	31.9045	46.2021	56.5698	49.3483	43.9237	12.5287	0	18.4866	0	71.654	7.93374	49.7241	45.9279	0.978624	2.81045	40.9926	26.9747	22.9926	9.22489	16.6308	12.2215	10.6511	10.9047	16.7483	50.0796	33.2224	52.424	30.9008	30.6841
ENSG00000143199	ADCY10	13.9076	0	6.24974	8.23983	95.7483	91.6884	153.965	99.9442	43.2574	30.5251	36.5986	14.366	124.183	142.022	85.7448	156.688	0	16.8797	22.7145	14.2731	68.0431	63.0615	69.9101	52.1594	29.532	75.8618	0	0	91.752	104.902	68.3707	60.0595	14.6794	20.6099	9.10946	49.7995	49.5225	4.61245	41.0879	45.8306	15.9767	4.36189	0	18.6343	16.2722	19.5716	45.538	31.4325
ENSG00000161912	ADCY10P1	37.8595	47.3417	14.8431	26.2176	63.8322	46.2726	88.1025	49.1251	40.5538	42.1964	21.4236	60.1575	77.3062	82.5708	122.146	153.282	53.0374	43.8872	41.2226	47.0172	70.5632	55.6425	106.921	68.6307	58.169	134.296	44.3678	27.5236	80.3922	55.5362	89.681	55.6434	53.8243	63.7034	42.1313	44.612	61.9031	46.1245	26.4137	79.4396	20.2371	57.795	35.8892	50.0796	19.6622	46.1331	69.9333	20.955
ENSG00000078295	ADCY2	0	0	0	0.749075	16.3672	2.5707	7.69827	9.31683	4.50598	9.87576	0	0	20.5602	23.9455	21.0318	94.5236	0	0.843985	0	0	0	1.85475	0	0	0	0	0	0.917453	11.3598	0	0	5.29937	0	14.0522	0	0	8.84331	0	0	16.2953	0	0	0	0	0.678008	0	5.69225	0
ENSG00000138031	ADCY3	4995.14	5104.37	5427.9	5420.31	1936.24	1715.52	1648.29	1872.68	2932.49	2820.88	2835.94	2872.3	2107.01	1703.44	1650.18	1735.49	5003.75	4270.56	4411.66	4414.58	2636.04	2873.93	2511.01	3285.12	8314.59	7885.53	8477.03	8104.78	5218.5	5101.4	5095.84	4908.98	9033.68	8533.45	8825.93	8587.29	7515.93	6659.45	7375.29	7959.24	7959.58	8108.75	6818.95	8115.22	5987.49	5134.06	5130.34	5978.91
ENSG00000129467	ADCY4	0	0	0.781217	0	8.18362	0	9.409	0.846985	0	0	0.892648	15.2638	0	14.037	0	0	0	0	0	1.67918	13.4406	8.34637	2.46742	6.40554	189.72	300.372	203.353	243.125	264.77	315.587	315.215	388.621	237.806	207.973	235.707	239.66	176.866	100.551	240.658	289.242	273.734	224.637	319.414	293.49	290.866	152.379	182.152	237.989
ENSG00000173175	ADCY5	26.2699	53.5505	40.6233	57.6788	49.1017	61.6969	30.7931	62.6769	79.3052	84.3929	89.2648	29.6298	19.7378	52.8453	42.8724	42.5782	39.778	25.3195	29.4447	40.3004	11.7605	41.7319	13.1595	13.7261	22.3727	35.8806	67.4761	0	27.9625	22.0382	52.3879	83.0235	34.2518	56.2089	22.7737	41.4995	33.6046	0	44.0228	24.443	69.2323	54.5236	53.8338	34.9392	8.1361	3.49493	8.13178	7.48393
ENSG00000174233	ADCY6	5209.16	5737.66	6609.1	6149.91	9031.44	9359.07	8640.89	9221.97	8570.37	8708.63	7941	7849.21	7261.85	6697.32	6210.03	5600.74	5779.42	5452.14	5313.51	5288.59	5942.43	6931.2	5545.93	7505.46	4882.62	3379.95	4834.25	4255.15	6596.53	7306.98	6782.02	6640.11	5757.25	4852.7	4781.33	6071.38	7351.44	6274.77	6838.21	6563.96	4872.89	4814.43	5810.46	5115.1	6023.43	6058.12	5644.27	6045.52
ENSG00000257660	ADCY6-DT	0	2.32828	1.56243	0	0	0.856901	0	8.46985	4.50598	5.38678	5.35589	21.549	9.86888	0	0	0	1.65742	0	0	0	0	0	0	3.66031	0	43.0567	0	0	8.73829	9.6968	0	12.3652	0	0	0	8.29991	0	0	0	10.1846	9.58601	23.9904	39.4781	1.16464	0	0.698987	12.1977	0
ENSG00000121281	ADCY7	4410.24	4200.22	4815.42	4644.27	4574.64	4831.21	4383.74	4570.33	3311.89	3720.47	3292.98	3165	4738.71	4143.41	3803.51	3329.61	5237.44	4864.73	4219.85	4819.26	4694.98	5363.01	4245.6	5730.21	1473.02	1443.43	1815.38	1523.89	2216.9	1983.44	2210.95	2201.89	1350.5	1255.33	1306.07	1472.2	2123.28	2108.81	2337.12	2212.09	1228.07	1316.2	1199.9	1275.28	5802.4	5499.63	5680.05	5416.12
ENSG00000155897	ADCY8	0	0	1.56243	0.749075	26.1876	0	12.8305	14.3987	0.901195	3.59119	8.03383	8.08086	11.5137	45.414	21.0318	22.9922	0.828709	7.59586	0	0.839592	305.774	290.268	191.636	288.249	0	0	0	0	16.6027	0	5.32759	7.06583	0	0	0	0	3.53732	0	18.5874	17.3138	0	0	0	0	8.1361	29.3574	10.5713	22.4518
ENSG00000162104	ADCY9	7126.08	5820.71	5818.5	6798.61	8346.47	7906.62	6513.6	8668.89	10416.9	10172.9	10313.7	9246.3	6087.45	4448.09	5159.25	5369.96	8131.29	6520.63	6489.62	5689.92	3924.66	3969.16	3402.57	5010.96	11986.4	10875.9	12797.3	10245.2	5881.74	5818.96	6715.42	6890.06	11187.6	10837.1	10407.6	10602.1	8194.21	6851.33	7118.98	8870.76	19954.9	18688.5	16489.9	19757	5184.73	4416.2	4658.7	5350.26
ENSG00000141433	ADCYAP1	0	0	0	0	0	0	26.5163	0	0	0	0	0	1.64481	0	4.04457	0	0	0	0	0	0	0	0	0	21.4778	20.5032	60.0815	31.1934	5.24297	4.40764	7.10345	0	7.82899	34.6622	7.97078	29.0497	0	0	24.4571	0	0	8.72378	40.6744	32.61	0	0.698987	0	0
ENSG00000078549	ADCYAP1R1	0	0	0	4.49445	0	21.4225	0	4.23492	5.40717	0	0	0	5.75685	0	0	0	0	2.53195	0	0	15.9607	14.838	0	17.3865	0	0	0	0	35.827	17.6305	23.0862	25.6136	5.87175	10.305	0	0	11.4963	0.922489	25.4354	12.2215	0	0	0	6.98785	6.10208	17.4747	4.06589	14.9679
ENSG00000087274	ADD1	49971.4	44676.6	45660.6	50924.4	50829.3	48330.1	44230.9	52338.6	59077	58812	58982.6	54849.3	46796.6	40111.3	41731.8	47143.4	47694.7	45412.3	48752.9	42260	29782.7	30685	28163.9	32801.8	34683.9	35003.1	38381.9	34611.8	34772.3	34213.8	32999.1	32979.7	35657.2	35367.6	34128.6	34668.7	35833.1	33726.2	33626.6	34478.8	42028.3	39205.7	40438.7	40676.3	35785.3	33085.1	33450.1	35497.8
ENSG00000075340	ADD2	1.54529	0	0	0	15.5489	25.707	58.1647	21.1746	0	0.897797	0	0	14.8033	9.08279	12.1337	0	0	0	0	0	2.52012	1.85475	0	14.6412	0	0	0	0	3.49531	22.0382	3.55172	2.64969	0	0	0	5.18744	0	0.922489	0	12.2215	0	14.1761	0	0	0	0.698987	8.13178	0.748393
ENSG00000148700	ADD3	23054.9	22101.6	22568.6	21165.1	24500.1	24881.8	29275.7	23005	35757.6	36031.3	37368	41706.2	21799.5	24519.4	25517.2	23853.2	19528.5	23238.3	23660.1	21590.1	28942.7	29350.5	32355.2	23718.8	15942.8	17159.1	15889.2	17582.1	14438.3	13019.3	13741.6	13356.2	16828.4	16364.3	16454	15241.7	15970.1	17913.8	17146.4	13831.7	17617	18250.1	21252.4	17312.4	7895.41	8612.91	8055.34	7162.12
ENSG00000203876	ADD3-AS1	24.7246	28.7155	39.8421	29.2139	86.7464	93.4022	105.21	104.179	92.8231	109.531	81.231	146.353	111.025	132.113	72.8022	104.742	23.2039	37.9793	84.9691	23.5086	44.522	20.4022	53.4607	47.584	17.0032	0	0	31.1934	18.3504	34.3796	30.1897	22.0807	23.487	0	43.2699	21.7873	8.84331	28.5972	76.3062	0	47.93	64.3378	14.3557	22.1282	15.5942	17.4747	14.6372	13.4711
ENSG00000118492	ADGB	0.772643	0	0	0	13.0938	3.4276	0	13.5518	0	0	0	0	2.46722	0	54.1972	0	0	0	0	2.51878	0	0	0	0	0	0	0	0	8.73829	1.76305	21.3103	13.2484	0	0.936815	0	0	10.612	0	0	7.1292	0	0	0	0	0	0	0	0.748393
ENSG00000237468	ADGB-DT	0	0	0	0	0	0	0	0	0	0	0	0	0	0	0	0	0	0	0	0	0	0	0	0	0	0	0	0	0	0	0	0	0	0	0	0	0	0	0	0	0	0	0	0	0	0	0	0
ENSG00000197177	ADGRA1	0	0	0	0	0	0	7.69827	10.1638	0	0	0	1.79575	3.28963	2.47713	0	0	0	0	0	0	0.840039	0	0	0	0	0	0	0	0	17.6305	15.9828	8.83228	0	0	0	0	0	0.922489	0.978284	0	0	0	0	0	0	0	0	0
ENSG00000256925	ADGRA1-AS1	0	0	0	0	0	0	0	5.92889	0	0	0	0	0	0	0	0	0	0	0	0	0	0	0	0	0	0	0	0	0	0	0	0	0	0	0	0	0	0	0	0	7.45578	0	0	0	0	0	0	0
ENSG00000020181	ADGRA2	15558.7	16370.9	18264.9	15962	5611.51	6156.83	4935.45	5528.27	11383	11956	11508	10045.4	4488.7	3962.57	3873.08	3579.97	17127.8	15385	14795.6	13650.1	2701.56	2838.69	2270.84	3649.33	20427.2	19016.7	23755.3	17872	5450.94	5784.58	5352.45	5560.81	16256.9	13781.5	13085.7	13354.6	12694.6	9592.97	11417.6	11958.7	24943.9	23983.8	22526.4	23862.3	3547.34	2851.17	3469.02	3517.45
ENSG00000152990	ADGRA3	6976.19	7313.91	8319.18	7514.72	6343.12	6943.47	6993.45	6080.5	5962.31	5698.31	5817.39	6082.19	5828.4	6336.49	5991.62	6241.96	5323.63	6057.28	5590.29	5856.99	7148.73	7387.47	7236.93	6669.08	3369.33	3930.46	3055.84	3372.56	6463.71	6280.88	6184.44	6389.27	4004.53	3942.12	4076.48	3901.99	5528.84	5401.18	5823.73	5821.5	5266.98	4942.02	4688.32	5318.92	6546.17	6693.5	6532.26	6127.84
ENSG00000256616	ADGRA3P1	169.981	183.934	227.334	212.737	124.391	201.372	137.714	185.49	141.488	193.924	157.999	134.681	132.407	154.407	159.356	119.219	102.76	141.789	143.017	167.918	123.486	157.654	159.56	140.007	154.819	170.177	57.3085	87.1581	126.705	154.267	128.75	196.077	193.768	139.585	184.467	128.649	128.228	71.9542	208.375	61.1074	188.525	203.918	166.287	237.587	162.044	151.68	168.328	148.182
ENSG00000181790	ADGRB1	0	0	3.12487	0.749075	29.461	13.7104	0	22.0216	9.01195	4.48898	11.6044	0.897873	23.0274	5.77996	8.08914	10.2188	0	0	0	0	11.7605	9.27374	0	10.0658	0	0	0	0	6.1168	1.76305	11.5431	11.482	0	0	0	3.11247	14.1493	0	44.0228	2.03691	0	17.4476	0	11.6464	0	4.19392	0.813178	9.72911
ENSG00000121753	ADGRB2	1703.68	1823.04	2019.45	1821	2162.93	2086.55	1613.22	2281.78	3019.91	3209.62	3051.96	2550.86	1648.1	1426.82	1322.57	1237.32	1643.33	1297.2	1341	1242.6	1591.03	1800.03	1346.39	2537.51	1455.12	1775.58	1523.3	1215.63	1535.32	1775.4	1507.71	1719.65	2801.8	2440.4	2269.39	2736.9	1766.01	1336.69	1393.08	1836.28	1878.86	1656.43	1536.06	1971.74	904.463	667.532	806.673	896.575
ENSG00000135298	ADGRB3	0	1.55219	3.12487	0	46.6466	29.9915	1.71073	39.8083	3.60478	14.3647	22.3162	0	53.4564	96.6079	57.4329	78.3439	4.14355	11.8158	9.25406	9.23551	46.2021	36.1676	39.4786	52.1594	10.7389	0	0	0	62.0418	35.2611	55.9396	12.3652	18.5939	14.989	15.9416	30.0872	33.6046	24.9072	11.7394	8.14766	0	0	1.19631	0	17.6282	4.89291	4.87907	8.98072
ENSG00000230910	ADGRB3-DT	0	0	0	0	0	0	0	0	0	0	0	0	0	0	4.85348	0	0	0	0	0	0	0	0	0	0	0	0	0	0	0	0	0	0	0	0	5.18744	0	0	0	0	0	0	0	0	0	0	0	0
ENSG00000111452	ADGRD1	4.63586	1.55219	1.56243	0.749075	35.1896	47.1295	5.13218	36.4203	16.2215	8.97797	17.853	5.38724	14.8033	66.8824	29.1209	58.7579	9.1158	0	3.36511	12.5939	1.68008	3.7095	0.822472	5.49046	2900.4	3310.24	3365.49	2858.78	680.713	643.515	630.431	705.7	1794.8	1680.65	1678.42	1700.44	846.304	836.698	924.479	896.242	2112.12	1803.64	1810.01	2064.91	281.374	296.37	282.986	291.873
ENSG00000256151	ADGRD1-AS1	0	0	0	0	0	0	0	0	0	0	0	0	0	0	0	0	0	0	0	0	0	0	0	0	0	0	0	0	6.99063	0	0	0	0	0	0	0	0	0	0	0	0	0	0	0	0	0	0	0
ENSG00000180264	ADGRD2	0	0	0	0	0	0	0	1.69397	0	0	0	0	0	0	0	0	0	0	0	0	0	0	0	0	0	0	0	0	0	0	0	0	0	0	0	0	0	0	0	0	0	0	0	0	1.35602	0	0	0.748393
ENSG00000174837	ADGRE1	0	0	0	0	19.6407	26.5639	30.7931	17.7867	11.7155	15.2625	0	8.97873	12.3361	8.25708	0	0	0	0	0	0	0	0.927374	1.64494	0	0	0	0	0	0	6.17069	9.76724	0.883228	0	8.43134	0	0	17.6866	0	0	0	0	0	0	0	0	5.59189	8.94496	6.73554
ENSG00000127507	ADGRE2	115.124	102.444	69.5283	163.298	260.239	73.6935	61.5862	208.358	137.883	117.611	91.0501	45.7915	119.249	75.1395	67.9487	266.54	194.747	180.613	68.1435	71.3653	1185.29	745.609	860.305	1306.73	307.848	332.152	371.581	627.538	363.513	551.836	620.664	648.29	269.122	281.045	326.802	263.522	315.706	280.437	331.638	491.915	379.18	232.271	131.594	355.216	1721.46	1027.51	1202.69	1642.72
ENSG00000131355	ADGRE3	0	0	0	0	0	0	0.855364	0	0	0	0	0	0	0	17.7961	0	0	0	0	0	4.20019	0	0	0	0	0	0	0	0	0.881527	14.2069	0	0	0	0	0	0	0	0	6.11074	0	0	0	0	0	0	0	0
ENSG00000268758	ADGRE4P	0	0	0	0	18.004	0	0	4.23492	4.50598	2.69339	0	0	0	12.3856	7.28022	35.7657	0	0	0	0	21.841	6.49162	0	5.49046	0	0	0	0	0	9.6968	2.66379	0	0	0	0	0	0	0	0	8.14766	0	0	0	0	0	0	0	0
ENSG00000123146	ADGRE5	3501.62	2556.45	2128.82	3707.92	4343.87	2174.81	1964.77	4054.52	2636	2512.03	2135.21	1621.56	3190.94	1876.84	2255.25	3371.34	4789.11	2480.47	2878.01	2144.32	12551.9	8471.57	8244.46	15930.6	5415.98	4843.88	6230.91	5801.97	5372.3	6590.3	7013.77	7372.31	4826.57	4870.5	5470.23	6133.63	4419.88	3797.89	4983.38	7502.97	5820.84	4123.07	2416.54	5752.16	14254.4	8080.29	8787.2	13472.6
ENSG00000153292	ADGRF1	0	0	0	0	10.6387	9.42591	24.8056	0	0	0	0	0	0	0	0	0	0	0	0	0	0	0	0	0	0	0	0	0	71.654	12.3414	41.7328	52.9937	0	0	6.8321	7.26242	15.918	0	8.80456	12.2215	0	6.54283	0	0	0	8.38784	9.75814	3.74197
ENSG00000164393	ADGRF2P	0	0	0	0	0	0	0	4.23492	0	0	0	0	0	0	0	0	0	0	0	0	0	9.27374	0	0	0	0	0	0	0	0.881527	17.7586	14.1317	7.82899	13.1154	0	0	0	0	0	0	0	0	9.57045	0	0	2.09696	0	0
ENSG00000173567	ADGRF3	20.8614	13.1936	4.6873	8.98891	36.0079	13.7104	14.5412	26.2565	18.0239	18.8537	12.4971	3.59149	13.1585	35.5055	8.08914	0	9.1158	0	0	0.839592	9.24042	28.7486	28.7865	8.23569	14.3185	0	0	9.17453	74.2754	46.7209	32.8534	38.8621	16.6366	22.4836	29.6058	11.4124	21.2239	52.5819	10.7611	20.3691	7.45578	20.719	46.6559	11.6464	20.3403	12.5818	3.25271	8.23233
ENSG00000153294	ADGRF4	0	0	0	0	9.82034	7.71211	29.9377	9.31683	0	8.08017	7.14118	11.6723	35.3635	19.817	58.2418	0	0	8.43985	0	0	95.7644	69.5531	63.3303	78.6966	0	0	0	0	41.0699	15.8675	44.3965	56.5266	0	16.8627	0	11.4124	25.6456	49.8144	39.1314	33.6091	0	0	0	0	8.1361	32.1534	13.824	17.213
ENSG00000069122	ADGRF5	0	0	0	0	18.004	5.99831	8.55364	8.46985	0	0	0.892648	0	21.3826	12.3856	35.5922	30.6563	1.65742	0	0.841278	0	0.840039	0.927374	0	0	0	0	0.92433	0	18.3504	11.4599	11.5431	3.53291	0.978624	0	2.27737	0	5.30598	0.922489	0	17.3138	2.13022	5.45236	0	0	16.2722	7.68885	5.69225	20.2066
ENSG00000225730	ADGRF5-AS1	0	0	0	0	0	0	0	0	0	0	0	0	0	0	0	0	0	0	0	0	0	0	0	0	0	0	0	0	0	0	0	0	0	0	0	0	0	0	0	0	0	0	0	0	0	0	0	0
ENSG00000227582	ADGRF5P1	0	0	0	0	6.5469	0	0	0	0	0	0	0	0	0	0	0	0	0	0	0	0	0	0	0	0	0	0	0	0	0	0	0	0	0	0	0	7.07465	0	0	0	0	0	0	0	0	0	0	0
ENSG00000205336	ADGRG1	335.327	196.352	195.304	167.044	276.606	284.491	231.804	378.602	252.335	228.04	210.665	155.332	186.686	99.085	121.337	20.4375	172.371	129.974	74.8737	122.58	1408.74	1243.61	1087.31	1841.13	81.4366	57.409	111.844	24.7712	235.934	261.814	314.328	395.686	87.0976	55.2721	115.007	111.011	30.0672	37.8221	133.047	103.883	199.176	91.5996	120.827	80.3602	880.055	589.945	696.894	853.917
ENSG00000173698	ADGRG2	1.54529	4.65656	0.781217	6.74168	49.9201	8.56901	18.818	17.7867	5.40717	17.9559	0	0	22.205	0	9.70696	28.1016	13.2593	10.1278	13.4604	5.87714	32.7615	5.56425	11.5146	7.32061	0	38.9561	23.1083	0	3.49531	10.5783	12.431	11.482	0	8.43134	2.27737	12.4499	4.42165	1.84498	0	16.2953	0	1.09047	3.58892	16.305	2.03403	8.38784	7.3186	1.49679
ENSG00000182885	ADGRG3	0	0	0	0	0	0	0	0	0	0	0	0	0.822407	0.825708	0	28.9532	0	0	0	0	0	0	0	0	0	0	0	0	0	0	1.77586	0	0	0	0	0	8.84331	0	0	0	0	0	0	0	0	0	0	0
ENSG00000156920	ADGRG4	0	0	0	0	0	5.99831	0	15.2457	2.70359	0.897797	0	0	0.822407	0	0	0	0	0	0	0	0	1.85475	8.22472	5.49046	0	38.9561	0	0	0	0	7.99138	0	0	8.43134	10.2481	7.26242	0	0	4.89142	19.3507	0	0	0	0	0	5.59189	4.06589	0
ENSG00000159618	ADGRG5	0	0	0	0	19.6407	0	3.42146	16.9397	2.70359	1.79559	14.2824	0	0	2.47713	7.28022	0	0	0	0	0	0	0.927374	0	0	0	0	0	0	35.827	16.749	30.1897	0	0	0	0	0	0	0	0	4.07383	0	0	0	0	0	0.698987	0	1.49679
ENSG00000112414	ADGRG6	3731.86	3330.22	3629.53	3328.89	824.909	858.615	929.78	677.588	554.235	521.62	522.199	378.005	699.868	708.458	664.927	699.134	5124.74	6013.39	5496.91	5485.89	1239.06	1162.93	1564.34	1142.02	6818.3	6761.96	6477.71	7574.49	4557.02	4120.26	4411.24	4448.82	2696.11	2477.88	2359.35	2261.73	4490.63	4659.49	4420.87	4748.05	4601.28	4469.84	4536.39	4297.53	5269.48	5559.04	5175.88	4666.23
ENSG00000144820	ADGRG7	0	7.76094	0.781217	0	45.0099	26.5639	41.0575	11.8578	5.40717	5.38678	3.57059	13.4681	19.7378	47.0654	14.5604	57.0548	0	0	0	0	22.681	4.63687	17.2719	1.83015	0	0	0	53.2123	1.74766	23.8012	14.2069	29.1465	30.3374	0	14.8029	21.7873	0	0	50.8708	27.4983	0	0	5.98153	0	10.1701	0	0	1.49679
ENSG00000072071	ADGRL1	191.615	159.875	220.303	145.321	175.948	245.074	173.639	349.805	446.993	364.505	410.618	328.622	162.837	168.445	160.974	269.094	187.288	127.442	183.399	115.864	87.364	118.704	137.353	96.9981	453.718	302.422	498.214	403.679	309.335	475.143	447.517	454.863	654.7	612.677	563.648	737.654	512.027	309.956	390.335	709.865	695.518	575.769	431.867	660.352	197.978	168.456	182.965	172.879
ENSG00000267169	ADGRL1-AS1	110.488	134.264	128.12	149.815	110.479	76.2642	133.437	120.272	136.982	101.451	105.332	108.643	102.801	95.7822	113.248	68.9767	91.9867	99.5902	112.731	96.5531	110.885	146.525	121.726	129.026	167.348	167.101	147.893	150.462	138.939	115.48	160.715	126.302	179.088	201.415	163.97	288.422	155.642	205.715	197.613	68.2366	110.772	153.757	208.157	210.8	121.364	98.5571	144.746	148.93
ENSG00000117114	ADGRL2	2624.67	2291.81	2182.72	2465.96	4791.51	4364.2	4350.38	4491.56	6128.13	6287.27	6639.52	6338.09	3664.64	3562.93	3679.75	4065.37	2586.4	2644.2	2564.22	2287.05	2679.72	2697.73	2678.79	2432.27	7015.18	6727.1	8410.48	7873.58	2509.64	2410.1	2671.78	2735.36	5191.6	4590.39	4792.72	4497.51	3089.85	3201.04	3044.42	3252.95	15243.9	14798.8	13929.8	14726.9	1021.08	894.004	874.166	744.651
ENSG00000150471	ADGRL3	69.5378	34.9242	48.4355	68.1659	245.509	251.072	182.192	226.992	134.278	90.6774	137.468	185.86	157.902	235.327	166.636	184.789	86.1857	59.9229	26.9209	42.8192	10.9205	18.5475	4.93483	14.6412	0.894908	2.05032	0	0	22.7195	18.5121	19.5345	8.83228	10.7649	9.36815	9.10946	31.1247	59.2502	110.699	7.82628	42.7752	12.7813	11.9952	11.9631	20.9635	0	0	0	0
ENSG00000248692	ADGRL3-AS1	0	0	0	0	2.45509	0	0	0	0	0	0	0	0	4.95425	0	0	0	0	0	0	0	0	0	0	0	0	0	0	0	0	0	0	0	0	0	0	0	0	0	0	0	0	0	0	0	0	0	0
ENSG00000162618	ADGRL4	2348.06	1951.88	1891.33	2095.16	2406.8	1906.6	2526.74	2277.54	1932.16	1748.01	1900.45	2104.61	2515.74	2721.54	2890.25	3055.41	2360.99	2636.61	2380.82	2027.61	11215.4	9372.05	11234.1	8482.76	468.037	443.894	422.419	456.892	1037.23	980.258	925.224	1028.08	620.448	450.608	684.348	549.869	790.592	987.064	617.297	957.35	746.644	682.635	838.611	725.571	3653.11	3700.44	3723.54	3268.23
ENSG00000164199	ADGRV1	11.5896	9.31313	3.12487	2.9963	118.662	160.24	76.9827	99.9442	19.8263	55.6634	12.4971	61.0554	135.697	213.033	135.897	43.4298	8.28709	0	0	1.67918	9.24042	8.34637	5.7573	13.7261	18.7931	0	0	0	67.2848	74.9298	68.3707	52.1105	20.5511	14.0522	15.9416	8.29991	117.616	81.1791	77.2845	77.4027	11.7162	6.54283	0	0	0	6.29088	4.87907	8.23233
ENSG00000187758	ADH1A	27.8151	3.88047	11.7183	11.9852	0	0	0	5.92889	47.7633	62.8458	78.553	52.9745	0	12.3856	0	0	3.31484	7.59586	15.143	4.19796	0	0	0	2.74523	0	0	0	0.917453	0	0	0	0	0	0	0	0	0	0	0	0	0	0	0	0	0	2.09696	0	0
ENSG00000196616	ADH1B	941.852	994.953	1073.39	1028.48	70.3791	35.9898	34.2146	38.9613	3726.44	4089.46	4301.67	4522.59	0	2.47713	17.7961	37.4688	358.002	634.677	473.64	465.134	0	0	0	4.57538	16.1083	0	2.77299	33.0283	0	0	2.66379	0	0	0	0	6.22493	0	47.9695	0	0	0	0	0	0	0	0	0	0
ENSG00000248144	ADH1C	37.0869	54.3266	38.2796	34.4575	30.2794	17.138	41.9128	16.9397	151.401	202.004	189.241	200.226	7.40166	17.3399	8.08914	55.3517	24.0326	14.3477	0	24.3482	0	3.7095	0	0	0	0	0	0	0	0	16.8707	15.0149	4.89312	0	26.1897	11.4124	22.1083	0	0	2.03691	0	0	0	0	0	0.698987	0	0.748393
ENSG00000198099	ADH4	0	0	0	0.749075	0	0.856901	0	4.23492	0	7.18237	0	0	4.11203	17.3399	0	0	0	0	0	0	2.52012	12.9832	13.982	0	0	0	0	0	0	0	7.10345	6.1826	0	0	0	0	4.42165	0	0	0	0	0	0	0	0	0.698987	0	0
ENSG00000197894	ADH5	42967.4	45688.7	48146.4	43644.1	38565.3	42357.5	45052	36931.1	47575	49167.8	49530.4	54041.2	39242.8	45880.5	43354.5	37173.3	48342.7	54074.9	51890.9	55862.3	26790.5	28562.2	28210.8	24475.6	48654.3	50329.2	47120.5	49606.7	36192.2	33920.3	35023.5	33878.9	37337.5	38272.6	38137.9	38476.3	37080	40812.8	35369.9	34753.8	39475.2	43575.3	47602.2	40340.8	32611.5	35342.9	37056.5	32339.6
ENSG00000232676	ADH5P2	0	0	0	0.749075	0	0	0.855364	5.92889	0	3.59119	0	0.897873	0	0	0	0.851564	0	0.843985	0	0.839592	0	0	0	0	1.78982	0	0	0.917453	0	0.881527	0.887931	0	0	0	0	0	6.19031	0	0.978284	0	0	1.09047	0	0	0	3.49493	0	0
ENSG00000223694	ADH5P3	5.4085	3.10438	0	0.749075	0	6.85521	0	5.92889	0	0	0	0	9.04647	0.825708	6.47131	16.1797	9.1158	0	0	0	5.88027	0	0	0	0.894908	0	0	5.50472	0.873829	3.52611	7.10345	2.64969	6.85037	0.936815	2.27737	0	0.884331	0	0.978284	0	0	11.9952	0	10.4818	3.39004	2.79595	0	0.748393
ENSG00000233859	ADH5P4	58.7209	74.505	46.873	38.9519	59.7404	61.6969	68.4291	89.7804	65.7873	74.5171	64.2707	87.0937	86.3527	73.4881	60.6685	80.047	67.9541	92.8383	77.3976	111.666	36.1217	31.5307	46.0584	15.5563	46.5352	136.346	84.114	48.625	50.6821	52.8916	50.6121	45.9279	44.0381	60.893	78.5691	47.7245	46.8695	48.8919	43.0445	68.2366	77.7532	89.4187	80.1525	47.7503	31.8664	62.9088	52.8566	41.91
ENSG00000234865	ADH5P5	3.86321	6.20875	0	1.49815	0	0	0	0	0	0	0	0	0	0	0	0	1.65742	0	0	0	5.04023	0	0	0	0	0	0	0	0	0	0	0	0	0	0	0	0	0	0	0	0	0	0	0	0	0	0	5.98715
ENSG00000172955	ADH6	3.09057	0	5.46852	0	0	5.99831	0	5.08191	3.60478	2.69339	0	0	13.1585	0	0	0	0	0	0	0	0	0	0	0	0	0	0	0	10.4859	6.17069	0.887931	0	0	0	0	0	0	0	0	0	0	0	0	0	0	0	0	0
ENSG00000196344	ADH7	0	0	0	0	14.7305	4.2845	4.27682	6.77588	0	0	0	0	10.6913	2.47713	32.3565	0	0	0	8.41278	0	0	3.7095	0	0	0	0	0	0	22.7195	2.64458	15.9828	14.1317	1.95725	0	23.9123	0	10.612	7.37992	39.1314	22.4061	0	0	0	0	0	2.79595	0	0
ENSG00000147576	ADHFE1	132.895	132.712	74.2156	88.3909	100.659	136.247	144.556	90.6274	249.631	205.595	206.202	210.102	139.809	101.562	130.235	206.078	118.505	127.442	216.208	83.1196	10.0805	32.4581	0.822472	28.3674	115.443	65.6102	156.212	77.0661	58.5465	74.9298	42.6207	59.1763	141.901	146.143	77.4304	46.687	99.045	74.7216	177.069	91.6611	153.376	111.228	136.379	73.3724	25.7643	18.1737	2.43953	14.2195
ENSG00000182551	ADI1	13603.9	13626.7	13511.1	14392.7	17009.7	17551	17907.9	17486	20724.8	20739.1	20701.4	21277.8	16895.5	16805.6	16668.5	18385.3	12858.3	12736.6	13442.8	13289.1	6936.2	7191.79	6841.32	6574.83	20008.3	18996.2	18706.6	19499.6	28267.5	27270	26866.1	27531.1	22076.8	23289.2	22943.3	22853.8	20424.5	23548.4	20948	20607.5	17468.9	18979.7	19910.1	18280.2	10096.9	10317.7	10194	9981.32
ENSG00000235102	ADI1P1	0	0	0	0	0	0	0	0	0	0	0	0	0	0	0	0	0	0	0	0	0	0	0	0	0	0	0	0	0	0	6.21552	0	0	0	0	0	0	0	0	0	0	0	0	0	5.42407	0	0	0
ENSG00000250684	ADI1P2	0	0	0	0	0	0	0	0	0	0	0	0	0	0	0	11.0703	0	0	0	0	0	0	0	0	0	0	0	0	0	0	0	0	0	0	0	0	0	0	0	0	0	0	0	0	0	0	0	0
ENSG00000182035	ADIG	0	0	3.12487	0	0	0	0	6.77588	0	7.18237	0	0	0	0	0	0	2.48613	0	0	0	0	0	0	0	0	0	0	0	0	0	0	0	0	0	0	0	0	0	0	0	0	0	0	0	0	0	2.43953	0
ENSG00000181092	ADIPOQ	0	0	1.56243	0	27.0059	0	19.6734	18.6337	3.60478	1.79559	0	0	14.8033	0	19.4139	0	0	0	0	0	0	7.419	0	12.8111	0	0	0	0	20.0981	8.81527	32.8534	21.1975	7.82899	0	1.13868	0	0	46.1245	0	7.1292	0	0	0	0	6.78008	0	0	0
ENSG00000226482	ADIPOQ-AS1	0	0	0	0	3.27345	0	0	0	0	0	0	0	0	0	0	0	0	0	0	0	0	0	0	0	0	0	0	0	0	0	0	4.41614	0	0	0	0	0	0	0	0	0	0	0	0	0	0	0	0
ENSG00000159346	ADIPOR1	12172.2	13052.3	14000.2	11827.9	25253	28030.1	28582.8	26249.8	24122.3	23723.4	24006.9	25165.6	25661.6	27273.2	26711.1	29032.4	16213.7	18227.5	18673.8	18958	18661.5	18835	18786.1	19385	20800.3	23820.6	22493.6	22508.8	31768.9	32027.6	30572.3	30024.5	25258.3	27052.4	26105.4	26392.7	23739.9	24397.1	23695	22557.8	18760.9	17960.1	20782.2	18332.6	17041.7	17344.7	18230.6	16903.2
ENSG00000232497	ADIPOR1P1	0	0	0	0	0	0	0	0	0	0	0	0	0	0	0	0	0	0	0	0	0	0	0	0	0	0	0	0	0	0	0	0	0	0	0	0	0	0	0	0	0	0	0	0	0	0	0	0
ENSG00000258805	ADIPOR1P2	0	0	0	0	0	0	0	0	0.901195	0	0.892648	0	0	0	0	0	0	0.843985	0	0.839592	0.840039	0	0	0	0.894908	0	0	0	0	0.881527	0.887931	0	0.978624	0.936815	0	0	0	0	0.978284	0	0	0	0	1.16464	0	0	0	0
ENSG00000006831	ADIPOR2	9770.84	10214.2	10619.1	10830.1	9538.83	10211.7	9239.64	9573.47	8828.11	9011.18	8681	9645.85	9651.77	9669.05	9031.52	8956.75	8321.9	9199.43	8812.39	9111.25	12008.4	13263.3	12418.5	11359.8	9909.31	9362.79	9631.52	10460.8	10925.5	10598.6	10441.2	10628.8	9327.27	9493.68	9288.24	9265.81	10225.5	10502.5	10607.5	8894.18	8875.58	9210.13	10470.1	8748.78	11545.8	12479	10654.3	10365.2
ENSG00000148671	ADIRF	848.362	920.448	1152.3	898.141	1722.65	2245.94	1900.62	2087.82	1802.39	1683.37	1552.31	1579.36	2303.56	2182.35	2192.96	1793.39	976.219	815.289	832.865	964.691	926.563	1246.39	950.777	1137.44	3548.31	3630.09	3706.56	3213.84	5391.52	5677.03	5546.9	4635.18	3662.01	3884.97	3877.22	4059.69	3559.43	3108.79	3259.64	3126.66	4510.75	4673.76	5273.32	5119.76	14686.3	15634.2	18847	18965
ENSG00000272734	ADIRF-AS1	168.436	228.172	221.866	157.306	193.952	232.22	147.978	191.419	200.967	239.712	216.021	240.63	263.17	124.682	143.987	141.36	137.566	200.868	160.684	157.843	228.49	191.039	231.115	197.657	32.2167	58.4341	34.2002	124.774	133.696	226.552	200.672	184.595	124.285	160.195	146.89	115.161	94.6234	125.459	121.307	153.787	99.0554	158.118	160.305	133.934	303.748	264.217	267.536	328.545
ENSG00000101220	ADISSP	6640.86	8658.11	9544.91	8331.22	5261.25	6581	5972.15	6027.14	6496.72	6515.31	6242.29	5759.86	7064.47	6929.35	6620.15	4704.04	5194.35	4532.2	4809.59	5850.28	5957.55	7262.27	5535.24	8870.75	2413.57	2316.86	2327.46	2319.32	2525.36	2953.12	2827.17	2847.53	2774.4	2650.25	2748.78	2754.53	2852.85	2415.08	2344.95	2369.95	2338.99	2293.26	2195.22	2357.23	6925.18	6414.6	6928.28	7991.34
ENSG00000156110	ADK	5153.53	5372.9	5087.29	5242.03	5296.44	4312.78	5132.18	4939.62	4837.62	4652.38	4525.73	4527.97	6154.89	5758.49	5481.2	7576.36	4806.51	4744.04	4750.7	4435.56	12882.8	12449.1	12736	11054.1	6060.32	6447.23	6167.13	6490.06	10594.3	9783.19	10287.6	10248.1	6794.59	6255.11	7103.1	6487.42	7255.93	8030.27	7632.57	7795.27	6568.55	6085.92	6649.07	7204.47	19722.6	21266	19859.4	18882.7
ENSG00000148926	ADM	20208.5	20725.6	23147.5	21595.8	19599	23063.5	21704.9	21061.1	24014.1	24441.6	24661.2	22982	14851.8	14999	15008.6	13795.3	24990.6	25976.2	25777.6	29448.7	8097.97	9155.04	8111.22	9935.9	28817.8	32179.8	30894.8	31068.6	30026.5	32933.9	29618.7	27971	30611.4	32552.4	28684.6	30978.4	42142.8	40926.2	41914.6	36908.9	18236.8	19156.3	21561	18765.9	16683.8	17859.1	19681.3	20324.9
ENSG00000254554	ADM-DT	98.8983	130.384	138.275	98.878	40.0997	63.4107	128.305	62.6769	49.5657	43.992	40.1692	61.9532	65.7925	87.5251	83.3181	28.1016	142.538	160.357	118.62	129.297	41.1619	43.5866	50.9933	85.1021	99.3348	17.4277	122.012	111.929	223.7	166.609	110.991	111.287	190.832	83.3765	69.4597	131.761	169.791	156.823	70.4365	68.2366	93.7299	114.5	65.7969	57.0674	103.735	102.052	116.284	113.756
ENSG00000128165	ADM2	234.111	207.993	160.931	183.523	96.5667	59.1262	13.6858	85.5455	148.697	125.692	111.581	41.3022	125.006	99.085	105.159	228.219	279.275	192.429	249.86	190.587	1564.15	1539.44	1119.38	2066.24	1356.68	1146.13	1893.03	1448.66	489.344	577.4	587.81	635.924	2171.57	1892.37	1564.55	1714.97	1208.88	940.017	1010.57	1041.88	1558.26	1334.74	1074.28	1640.98	1859.78	1336.46	1442.58	1861.25
ENSG00000224420	ADM5	9.27171	24.0589	30.4675	17.9778	0.818362	0	0	0	0	0	0	0	11.5137	5.77996	8.89805	0	4.14355	0	0.841278	31.0649	1.68008	5.56425	8.22472	23.792	0	27.6793	0	23.8538	13.9813	15.8675	9.76724	0	2.93587	10.305	0	6.22493	0	0	18.5874	12.2215	4.26045	30.5332	0	0	7.45809	9.78581	0	1.49679
ENSG00000101126	ADNP	7741.88	5550.62	5338.84	6670.52	5503.48	4407.9	4846.49	4872.7	5683.84	5165.02	5371.96	4937.4	4755.16	4139.28	4801.71	4448.57	5133.02	4316.14	4799.49	3527.97	6770.71	5303.65	6053.39	5868.39	4525.55	3927.39	5450.77	4532.22	3684.06	4099.98	4563.96	4806.53	4166	3921.51	4632.16	3894.73	4998.24	5348.59	4621.42	6616.92	7273.65	6640.97	5028.08	7272.02	6295.99	5194.87	5280.78	5156.43
ENSG00000259456	ADNP-AS1	64.1294	66.7441	46.0918	58.4279	45.0099	93.4022	69.2845	62.6769	72.9968	65.5391	57.1295	41.3022	30.429	90.0022	59.0507	17.8828	48.0651	43.8872	64.7784	55.4131	33.6015	20.4022	34.5438	22.8769	61.7486	136.346	91.5087	122.021	46.3129	46.7209	44.3965	37.0956	64.5892	41.2199	97.9267	76.7742	41.5635	17.5273	59.6753	54.9967	46.8649	66.5188	31.104	76.8663	45.4266	23.7655	45.538	24.697
ENSG00000101544	ADNP2	6462.38	6228.15	6056.78	6365.64	3557.42	3882.62	3200.77	3596.3	3516.46	3519.36	3289.41	3207.2	3792.12	3959.27	4123.03	4196.51	5297.94	4815.78	5532.24	4852	3709.61	4114.76	4107.42	3806.72	5766.79	6324.21	6009.99	6306.57	4449.54	4069.13	4414.79	4084.05	4638.68	4765.58	4570.67	4731.99	4080.3	3771.14	4234.99	4072.81	4768.51	5175.38	4812.74	5041.73	4503.33	4428.78	4340.74	4393.82
ENSG00000181915	ADO	4307.48	4641.82	4270.13	3901.18	5685.16	5238.23	6090.19	5341.09	4702.44	4637.12	4805.12	5155.59	6242.07	6824.48	6755.24	6628.57	5031.92	5534.01	5422.04	5087.09	5872.71	5629.16	6591.29	5370.58	7281.86	7398.58	7096.08	8131.39	6390.31	6570.9	6712.76	6821.17	7445.37	7793.36	7774.93	7375.51	8257	9293.16	8193.13	7527.42	7324.78	7177.49	7901.6	6999.49	6169.88	6676.02	6291.56	5926.53
ENSG00000163485	ADORA1	84.2181	88.4747	128.901	98.1289	110.479	54.8416	112.908	123.66	228.002	228.04	208.88	184.064	123.361	124.682	108.394	78.3439	77.8987	89.4624	95.0644	66.3278	51.2424	34.3129	30.4315	104.319	254.154	375.209	331.834	347.715	246.42	312.942	207.776	230.523	151.687	252.94	173.08	283.234	111.426	359.771	244.571	213.876	171.483	250.809	102.882	185.178	333.58	381.647	348.04	414.61
ENSG00000128271	ADORA2A	0	0	14.8431	0	0	0	0	5.92889	0	0	8.03383	0	0	0	0	0	0	0	0	0	0	0.927374	0	12.8111	0	0	6.47031	0	13.9813	4.40764	0	0	7.82899	0	0	0	0	0	0	0	0	0	0	4.65856	9.49212	17.4747	18.7031	17.213
ENSG00000178803	ADORA2A-AS1	0	0	0	0	0	0	0	0.846985	0	0	0	5.38724	0	0	0	20.4375	0	0	0	0	17.6408	18.5475	9.04719	9.15077	0	0	6.47031	0	0	9.6968	0	0	0	7.49452	0	0	0	0	0	0	0	0	0	0	6.78008	9.78581	6.50542	5.98715
ENSG00000170425	ADORA2B	2244.53	2434.61	2644.42	2267.45	917.384	905.744	1005.05	823.269	986.809	1056.71	968.523	1045.12	682.598	791.029	673.016	608.868	2109.06	2643.36	2284.91	2826.91	481.342	540.659	379.982	575.583	561.107	779.122	678.458	324.778	583.718	358.782	456.396	410.701	385.578	418.756	327.941	354.821	506.721	365.306	347.291	484.786	295.036	264.985	340.947	235.258	374.261	390.734	472.456	402.636
ENSG00000236136	ADORA2BP1	0	3.10438	0	0	0.818362	4.2845	14.5412	1.69397	11.7155	5.38678	6.24854	0	2.46722	0	0	0	0	0	9.25406	0	4.20019	5.56425	11.5146	5.49046	0	0	0	0	0	0	6.21552	1.76646	0	0	0	0	0	0	0	2.03691	0	0	0	0	0	0	0	0
ENSG00000282608	ADORA3	0	0	0.781217	0	0	0	0	5.08191	0	0	0	0	0	0	0	0	0	0	0	0	0	1.85475	9.04719	0	0	0	0	0	13.1074	6.17069	4.43965	0	0	0	0	6.22493	0	0	0	0	0	0	0	0	0	2.09696	0	0
ENSG00000159322	ADPGK	9038.38	9888.99	9844.12	9269.06	13027.5	14050.6	13978.4	12388	11913.8	11797	11537.5	12668.1	12653.6	13226.2	13443.3	11269.6	11717.1	12439.5	12723.5	12912.1	9027.89	9285.8	9367.13	8754.54	6828.15	7311.44	6385.27	6760.71	11370.3	10363.2	11095.6	10411.5	8110.84	8413.54	8385.26	8242.85	10359.9	10798.7	9305.44	9406.47	5307.45	5360.76	5804.48	5724.21	8271.03	8456.34	9339.35	8417.18
ENSG00000260898	ADPGK-AS1	2.31793	18.6263	12.4995	6.74168	34.3712	35.9898	42.7682	10.1638	18.9251	12.5692	15.175	18.8553	35.3635	18.1656	40.4457	0.851564	2.48613	0	4.20639	4.19796	19.3209	18.5475	13.1595	28.3674	24.1625	0	0	21.1014	20.0981	26.4458	28.4138	19.431	0	30.9149	3.41605	0	15.0336	21.2173	16.6308	0	8.5209	0	0	0	6.10208	6.29088	4.06589	2.99357
ENSG00000144843	ADPRH	74.1737	78.3855	45.3106	60.6751	193.133	180.806	91.5239	162.621	117.155	123.896	122.293	139.17	158.725	164.316	270.177	212.039	53.8661	71.7387	47.1116	85.6384	219.25	195.676	154.625	164.714	1146.38	1062.07	1303.31	1202.78	923.637	855.081	952.75	1043.98	1299.61	1264.7	1560	1308.27	918.82	901.272	1010.57	1026.6	1336.72	1263.86	1018.06	1347.49	804.796	803.136	909.946	872.626
ENSG00000153531	ADPRHL1	158.392	210.321	165.618	238.206	251.237	187.661	206.998	304.068	113.551	116.714	124.078	93.3788	198.2	215.51	160.974	177.977	156.626	121.534	110.207	128.458	444.38	400.626	304.315	542.64	115.443	125.07	101.676	78.901	304.966	338.506	324.983	379.788	212.361	231.393	179.912	152.511	185.709	351.468	321.856	239.337	154.441	131.947	160.305	157.227	608.174	443.158	383.007	483.462
ENSG00000170222	ADPRM	672.199	845.943	775.749	770.05	1211.99	1647.82	1312.13	1156.98	1250.86	1140.2	1073.86	1243.55	1384.93	1685.27	1439.87	1208.37	752.468	1023.75	1065.9	1050.33	1515.43	1341.91	1373.53	1075.21	2858.34	2112.85	1734.97	2177.12	1907.57	1892.64	1632.02	1424.65	2075.66	2011.34	1838.97	1935.95	1565.27	1922.47	1515.36	1036.79	1722.29	2159.13	2506.26	1988.04	1806.21	1810.38	2215.1	1767.7
ENSG00000116863	ADPRS	3850.08	4670.53	5114.63	4531.91	4325.86	4771.22	4589.03	4291.67	3987.79	3850.65	3878.56	4043.12	4598.9	4470.39	4124.65	2867.22	3581.68	3318.55	3428.21	4145.91	2848.57	3358.95	2941.98	3659.39	3252.99	4120.12	3760.17	3644.12	3393.95	3510.24	3038.5	3146.06	3830.34	3658.26	3626.7	3979.81	4133.36	3828.33	3499.32	3212.21	2676.63	3005.34	2662.98	2541.25	4399.6	4710.47	5045.77	5059.89
ENSG00000120907	ADRA1A	0	0	0	0	9.00198	5.1414	0	4.23492	0.901195	0	0	0	0	6.60567	4.04457	0.851564	0	0	0	0	0	0	0	0	0	0	0	0	0	0	7.99138	0	6.85037	0	0	0	0	0	0	6.11074	3.19534	0	0	0	0	0	0	0
ENSG00000170214	ADRA1B	210.931	192.471	198.429	199.254	211.956	149.101	187.325	189.725	348.763	267.543	251.727	259.485	114.315	119.728	63.0953	197.563	195.575	171.329	97.5883	111.666	35.2816	29.676	32.8989	10.9809	152.134	233.736	309.651	165.142	51.5559	110.191	96.7845	97.1551	147.772	103.05	168.525	143.173	51.2912	92.2489	0.978284	60.089	280.124	189.742	174.661	295.819	6.78008	4.89291	3.25271	2.99357
ENSG00000171873	ADRA1D	118.214	135.816	157.025	145.321	12.2754	59.9831	47.9004	52.5131	31.5418	52.0722	35.7059	37.7107	63.3253	64.4053	10.5159	58.7579	64.6393	71.7387	58.0482	88.1572	162.127	209.587	222.067	319.362	251.469	348.554	278.223	288.998	466.625	593.268	570.052	571.449	314.138	291.349	354.13	394.246	458.968	497.222	336.53	461.361	173.613	170.114	130.397	195.66	1067.19	866.044	953.045	1216.89
ENSG00000150594	ADRA2A	3.09057	0.776094	0	0	2.45509	5.1414	13.6858	11.0108	4.50598	3.59119	0	0	9.86888	8.25708	0	28.1016	0	0	0	0	5.88027	12.0559	7.40225	17.3865	180.771	12.3019	158.06	192.665	12.2336	18.5121	14.2069	23.8472	52.8457	80.5661	67.1823	51.8744	7.95898	66.4192	21.5223	11.203	190.655	182.109	95.7045	172.367	0	0.698987	0.813178	0
ENSG00000274286	ADRA2B	0	0	0	0	3.27345	0	0	1.69397	0	0	0	0	4.93444	23.9455	0	0	0	0	0	0	1.68008	0	0	1.83015	0	0	0	0	6.99063	13.2229	0	0	0	8.43134	9.10946	0	2.65299	0	0	0	0	0	0	0	0	0	0	0
ENSG00000184160	ADRA2C	31.6784	53.5505	36.7172	47.1918	252.055	243.36	372.083	232.921	186.547	214.573	270.472	133.783	310.047	321.201	286.355	258.024	48.0651	38.8233	106.001	78.9217	22.681	19.4749	1.64494	19.2166	34.9014	78.9373	85.9627	23.8538	116.219	194.817	174.922	199.61	97.8624	102.113	96.788	97.5239	99.9294	135.606	123.264	69.2551	172.548	238.813	199.783	152.568	33.2224	18.1737	39.0325	21.7034
ENSG00000043591	ADRB1	0	0	0	0	0	11.1397	0	4.23492	0	0	0	0	0	0	0	0	0	0	0	0	0	0	0	0	0	0	0	0	6.1168	0	6.21552	0	0	0	5.69341	0	14.1493	0	0	0	9.58601	5.45236	7.17784	0	5.42407	6.98987	11.3845	7.48393
ENSG00000169252	ADRB2	822.092	838.182	899.962	863.684	928.022	943.448	1006.76	902.039	701.13	545.86	518.628	537.826	953.992	1004.89	915.69	1044.02	889.205	990.838	1035.61	965.531	508.223	549.933	517.335	689.968	78.7519	169.151	85.0384	61.4694	369.63	527.153	485.698	441.614	182.024	196.731	189.021	149.398	386.453	426.19	345.334	332.017	198.111	207.19	204.568	123.452	513.93	430.576	512.302	462.507
ENSG00000188778	ADRB3	0	0	3.12487	0	0	0	0	0	0	0	8.92648	0	0	0	0	0	0	0	0	0	0	0	0	0	0	0	0	0	0	0	0	0	0	0	0	0	0	0	0	0	0	0	0	0	0	0	0	0
ENSG00000130706	ADRM1	12816.6	15055.4	17998.5	14428.7	11493.9	14234	12212.9	13395.9	12131.9	11977.5	11486.6	10354.3	13860	13062.7	12280.9	11133.3	12486.2	11923	12069.8	13562.8	13333.9	15662.4	11298.3	19460.9	6564.15	7322.72	6844.66	5746.93	8704.21	10317.4	8517.03	8487.83	8193.04	8939.09	7329.7	9639.31	8251.69	6449.12	7263.76	6547.66	6696.36	6463.23	6217.2	6567.41	15799.6	14784.3	16179	19494.1
ENSG00000239900	ADSL	1496.61	1753.97	1621.81	1701.9	1261.91	1143.11	1602.1	1126.49	1263.48	1250.63	1088.14	1316.28	1273.09	1613.43	1450.38	1434.89	1702.17	1747.89	1823.05	1737.96	1350.78	1310.38	1392.44	1047.76	1664.53	1390.12	1403.13	1844.08	1333.46	1274.69	1404.71	1036.03	1033.43	1056.73	1327.7	1062.39	1495.4	1749.96	1631.78	1511.39	1330.33	1416.52	1359	1201.91	1637.39	1610.47	1614.16	1517.74
ENSG00000185100	ADSS1	149.893	141.249	192.179	150.564	198.044	235.648	209.564	326.089	486.645	391.439	414.189	245.119	246.722	153.582	260.47	261.43	137.566	157.825	93.3819	210.738	163.808	165.073	191.636	169.289	113.653	121.994	257.888	166.059	220.205	318.231	276.147	287.932	280.865	226.709	314.276	280.122	200.743	244.46	264.137	245.448	205.567	255.17	124.416	158.391	30.5104	35.6483	8.13178	31.4325
ENSG00000035687	ADSS2	9237.72	8611.54	8478.55	8623.36	11949.7	11048	12042.7	10919.3	9961.81	9607.32	9947.67	10169.3	10045.7	11432.8	10588.7	11113.8	8621.06	9618.89	9201.9	8667.11	10340.9	10351.4	11152.7	8792.06	9281.09	10051.7	8577.78	9475.46	11667.4	11020.9	11380.6	11043.9	10305.9	11152.8	10348.3	9931.88	10532.4	11587.4	10833.5	10457.5	9098.19	8454.43	10445	9041.11	9115.82	9864.8	9885.8	8647.68
ENSG00000111863	ADTRP	149.12	150.562	108.589	116.856	509.839	623.824	854.508	517.508	365.885	336.674	295.466	264.873	692.466	887.637	851.786	711.907	148.339	230.408	59.7307	209.058	4981.43	5147.86	5300.01	4131.57	241.625	26.6542	118.314	212.849	162.532	228.316	237.078	221.69	232.913	252.94	470.276	209.573	113.194	150.366	415.771	99.8088	118.227	143.942	272.758	152.568	530.881	736.732	734.3	630.147
ENSG00000106624	AEBP1	3330.86	1570.04	1671.02	2821.77	741.436	267.353	174.494	736.877	1150.83	1062.09	1017.62	625.818	340.476	98.2593	206.273	275.907	3045.51	1460.94	1401.57	891.647	3153.5	2909.17	2472.35	4454.59	16764.3	13843.8	23018.6	16355.4	3208.7	3724.45	4317.12	4866.59	10958.6	8031.32	8179.16	7286.28	5360.81	3649.37	5200.56	8110.99	33137.8	20925.1	11446.3	31149.5	17140.7	8899.5	10231.4	14641.6
ENSG00000139154	AEBP2	3669.28	2337.6	2005.38	2764.09	3526.32	1882.61	2488.25	2839.09	3023.51	3076.75	3011.79	2857.93	2794.54	2357.4	3223.52	2925.12	3061.25	2394.38	2476.72	1942.82	4343	3003.77	3174.74	2754.38	4463.8	3435.31	4837.94	4317.54	2858.29	3247.55	3471.81	4148.52	4532.01	3405.32	4467.05	3961.13	2989.92	3097.72	3512.04	4391.59	5124.25	4451.31	3477.66	5409.76	3040.87	2553.4	2647.71	2514.6
ENSG00000181026	AEN	12642	15595.6	16461.8	14459.4	11584.7	13265.7	12344.6	12338	9148.93	8933.08	9556.69	8536.08	14841.2	16046	16027.8	12647.4	14490.8	14445.6	14332.9	14873.4	12463.7	14886.2	13571.6	13975	8478.36	6921.88	8201.58	8226.8	12585.8	13071.3	12198.4	12143.5	9476.02	10009.9	9563.8	10721.4	14390.7	14825.3	13111.9	13293.9	8731.79	8832.82	9308.46	8159.48	15246.4	16145.2	16179	17513.9
ENSG00000196526	AFAP1	24179.1	17141.6	16201.7	21660.3	19907.5	14750.7	12485.7	18879.3	18203.2	18431.8	19261.6	15937.2	14156.9	10098.4	12037.4	13960.5	20324.1	15435.6	15116.9	11956.6	14548.6	14059.9	13211.4	16728.5	12320.2	10845.2	13483.2	12522.3	13948.1	15931	16464.9	16775.2	20918.1	19033.3	19725.4	20227.9	18222.5	15944.3	17087.7	20302.9	15053.2	13449.9	12057.6	15278.9	14068.7	11350.1	13074.3	14581.7
ENSG00000272620	AFAP1-AS1	3.86321	3.10438	2.34365	2.9963	188.223	138.818	144.556	151.61	82.0088	67.3347	70.5192	128.396	26.317	40.4597	90.5983	59.6095	37.2919	89.4624	79.9214	47.0172	45.3621	3.7095	32.0764	0.915077	9.84399	0	0	0	20.0981	66.1145	87.9052	50.344	4.89312	0	4.55473	7.26242	0	27.6747	0.978284	0	6.39067	0	1.19631	0	47.4606	34.2503	26.8349	32.9293
ENSG00000157510	AFAP1L1	2327.97	2489.71	2715.51	2671.2	1038.5	1153.39	947.743	1080.75	688.513	639.231	631.995	527.949	1389.87	1407.01	1472.22	883.923	2476.18	2536.17	1971.11	2299.64	3706.25	4303.94	3745.54	3790.25	706.977	785.273	689.55	619.281	671.1	485.721	730.767	478.71	560.752	572.394	444.086	448.195	837.461	673.417	582.079	862.633	567.705	598.669	607.724	661.516	2293.7	2315.74	2337.07	2365.67
ENSG00000169129	AFAP1L2	27.0425	40.3569	46.0918	44.9445	13.0938	20.5656	0	12.7048	16.2215	9.87576	14.2824	43.9958	8.22407	3.30283	8.89805	0	59.6671	0	33.6511	26.0274	42.0019	65.8436	33.7213	31.1126	2.68472	0	36.0489	0	23.5934	7.93374	9.76724	30.913	9.78624	10.305	11.3868	6.22493	10.612	0	2.93485	31.5722	1.06511	41.4379	16.7483	11.6464	2.03403	9.78581	9.75814	11.2259
ENSG00000130396	AFDN	4449.65	3916.17	4192.01	4343.89	2506.64	2566.42	2134.99	2330.06	2232.26	2239.1	1927.23	2082.17	2168.69	2044.45	2315.92	2148.5	3471.46	4055.35	3820.24	3207.24	4666.41	4993.91	5021.19	4811.47	3311.16	3668.02	3112.22	3435.86	2331.37	2321.94	2477.33	2930.55	2783.21	2568.75	2711.2	2177.69	3387.87	3331.11	3152.03	3774.4	3641.62	3511.32	3763.58	3731.51	6192.25	6082.58	5875.21	5490.96
ENSG00000198221	AFDN-DT	3.86321	6.20875	1.56243	3.74538	0	0	0	0	0	0	0	0	2.46722	0	0	0	0	0	0	3.35837	13.4406	3.7095	0	19.2166	0	0	3.69732	9.17453	3.49531	0.881527	7.10345	0	0	3.74726	0	0	0	0	0	0	0	0	0	10.4818	0	8.38784	1.62636	2.99357
ENSG00000172493	AFF1	5185.21	3516.48	2582.7	4349.13	8350.57	5147.4	4992.76	7220.55	6769.78	6494.66	6644.87	5890.95	6237.96	4520.75	5425.38	6307.53	5163.69	4831.81	4229.1	2679.14	10564.3	8007.88	9853.21	10647.8	6426.33	5675.29	7336.41	6995.58	6517.89	6900.59	7900.81	8794.31	5427.45	5055.05	5564.74	5228.94	7133.9	7381.76	7160.06	8790.3	7178.86	6233.14	5518.56	7603.94	10967.5	8977.09	9676	9697.68
ENSG00000155966	AFF2	86.536	41.9091	50.7791	73.4094	80.1995	29.1346	25.6609	130.436	30.6406	42.1964	70.5192	47.5873	115.959	96.6079	115.675	55.3517	68.7829	104.654	60.572	83.9592	132.726	98.3017	205.618	131.771	34.0065	0	56.3841	0.917453	20.0981	3.52611	10.6552	32.6795	34.2518	28.1045	15.9416	30.0872	61.9031	107.931	11.7394	48.8859	104.381	90.5092	74.171	130.44	4.74606	2.79595	0	2.99357
ENSG00000223516	AFF2-IT1	0	0	0	0	0	0	0	0	0	0	0	0	0	0	0	0	0	0	0	0	0	0	0	0	0	0	0	0	0	0	0	0	0	0	0	0	0	0	0	0	0	0	0	0	0	0	0	0
ENSG00000144218	AFF3	4332.98	2829.64	2531.92	3819.54	3198.16	2119.12	2328.3	3088.11	4961.08	4805.01	4932.77	4507.32	2507.52	1888.4	2154.95	2604.93	4489.12	3289.01	3898.48	2485.19	3279.51	2724.63	2857.27	3568.8	7492.17	7404.73	8559.3	7887.35	3632.51	2929.31	3355.49	3783.75	8407.36	7994.78	8394.37	7407.67	4335.87	4730.53	4769.14	6622.01	13290.5	11700.8	8786.87	14124.8	3149.35	2575.77	2573.71	2659.79
ENSG00000072364	AFF4	34031.8	30741.1	30651.1	32061.2	45852.8	37809.9	41886.3	40762	39228.1	37787.4	38512.4	39322.4	40774.1	38513.5	40509.6	43395.7	33511.3	31726.2	32520.4	27650.3	66115.2	57586.2	63732.5	57996.6	26025.7	24212.2	27335.2	25879.5	31137.1	28941.4	33697.9	34638.5	26980.7	25569.4	26471	25393.6	40942.7	40758.4	40001.1	44467.9	38917.1	37276.7	36461	39678.2	52547.7	50069.1	45980.3	44245.8
ENSG00000272023	AFF4-DT	2.31793	5.43266	1.56243	1.49815	0	14.5673	0	0	6.30837	2.69339	2.67794	6.28511	2.46722	0.825708	2.42674	0	1.65742	0	0	3.35837	15.1207	10.2011	13.982	7.32061	0	0	0	0	6.99063	14.986	2.66379	0	0	0.936815	22.7737	1.03749	11.4963	0	0	9.16611	0	0	0	15.1403	0	2.09696	1.62636	2.99357
ENSG00000249820	AFF4P1	0	0	0	0	0	0	0	0	0	0	0	0	0	0	0	0	0	0	0	0	0	0	0	0	0	0	0	0	0	0	0	0	0	0	0	0	0	0	0	0	0	0	0	0	0	0	0	0
ENSG00000135537	AFG1L	769.552	706.246	669.503	686.153	761.895	791.776	579.081	750.429	855.234	878.943	864.083	1017.29	639.832	660.567	739.347	831.978	799.704	870.992	938.025	918.514	378.857	323.654	297.735	265.372	1362.05	1447.53	903.995	1190.85	816.156	955.575	901.25	1136.71	896.42	736.337	1097.69	1036.45	996.641	1078.39	1159.27	954.294	1028.9	1005.42	1198.7	928.219	433.925	513.755	480.588	467.746
ENSG00000145375	AFG2A	3215.74	3364.37	3249.08	3292.19	2367.52	2226.23	2832.11	2276.7	1770.85	1800.98	1786.19	2030.99	2546.17	3101.36	2658.09	2543.62	3343.84	3952.38	3970.83	3309.67	2391.59	2539.15	2655.76	2047.94	2942.46	3041.65	2814.59	2613.82	3783.68	3455.59	3374.14	3607.99	3280.35	3475.58	3562.94	3327.23	3024.41	3348.64	3448.45	3177.59	3481.85	3602.92	3925.08	3510.23	2901.2	3134.96	2816.04	2708.44
ENSG00000171763	AFG2B	1101.79	1339.54	1406.19	1324.37	955.028	1121.68	1146.19	1122.25	1065.21	1080.05	887.292	1014.6	1010.74	1119.66	1354.12	1297.78	1237.26	1559.68	1248.46	1364.34	1858.17	1878.86	1893.33	1736.82	1107.9	1396.27	1080.54	944.977	1018.01	1108.96	1140.1	989.216	732.011	768.188	1044.17	818.579	1161.13	1020.27	1233.62	1035.77	876.587	980.334	988.149	868.822	2109.28	2153.58	2394.81	2249.67
ENSG00000223959	AFG3L1P	278.924	276.289	323.424	277.158	182.495	239.932	141.135	177.02	146.895	176.866	144.609	109.541	209.714	149.453	211.935	165.203	281.761	210.152	204.431	221.652	231.011	162.291	204.795	237.005	139.606	174.277	74.8707	97.2501	83.8876	118.125	139.405	194.31	209.426	191.11	122.978	137.986	210.471	162.358	211.309	126.289	204.502	153.757	174.661	211.965	327.478	238.354	321.205	229.757
ENSG00000141385	AFG3L2	9765.43	9449.72	9873.02	9606.89	9548.65	10664.1	10236.1	9963.08	8860.55	9384.67	9809.31	9681.77	9424.78	10147.1	9966.62	8814.54	10099.5	10150.6	9580.47	9954.2	10921.3	11877.8	11459.5	10804.3	8682.4	8586.74	8300.48	9334.17	9950.29	9647.43	9738.83	9132.58	8530.67	9188.28	9052.53	8220.02	10037.2	10174.1	10933.3	9811.81	8955.46	9182.86	9434.07	7881.13	9344.31	9252.49	9340.16	8728.51
ENSG00000253606	AFG3L2P1	0	1.55219	2.34365	0.749075	1.63672	6.85521	0	2.54095	0.901195	0.897797	0.892648	4.48937	0	0	0.808914	0.851564	2.48613	7.59586	0	0.839592	0	1.85475	1.64494	0.915077	0	3.07548	0.92433	0	7.86446	6.17069	0	0.883228	2.93587	1.87363	2.27737	0	0.884331	0.922489	0	2.03691	1.06511	2.18094	1.19631	0	6.10208	0.698987	2.43953	0.748393
ENSG00000079557	AFM	0	0	0	0	0	0	0	0	0	0	0	0	2.46722	0	0	34.9141	0	0	0	0	0	0	0	0	0	0	0	0	0	0	0.887931	0	0	0	0	0	0	0	17.6091	0	0	0	0	0	0	0	0	0
ENSG00000183077	AFMID	1417.03	1543.65	1577.28	1650.21	1673.55	1379.61	1688.49	1741.4	1974.52	1901.53	1813.86	1614.38	1967.2	1570.5	2025.52	2344.36	1553.83	1337.72	1447	1556.6	2087.5	2018.89	1527.33	1871.33	1513.29	1589	1942.94	1568.85	1476.77	1574.41	1536.12	1785	1636.26	1521.39	1840.11	1848.8	1743.9	1693.69	1167.09	1238.44	1473.05	1404.53	1242.96	1776.08	1409.58	1158.22	1144.14	1447.39
ENSG00000081051	AFP	61.8114	96.2357	124.214	101.874	258.602	345.331	305.365	292.21	276.667	284.601	291.896	356.456	237.676	381.477	207.891	246.102	67.9541	88.6184	101.795	138.533	45.3621	34.3129	57.573	25.6221	0	43.0567	27.7299	25.6887	129.327	101.376	146.509	74.1912	45.0167	11.2418	75.1531	89.224	66.3248	47.047	29.3485	33.6091	0	8.72378	11.9631	13.9757	36.6125	48.9291	49.6039	29.1873
ENSG00000119844	AFTPH	3499.3	3352.73	3368.61	3354.36	4699.03	4735.23	5080.86	4408.56	3959.85	3645.05	3744.66	4411.25	3846.4	4870.85	4894.74	5304.39	3912.34	4239.34	4192.09	3742.06	6319.61	6534.28	6388.96	4858.14	4433.37	5782.93	5233.56	5556.1	5339.97	4858.1	5033.68	5221.65	4756.11	4777.76	5198.09	4419.7	6267.25	7157.6	5834.49	5466.06	4790.87	5227.72	6231.56	4398.85	5197.61	5806.48	5557.26	5165.41
ENSG00000260101	AFTPH-DT	6.95378	24.0589	11.7183	16.4797	18.004	17.9949	24.8056	29.6445	17.1227	11.6714	42.8471	8.08086	26.317	4.95425	9.70696	81.7501	27.3474	37.1353	0	29.3857	53.7625	54.7151	38.6562	56.7347	1.78982	44.0819	6.47031	28.4411	109.229	73.1668	57.7155	110.404	18.5939	23.4204	54.6568	35.2746	73.3994	55.3494	24.4571	52.9598	2.13022	17.4476	0	48.9149	30.5104	41.9392	40.6589	41.1616
ENSG00000038002	AGA	1758.53	2031.81	2081.94	1719.88	2104.83	1857.76	2018.66	1866.75	1731.2	1880.88	2103.08	2215.95	1954.04	2245.1	2348.28	1908.35	2119.84	2672.9	2174.7	2407.95	2265.58	2617.98	2610.53	2371.88	9707.96	10496.6	9479.93	10367.2	5147.72	4285.98	4756.65	4611.34	6761.31	6727.27	6836.65	6317.27	5856.92	7584.71	6481.13	5962.05	7006.31	7512.26	9085.95	7079.85	6493.29	7913.93	8058.59	7553.53
ENSG00000250131	AGA-DT	65.6746	30.2677	50.7791	41.9482	49.9201	42.845	90.6686	31.3384	49.5657	54.7656	59.8074	52.9745	41.9427	42.1111	63.0953	37.4688	38.1206	22.7876	53.0005	18.471	84.8439	71.4078	26.3191	92.4227	170.927	213.233	181.169	211.932	170.397	182.476	108.328	106.871	64.5892	104.923	134.365	134.874	72.5151	122.691	125.22	100.827	99.0554	80.6949	142.36	41.9271	130.856	136.302	115.471	148.182
ENSG00000157985	AGAP1	3293	3051.6	3074.87	3285.44	2425.62	2166.25	2311.19	2587.54	3324.51	3530.14	3622.37	2911.8	2208.98	2046.11	1916.32	2005.43	3271.74	2830.72	2556.64	2681.66	4006.14	3915.38	3715.11	5032.92	1836.35	1523.39	1969.75	1658.76	1277.54	1297.61	1306.15	1584.51	1481.64	1497.97	1464.35	1872.67	1586.49	1997.19	2038.74	2264.03	2203.72	1874.52	1666.45	2166.23	2802.89	2519.85	2489.14	2885.8
ENSG00000235529	AGAP1-IT1	18.5434	15.5219	3.90609	23.2213	19.6407	3.4276	5.98755	42.3492	11.7155	21.5471	16.9603	0.897873	17.2705	9.9085	17.7961	0	23.2039	7.59586	0	0	44.522	63.9888	27.964	36.6031	0	44.0819	0	0	33.2055	29.0904	15.0948	18.5478	10.7649	9.36815	3.41605	28.0122	13.265	7.37992	18.5874	2.03691	4.26045	1.09047	0	6.98785	9.49212	13.9797	23.5822	26.9422
ENSG00000230869	AGAP10P	62.5841	72.9528	98.4334	68.1659	81.0178	126.821	61.5862	126.201	72.9968	84.3929	82.1236	72.7277	78.951	95.7822	165.827	106.445	67.1254	44.7312	51.318	67.1674	89.0441	133.542	59.218	103.404	119.023	98.4154	201.504	328.448	141.56	199.225	168.707	143.083	161.473	128.344	93.372	134.874	112.31	70.1092	163.373	82.495	118.227	158.118	93.3119	156.062	125.432	107.644	63.4279	96.5427
ENSG00000265018	AGAP12P	54.085	79.1616	89.0587	47.1918	76.1077	145.673	62.4416	77.9226	49.5657	87.0863	76.7677	133.783	74.839	132.113	101.114	166.907	160.77	79.3346	74.8737	85.6384	99.1246	112.212	94.5843	122.62	161.083	167.101	142.347	163.307	44.5653	108.428	110.991	126.302	84.1617	111.481	128.671	124.499	110.541	238.002	78.2628	58.052	124.618	55.6141	124.416	95.5006	66.4448	116.032	100.021	68.1038
ENSG00000243289	AGAP13P	11.5896	8.53703	4.6873	14.2324	1.63672	10.2828	49.6111	6.77588	3.60478	12.5692	6.24854	0	9.86888	46.2397	8.08914	0	2.48613	12.6598	1.68256	3.35837	27.7213	3.7095	4.11236	6.40554	39.3759	1.02516	16.6379	0	15.7289	7.93374	16.8707	19.431	33.2732	13.1154	38.7152	11.4124	0	0.922489	0	5.09228	1.06511	19.6285	37.0855	4.65856	33.9004	9.78581	9.75814	15.7163
ENSG00000279058	AGAP14P	53.3124	73.7289	38.2796	40.4501	60.5588	92.5453	82.9703	44.0432	51.3681	90.6774	49.0956	118.519	71.5494	147.802	84.127	50.2423	68.7829	54.859	35.3337	71.3653	126.846	57.4972	43.591	73.2061	114.548	146.598	82.2654	165.142	96.995	62.5884	80.8017	83.9067	128.2	81.5029	121.839	109.974	13.265	96.8614	32.2834	11.203	61.7765	80.6949	163.894	78.031	46.1046	97.8581	65.8674	40.4132
ENSG00000135439	AGAP2	5.4085	13.9697	20.3116	20.225	21.2774	35.1329	18.818	9.31683	20.7275	6.28458	5.35589	0	8.22407	26.4227	5.66239	22.9922	11.6019	16.8797	0	29.3857	48.7222	40.8045	52.6382	43.9237	53.6945	26.6542	81.341	69.7265	13.1074	44.9579	65.7069	62.7092	59.6961	39.3462	39.8539	36.3121	43.3322	0.922489	12.7177	0	10.6511	31.6237	27.515	13.9757	61.0208	45.4341	47.1643	78.5813
ENSG00000255737	AGAP2-AS1	1804.12	1966.62	2053.82	1720.63	613.771	695.803	644.089	680.129	613.714	603.319	687.339	601.575	717.139	631.667	513.66	639.524	1561.29	1184.95	1287.16	1430.66	1125.65	1316.87	940.908	1773.42	2374.19	2517.79	2699.04	2594.56	1078.3	1361.08	1186.28	1139.36	1721.4	1863.33	1701.19	1969.15	1399.9	1444.62	1170.03	1206.87	2726.69	2702.19	2536.17	2463.22	2223.87	2085.78	2398.88	2747.35
ENSG00000133612	AGAP3	4462.01	4738.05	5075.57	4822.55	4604.1	5173.97	4411.11	5134.42	4285.18	4351.62	3983.89	3892.28	4769.14	4197.08	3918.38	3604.67	4525.58	3948.16	3888.39	3998.14	6771.55	7882.68	5985.95	9509.48	4040.51	3895.61	4368.38	4063.4	4009.13	4954.18	4812.59	4523.01	4441.98	4207.24	4079.9	4434.23	4136.9	3239.78	3568.78	3668.48	4639.63	4277.92	4146.4	4606.16	6600.41	6313.95	6504.61	7784.79
ENSG00000188234	AGAP4	201.66	173.069	153.119	163.298	135.848	286.205	121.462	149.916	203.67	141.852	150.858	121.213	179.285	241.933	190.904	206.93	177.344	114.782	110.207	150.287	292.333	283.777	227.825	266.287	282.791	112.768	209.823	288.08	258.653	280.326	334.75	216.391	193.768	235.141	245.956	201.273	221.967	362.538	221.092	157.861	215.153	145.033	113.649	168.873	193.232	242.548	207.36	231.254
ENSG00000172650	AGAP5	10.0444	3.10438	9.37461	0.749075	0	8.56901	0	3.38794	7.20956	0	10.7118	0	14.8033	0	0.808914	0	9.94451	7.59586	6.73022	17.6314	4.20019	1.85475	3.28989	0.915077	0	36.9058	0	0	0	11.4599	14.2069	6.1826	11.7435	9.36815	13.6642	0	1.76866	0.922489	0	4.07383	9.58601	7.6333	0	43.0917	2.71203	6.29088	8.94496	2.24518
ENSG00000204149	AGAP6	34.7689	29.4916	24.2177	23.9704	31.0978	22.2794	11.1197	31.3384	18.0239	10.7736	24.1015	0	16.4481	43.7625	23.4585	33.211	34.8058	27.0075	0	31.9045	31.0814	13.9106	3.28989	17.3865	81.4366	17.4277	64.7031	101.837	21.8457	36.1426	54.1638	57.4098	7.82899	31.8517	28.4671	51.8744	19.4553	5.53494	81.1976	30.5537	31.9534	32.7142	44.2633	18.6343	36.6125	44.7351	37.4062	25.4454
ENSG00000264204	AGAP7P	122.078	84.5943	99.9958	78.6529	110.479	130.249	112.053	142.293	82.0088	105.94	87.4795	130.192	126.651	150.279	168.254	112.406	78.7274	45.5752	68.9848	105.789	101.645	134.469	99.5191	133.601	170.032	125.07	229.234	293.585	108.355	246.828	224.647	141.317	156.58	184.553	166.248	105.824	139.724	213.095	153.591	92.6796	170.418	159.209	93.3119	195.66	138.314	127.915	107.339	120.491
ENSG00000204172	AGAP9	87.3086	71.4007	89.0587	87.6418	72.0159	95.9729	83.8257	86.3924	80.2064	104.144	74.9824	126.6	84.7079	143.673	66.3309	112.406	124.306	69.2067	95.0644	108.307	66.363	123.341	74.8449	86.0172	232.676	193.755	151.59	250.465	130.2	197.462	179.362	158.981	126.243	137.712	145.751	136.949	121.153	161.436	72.393	120.178	165.092	105.776	132.79	157.227	108.481	155.175	115.471	113.007
ENSG00000273540	AGBL1	0	0	0	0	18.004	18.8518	17.1073	12.7048	0	3.59119	20.5309	0	5.75685	12.3856	0	34.9141	0	0	0	3.35837	0	0	0	6.40554	0	42.0316	0	0	0	10.5783	11.5431	28.2633	0	0	0	0	15.0336	0	7.82628	22.4061	0	0	0	0	1.35602	6.29088	0	0.748393
ENSG00000260125	AGBL1-AS1	0	0	0	0	0	0	0	0.846985	0	0	0	0	0	2.47713	9.70696	0	0	0	0	0	0	0	0	0	0	0	0	0	0	0	0	0	0	0	0	0	0	0	3.91314	0	0	0	0	0	0	0	0	0
ENSG00000165923	AGBL2	40.9501	34.1481	27.3426	42.6973	27.8243	54.8416	17.1073	40.6553	40.5538	61.948	36.5986	90.6852	49.3444	24.7713	58.2418	0	26.5187	4.21992	66.461	39.4608	31.0814	27.8212	52.6382	39.3483	51.9047	44.0819	43.4435	82.5708	43.6914	37.0241	27.5259	30.913	33.2732	30.9149	22.7737	70.5492	91.9704	19.3723	16.6308	45.8306	44.7347	54.5236	47.8523	20.9635	29.1544	15.3777	25.2085	12.7227
ENSG00000146856	AGBL3	65.6746	62.8636	46.873	61.4242	117.844	89.9746	112.908	88.9334	104.539	102.349	116.044	109.541	114.315	83.3966	136.706	98.7814	65.468	48.9511	84.1278	46.1776	73.0834	97.3743	75.6674	84.187	45.6403	69.7109	126.633	52.2948	153.794	170.135	145.621	107.754	133.093	106.797	134.365	99.5989	116.732	142.986	173.156	86.5688	80.9485	81.7854	66.9932	26.7867	92.8872	70.5977	83.7573	48.6456
ENSG00000186094	AGBL4	0	0	0	0	0	5.99831	12.8305	7.62286	0	0	0	0	18.0929	0	0	22.9922	0	0	0	0	0	0	0	0	0	0	0	0	0	0	0	0	0	0	0	0	15.0336	0	27.392	0	0	0	0	0	0	0	0	0
ENSG00000230114	AGBL4-AS1	0	0	0	0	0	0	0	0	0	0	0	0	0	0	0	0	0	0	0	0	0	0	0	0	0	0	0	0	0	0	0	0	0	0	0	0	0	0	0	0	0	0	0	0	0	0	0	0
ENSG00000084693	AGBL5	4467.42	4304.22	4806.83	4426.29	4248.12	4401.9	4692.53	4726.17	5421.59	5435.26	5492.46	4911.37	5197.61	4837.83	4788.77	5329.09	4441.05	4132.99	3956.53	4493.5	2010.21	2319.36	1989.56	2898.96	4035.14	4428.69	4372.08	3732.2	4120.1	4056.79	3742.63	3607.99	4219.83	4401.16	4620.78	5039.08	4330.57	4033.12	3792.81	3831.44	3160.19	3168.91	3146.29	3159.67	3185.96	2960.21	2895.73	3052.7
ENSG00000231636	AGBL5-AS1	0	0	0.781217	0	9.82034	0	0	6.77588	0	0	0	0	0	0	0	0	0	0	0	0	0	0	0	0.915077	0	0	0	0	0	0	1.77586	0	0	0	0	1.03749	0	0	0	0	0	9.81425	0	0	0	4.89291	0	0
ENSG00000229122	AGBL5-IT1	4.63586	0.776094	7.03095	5.9926	0	0	0	0	1.80239	0	0	0	0	0	0	0	0	0	0	0	0	0	0	3.66031	0	0	0	0	13.9813	8.81527	0	12.3652	0	0	0	0	0	0	0	0	0	0	0	0	0	0	0	0
ENSG00000204305	AGER	44.0406	28.7155	27.3426	32.2102	12.2754	23.1363	19.6734	22.8686	0.901195	5.38678	0	0.897873	12.3361	13.2113	25.0763	0	21.5464	12.6598	0	4.19796	9.24042	11.1285	6.57977	15.5563	41.1658	48.1825	26.8056	23.8538	2.62149	37.9057	3.55172	22.0807	3.9145	3.74726	11.3868	16.5998	0	0	0	19.3507	2.13022	2.18094	3.58892	30.2807	14.2382	22.3676	3.25271	12.7227
ENSG00000173744	AGFG1	17643.3	16681.4	16322	15998.8	20079.3	18902.4	20208.8	18726	20282.3	19930.2	20347.9	22124.5	16936.6	18154.9	18528.2	18705.5	17592.7	18378.6	18340.7	16771.7	15393.7	14988.2	16868.1	14335.6	16309.7	17294.4	15099.9	16927	15764.7	15558.1	15998.7	15982.9	15339	15142.7	14937.2	14194.9	15424.5	16797.6	15002	14904.1	14342.8	14291.7	15592.7	14040.9	14783.3	14779.4	14304.6	13702.3
ENSG00000106351	AGFG2	992.073	1072.56	1078.08	1235.23	1171.89	1236.51	1040.12	1306.9	1295.92	1343.1	1414.85	1160.05	1014.03	1058.56	986.874	1112.14	1116.27	1042.32	1019.63	1015.07	971.925	1035.88	711.438	1271.96	783.939	825.254	1144.32	907.361	1008.4	1056.95	939.431	1105.8	913.056	799.103	937.136	861.116	732.226	472.315	748.388	831.061	859.545	719.712	656.772	865.328	850.223	620.7	637.532	841.194
ENSG00000164252	AGGF1	1927.74	1932.47	1764.77	1654.71	2307.78	2178.24	2248.75	2134.4	2626.08	2613.49	2485.13	2867.81	1886.6	2161.7	1891.24	1889.62	2335.3	2531.95	2597.03	2226.6	1785.08	1811.16	1898.26	1407.39	1975.06	2165.14	1865.3	1845.92	1928.54	1633.47	1881.53	1768.22	1967.03	2215.57	1960.81	1586.32	2655.65	2955.66	2963.22	2772.24	2430.59	2655.3	2873.53	2128.96	1761.47	2161.27	2013.43	1846.29
ENSG00000214273	AGGF1P1	0	10.8653	3.12487	2.24723	0	0	55.5986	10.1638	5.40717	7.18237	0	23.3447	11.5137	0	9.70696	40.8751	4.97225	4.21992	0	9.23551	0	5.56425	0	3.66031	13.4236	0	1.84866	0	10.4859	9.6968	7.10345	0	21.5297	12.1786	0	0	23.8769	0	10.7611	26.4799	0	11.9952	22.7298	0	0	12.5818	14.6372	15.7163
ENSG00000282968	AGGF1P10	0	0.776094	0	0	0	0	0	0	0	0	0	0	0	0	0	0	0	0	13.4604	0	0	0	0	0	0	0	0	0	0	0	0	0	0	0	0	0	0	0	0	0	0	0	0	0	0	0	0	0
ENSG00000233435	AGGF1P2	0	6.98485	3.12487	0	11.4571	0.856901	59.0201	7.62286	1.80239	13.4669	1.7853	12.5702	10.6913	9.08279	0	41.7266	8.28709	4.21992	0	9.23551	0	3.7095	0	2.74523	13.4236	0	0	0	40.1961	13.2229	18.6465	19.431	30.3374	14.989	3.41605	0	15.0336	13.8373	10.7611	49.9044	21.3022	22.8999	70.5821	13.9757	0	20.2706	14.6372	15.7163
ENSG00000241532	AGGF1P3	0	0.776094	0	0.749075	0	0	14.5412	8.46985	0	0	0	0	4.93444	0	0	0	0	12.6598	0	5.87714	0	0	0	0	0	0	0	0	0	0	0	0	0	0	0	0	0	0	0	0	0	0	0	0	0	0	0	0
ENSG00000261689	AGGF1P4	0	0	0	0	0	0	0	0	0	0	0	0	0	0	0	0	0	0	0	0	0	0	0	0	0	0	0	0	0	0	0	0	0	0	0	0	0	0	0	0	0	0	0	0	0	0	0	0
ENSG00000260680	AGGF1P5	0	0	0	0	0	0	0	0	0	0	0	0	0	0	0	0	0	0	0	0	0	0	0	0	0	0	0	0	0	0	0	0	0	0	0	0	0	0	0	0	0	0	0	0	0	0	0	0
ENSG00000260994	AGGF1P7	0	0	0	0	0	0	0	0	0	0	0	0	0	0	0	0	0	0	0	0	0	0	0	0	0	0	0	0	0	0	0	0	0	0	0	0	0	0	0	0	0	0	0	0	0	0	0	0
ENSG00000261752	AGGF1P8	0	0	0	0	0	0	0	0	0	0	0	0	0	0	0	0	0	0	0	0	0	0	0	0	0	0	0	0	0	0	0	0	0	0	0	0	0	0	0	0	0	0	0	0	0	0	0	0
ENSG00000260427	AGGF1P9	0	0	0	0	0	0	0	0	0	0	0	0	0	0	0	0	0	0	0	0.839592	0	0	0	0	0	0	0	0	0	0	0	0	0	0	0	0	0	0	0	0	0	0	0	0	0	0	0	0
ENSG00000006530	AGK	4907.83	5380.66	5146.66	5080.23	4103.27	4593.84	4711.34	4226.45	4161.72	3971.85	4147.24	4456.14	4314.35	4722.23	4516.16	5056.59	4398.79	5080.79	4897.08	4941.84	3341.67	3334.84	3588.44	3367.48	4159.53	5138.1	3861.85	4357.9	4243.31	3701.53	3845.63	3968.35	3302.86	3177.68	3248.66	3227.63	3993.64	4279.43	3968.9	3681.72	3327.41	3304.13	3951.4	3406.58	4602.32	4815.32	4588.76	4354.15
ENSG00000261570	AGK-DT	2.31793	1.55219	5.46852	9.73798	0	6.85521	2.56609	5.08191	4.50598	1.79559	0	6.28511	20.5602	0	5.66239	2.55469	11.6019	0	0	3.35837	4.20019	0	0	0	0	0	0	0	0	9.6968	0.887931	2.64969	0	0	0	28.0122	4.42165	0	0	0	0	9.81425	0	0	7.45809	1.39797	4.06589	0
ENSG00000226555	AGKP1	0	0	0	0	0	0	0	0	0	0	0	0	0	0	0	0	0	0	0	0	0	0	0	0	0	0	50.8382	30.276	0	4.40764	10.6552	25.6136	0	6.55771	0	17.6373	0	0	0	17.3138	13.8465	0	3.58892	0	0	10.4848	7.3186	3.74197
ENSG00000228819	AGKP2	0	0	0.781217	0.749075	0	0	0.855364	0	0.901195	0	0	1.79575	0	0.825708	0	0	0	0.843985	0	0	0	0	0	0	0	0	0	0	0	0.881527	0	0	0	0	0	0	0	1.84498	0	1.01846	0	0	1.19631	0	0	0	0	0
ENSG00000162688	AGL	4769.52	3937.9	4047.49	4022.54	5373.36	4594.7	4796.02	4538.14	5496.39	5428.98	5890.58	6034.6	4733.77	4742.04	4672.28	4777.27	4390.5	4676.52	4584.97	4138.35	3061.94	2759.87	3127.04	2398.42	6555.2	6510.79	6387.12	7142.37	5468.42	5171.04	5819.5	5390.34	6455.98	6399.38	6258.2	5810.97	6054.13	7152.06	7085.71	6529.33	11380.7	11151.2	11174.7	11552.1	4038.22	4342.11	4180.55	3661.89
ENSG00000116771	AGMAT	190.843	214.202	203.116	156.557	194.77	147.387	163.374	270.188	113.551	148.136	129.434	173.289	171.061	145.325	163.401	97.0783	200.548	173.861	199.383	230.048	400.698	393.207	422.75	388.908	163.768	245.013	49.9138	227.528	252.536	378.175	265.491	214.625	153.644	201.415	117.284	185.71	288.292	244.46	287.616	188.415	142.725	188.652	99.2934	112.97	506.472	432.673	539.95	497.681
ENSG00000187546	AGMO	0	10.0892	0.781217	4.49445	10.6387	7.71211	11.1197	5.08191	5.40717	5.38678	0	0	6.57925	10.7342	5.66239	43.4298	0	32.0714	0	5.03755	13.4406	4.63687	3.28989	10.9809	0	22.5535	0	0	0	4.40764	0	15.8981	6.85037	9.36815	12.5255	26.9747	0	21.2173	0	1.01846	0	0	0	0	6.10208	6.98987	6.50542	3.74197
ENSG00000092847	AGO1	11052.7	9137.73	7637.18	10768	10493	7844.07	6877.98	10672	11466.8	11068.9	11502.7	10264.5	10566.3	8024.23	9774.91	11309.6	9405.02	8038.11	8019.06	6118.11	9418.51	8785.02	8547.13	10461.2	9711.54	9687.76	11287.9	9657.11	11573.9	11258	12377.8	12667.3	12912	11915.4	12395.7	12442.6	8960.92	9761.78	10355.1	11975	11709.8	10598.3	9052.45	12599.1	8583.59	6815.12	6680.26	7826.7
ENSG00000123908	AGO2	13513.5	11325.5	10646.4	13316.3	10279.4	7948.61	7363.83	9801.31	7089.7	6746.94	6430.64	5844.26	9510.31	7779	8589.85	9437.88	12087.6	10224.9	10371.3	8413.55	26111.8	23980	24640.4	29944.1	8100.71	7102.31	8388.3	7512.11	7130.44	7536.18	8294.16	8819.04	7821.17	7242.52	7697.5	8045.72	6845.6	6491.56	7579.75	9237.4	10551	9108.71	7664.74	11581.2	14614.5	11967.4	12427.8	13789.1
ENSG00000126070	AGO3	4266.53	3839.34	3907.65	3877.96	4113.09	4155.97	4572.77	4171.4	3856.21	3647.75	3833.03	3858.16	3944.26	3952.67	4075.31	4288.48	4078.08	4610.69	4682.55	4111.48	5504.77	5756.21	5415.98	5654.26	4692	3699.8	4445.1	4667.09	3852.71	3482.91	4135.98	4218.3	3918.41	3526.17	3871.52	3666.48	5149.46	4529.42	5198.6	4941.55	5849.6	5392.38	5744.66	5471.48	5212.53	4994.26	5370.23	4821.15
ENSG00000134698	AGO4	1704.45	1651.53	1597.59	1443.47	1573.71	1641.82	1852.72	1572.85	1419.38	1734.54	1771.91	1694.29	1451.55	1715	1627.53	1415.3	1500.79	1667.71	1693.49	1690.94	1480.99	1394.77	1523.22	1378.11	2329.45	2130.28	2284.02	2355.1	1361.43	1630.83	1409.15	1406.98	1807.52	1953.26	2212.46	1805.23	1844.71	1774.87	1721.78	1401.4	2809.77	2719.64	2881.9	2526.11	1649.59	1815.97	1714.99	1659.19
ENSG00000204310	AGPAT1	9550.64	6857.57	5490.39	7935.71	11723.9	9364.21	8367.17	12716.6	14922.9	14021.8	13663.8	11639.1	11252.2	7357.89	9318.68	10559.4	9823.52	7341.82	7620.3	5542.99	10944.9	9176.37	9247.05	13573.3	9414.43	9712.37	10468	9517.66	10910.6	12285	11596.4	12136.4	11444	10924.2	11455.1	11383.3	9165.2	7844.85	9320.12	9538.87	10818.3	9363.88	8206.66	9956.52	9143.62	6342.61	6906.32	8621.49
ENSG00000169692	AGPAT2	2465.5	3344.19	3877.96	3173.08	3072.13	3400.18	3033.12	3569.19	3123.54	3477.17	3063.57	2840.87	3173.67	3050.17	2893.48	2459.32	2699.11	2309.99	2544.02	3008.26	3252.63	4173.19	2862.2	5047.56	3490.14	3813.6	4251.92	3811.1	3030.44	3434.43	2922.18	2966.76	3271.54	3228.26	2999.29	3685.16	2591.09	2503.64	2154.18	2205.98	3199.6	3257.24	3058.96	3598.74	3520.9	3088.12	3271.42	4021.12
ENSG00000160216	AGPAT3	12667.5	12530.8	12332.3	12381.5	11876.1	11750.7	10770.7	12393.9	14217.3	14398	13561.1	12866.5	9358.99	8494.89	8052.73	9033.39	11710.5	11069.7	10823.9	10347.1	9972.94	9981.33	9843.34	12357.2	10251.2	9323.83	10658.4	9927.76	9370.06	9825.5	9921.74	10225.1	10337.2	10748.1	9632.12	9674.58	11321.2	9801.45	10228.9	11878.3	10418.9	9965.82	9418.52	9879.65	14350.7	12484.6	12831.9	14548.8
ENSG00000026652	AGPAT4	1215.37	1163.36	1271.82	1291.41	540.119	527.851	489.268	609.829	488.448	483.912	457.036	427.388	504.135	512.765	415.782	314.227	1150.25	1034.73	1027.2	1005.83	1073.57	1122.12	870.175	1024.89	760.672	657.128	695.096	514.691	217.583	234.486	272.595	345.342	549.008	439.366	444.086	365.196	366.113	327.484	394.249	373.774	729.602	796.045	964.223	966.652	833.272	658.445	714.783	707.98
ENSG00000155189	AGPAT5	4910.14	4894.83	4958.38	4513.18	1950.97	2113.12	2460.03	1741.4	1322.05	1384.4	1365.75	1594.62	2792.07	3241.73	2962.24	2745.44	4204.04	4460.46	4815.48	4811.7	7971.97	8106.18	8864.6	6402.79	3282.52	2708.47	2711.06	2945.94	3107.33	2639.29	3288.01	2698.26	2197.01	2181.84	2342.27	2411.12	4496.82	4175.19	4286.84	3978.09	2043.95	2443.75	2338.78	1901.86	6660.76	7614.06	6876.23	6258.06
ENSG00000018510	AGPS	10500.2	8897.14	9006.65	9418.87	13798.4	12542.5	14412.9	12313.5	11625.4	11244.9	11215.2	12487.6	13419.2	15467.2	15115.4	16161	13058.8	14609.4	14092.2	13254.6	10610.5	9992.46	11165.9	8391.25	12957.4	11390.6	11629.9	12149.8	12761.4	11453.7	12772.9	12855.4	12221.1	11631.5	11735.3	10721.4	11950	12174.1	12653.1	12594.2	13847.5	14168.5	15682.4	14080.5	8740.89	9194.47	8678.24	7983.86
ENSG00000106541	AGR2	0	0	0	0	1.63672	14.5673	5.13218	1.69397	0	0	0	0	9.86888	8.25708	10.5159	0	0	0	0	0	3.36015	30.6034	16.4494	2.74523	0	0	0	0	0	18.5121	17.7586	0	0	0	0	0	4.42165	0	0	0	0	0	0	0	0	4.19392	3.25271	0
ENSG00000173467	AGR3	0	0	0	0	0	7.71211	30.7931	0.846985	0	0	0	0	0	0	0	0	0	0	0	0	0	0	0	0	0	0	0	0	0	7.05222	5.32759	0	0	0	0	0	0	0	0	0	0	0	0	0	0	0	0	0
ENSG00000188157	AGRN	14705.7	15209.9	18289.1	15764.3	7451.19	7924.62	6495.63	8029.42	9295.83	9818.3	8976.47	7029.45	4638.37	3683.49	3343.24	2437.18	14225.6	9198.59	8813.23	9997.02	10945.7	13744.6	9671.45	20377.8	9290.93	7924.49	10290.6	7842.39	3929.61	4532.81	4397.03	4070.8	8207.72	6255.11	6324.24	5926.14	8580.66	5963.89	7343.98	8323.85	13217	10530.7	9917.38	12551.3	10985.8	9121.08	10281.8	12151.7
ENSG00000159723	AGRP	0	0.776094	0	0	0	0	0	0	0	3.59119	0	19.7532	2.46722	0	3.23565	0	0	0	0	0	8.40039	0	0.822472	0	0	0	0	0	2.62149	0	2.66379	3.53291	0	0	0	0	0	0	2.93485	2.03691	0	0	0	0	0	0	0	0
ENSG00000135744	AGT	82.6728	103.221	104.683	87.6418	268.423	298.201	307.076	258.33	335.245	387.848	340.992	275.647	179.285	226.244	191.713	51.9454	379.549	346.878	381.099	275.386	81.4837	31.5307	74.8449	50.3292	215.673	147.623	170.077	313.769	84.7614	91.6788	110.103	103.338	138.965	164.879	151.445	117.236	123.806	173.428	275.876	114.067	185.33	189.742	174.661	95.5006	16.2722	26.5615	19.5163	23.9486
ENSG00000135049	AGTPBP1	2344.97	2325.95	2366.31	2192.54	2489.46	2250.22	2235.92	2189.46	2712.6	2505.75	2734.18	2698.11	2443.37	3031.18	2705.01	3009.43	2440.55	2749.7	2401.85	2583.42	1599.43	1727.7	1931.16	1487	3555.47	3744.91	3634.47	3917.53	2920.34	2841.16	2659.35	2808.67	2797.89	2736.44	2984.49	2841.68	2956.32	3153.07	3348.67	3058.43	3095.22	3815.56	3533.89	3151.52	2184.54	2466.72	2273.65	1919.63
ENSG00000144891	AGTR1	274.288	242.917	207.804	175.284	234.87	253.643	138.569	261.718	578.567	647.311	716.796	747.03	301.001	228.721	247.528	172.867	294.192	155.293	285.193	212.417	2162.26	2141.31	2681.26	1947.28	124.392	0	89.66	131.196	13.1074	28.2089	29.3017	24.7304	30.3374	40.283	51.2407	19.7123	42.4479	0	51.8491	21.3876	14.9116	23.9904	5.98153	19.7989	50.8506	32.8524	25.2085	17.213
ENSG00000180772	AGTR2	0	0	0	0	0	0	0	1.69397	0	0	0	0	3.28963	14.037	12.1337	0	0	0	0	0	0	0	0	0	0	0	0	0	0	0	0	0	0	0	0	0	0	0	0	8.14766	0	0	0	0	0	0	0	0
ENSG00000177674	AGTRAP	1846.62	2582.84	2564.74	2462.96	3187.52	3876.62	2922.78	3688.62	3216.37	3093.81	3223.35	2985.43	3854.62	3940.28	3553.56	3284.48	2792.75	2626.48	2568.42	3135.04	3524.8	4212.13	3260.28	4612.9	2870.86	3079.58	2875.59	2952.36	3009.47	3487.32	3075.79	3126.63	2798.87	3264.8	3063.06	3766.08	3360.46	2796.99	2801.81	2773.26	2017.32	2212.57	2003.81	2096.35	3419.87	3425.73	3646.29	4103.44
ENSG00000172482	AGXT	0	0	0	0	9.00198	4.2845	0	11.0108	0	0	0	0	0	0	0	0	0	0	0	0	0	0.927374	0	0	0	0	0	0	0	5.28916	0.887931	0	0	0	0	0	0	0	0	0	5.32556	0	0	0	0	2.09696	0	0
ENSG00000113492	AGXT2	0	0	0	0	9.82034	6.85521	16.2519	5.08191	0	0	0	3.59149	0	0	0	0	0	0	0	0	3.36015	15.7654	19.7393	7.32061	0	0	0	0	10.4859	17.6305	6.21552	44.1614	0	0	0	0	0	0	0	0	0	0	0	0	4.06805	2.79595	0	2.99357
ENSG00000153207	AHCTF1	14923.6	12695.3	12676	13404	13683	12509	13319.7	12406.6	11505.6	12055.6	11457.1	12848.6	12456.2	12011.6	12775.2	14687.8	14144.4	15316.6	15339	13112.7	20110.5	19612.1	22444.4	17194.3	6691.23	6208.37	7163.56	7506.6	10149.5	9398.84	11246.5	10899.9	9329.22	7904.85	8754.19	6765.46	14079.4	14196.2	14157.7	13465	11219.9	11483.8	11859	10981.4	16310.8	16885.4	16259.5	14061.6
ENSG00000226121	AHCTF1P1	2263.84	2065.96	1739.77	1863.7	1998.44	1797.78	1938.25	1996.34	1703.26	1759.68	1473.76	1854.11	1964.73	1723.25	1787.7	2337.54	2035.31	2175.79	2213.4	2109.06	2876.29	2773.78	3770.21	2429.53	885.064	1061.04	976.093	1169.75	1587.75	1367.25	1775.86	1850.36	1375.95	1160.71	1348.2	921.29	2159.54	2039.62	1938.96	2144.87	1649.86	1746.94	2032.52	1951.94	2352.01	2644.97	2549.31	2177.08
ENSG00000101444	AHCY	15984.4	16918.9	17844.6	18073.7	16418.8	17075.5	15062.1	17014.2	17627.4	16872.3	16965.7	17257.1	20692.6	19916.9	19404.2	18787.2	16433.3	15683.8	15817.7	16132.8	22323.2	24822.1	21780.7	25048.4	21771.3	23566.4	23673	22984	27875.1	29706.6	27511.7	26652.3	24479.3	24989.5	23998.9	27450.9	21402.6	20090	19732	20322.3	18378.5	19064.7	18528.4	19510.1	27515.6	26606.9	26768.2	29073.6
ENSG00000168710	AHCYL1	15244.2	12543.2	10027.7	14724.6	15079.1	12118.3	12334.3	14627.4	12152.6	11974.8	12607.8	12238	16400.4	13450	16052.9	18859.6	15316.2	14639.8	15630.1	11746.7	27044.2	26190.9	26326.5	25889.3	24354	24277.8	25872.9	25293.3	20011.6	18081	19071	18900.2	25457	24380.6	25081.8	23869.5	18185.4	19427.6	19771.1	20023.9	26127.2	25966.3	25956.3	26070.5	15222	14241.2	13394.7	13974
ENSG00000158467	AHCYL2	996.709	998.057	1161.67	1061.44	2810.25	3358.19	3313.68	2720.52	2637.8	2559.62	2642.24	2953.1	2672.82	2732.27	2618.45	2926.83	1219.03	1260.07	1190.41	1142.68	2740.21	2104.21	2511.01	2298.67	1238.55	1486.48	1307.93	1569.76	2875.77	2506.18	2488.87	2794.53	1895.6	1823.98	1790.01	1778.26	2556.6	2629.1	2575.82	2522.72	1688.2	1995.56	1630.57	1943.79	2382.52	2023.57	2176.88	2105.98
ENSG00000238181	AHCYP2	0	0	0	0	0	0	0	0	0	0	0	0	0	0	0	37.4688	0	0	0	0	0	0	0	6.40554	0	0	0.92433	0	0	0	0	0	0	0	0	0	0	0	0	0	0	0	0	0	0	0	0	0
ENSG00000233955	AHCYP3	0	0	0	0	0	0	0	0	0	0	0	0	0	0	0	0	0	0	0	0	0	0	0	0	0	0	0	0	0	0	0	0	0	0	0	0	0	0	0	0	0	0	0	0	0	0	0	0
ENSG00000232992	AHCYP4	0	0	0	0	0	0	0	0	0	0	0	0	0	0	0	0	0	0	0	0	0	0	0	0	0	0	0	0	0	0	0	0	0	0	0	0	0	0	0	0	0	0	0	0	0	0	0	0
ENSG00000213107	AHCYP5	0	0	0	0	1.63672	0	9.409	0	0	0	0	0	0	0.825708	0	0	0	0	0	0	0	0	0	0	0	0	0	0	0	0	0	0	3.9145	0	0	0	9.72764	0	0	0	0	0	0	0	0	0	7.3186	0.748393
ENSG00000259465	AHCYP7	0	0	0	0	0	0	0	0	0	0	0	0	0	0	0	0	0	0	0	0	0	0	0	0	0	0	0	0	0	0	0	0	0	0	0	0	0	0	0	0	0	0	0	0	0	0	0	0
ENSG00000126705	AHDC1	1217.69	694.604	568.726	974.547	915.747	371.895	381.492	1001.98	930.935	869.067	800.705	479.464	531.275	259.272	380.189	380.649	833.681	347.722	504.767	283.782	1380.18	794.76	700.746	2144.94	1286.88	1173.81	2000.25	1298.2	894.801	1460.69	1697.72	2235.45	1780.12	1434.26	1793.43	1773.07	755.218	476.005	745.453	1839.33	2730.95	1600.81	514.412	3045.54	1218.38	517.949	605.818	1244.58
ENSG00000135541	AHI1	3061.21	2433.05	2267.09	2773.83	4797.24	3622.98	4414.53	4160.39	3036.13	2884.62	2943.95	2786.1	3684.38	3749.54	3801.89	4537.98	3222.85	3622.38	3408.86	2657.31	5219.16	5230.39	5467.79	4425.31	1806.82	2114.91	2134.28	2270.7	3123.06	2480.62	3178.79	2968.53	2372.19	2320.49	2250.04	2035.55	3524.06	3682.58	3817.27	4032.07	2561.59	2726.18	2786.2	2540.08	3530.39	4052.03	3804.86	3475.54
ENSG00000231028	AHI1-DT	10.0444	21.7306	13.2807	16.4797	54.0119	24.8501	30.7931	44.8902	26.1347	41.2986	56.2368	42.2	26.317	24.7713	55.815	30.6563	29.0048	34.6034	26.0796	4.19796	25.2012	13.9106	38.6562	28.3674	81.4366	84.0631	36.9732	39.4505	117.967	20.2751	57.7155	21.1975	71.4396	10.305	18.2189	47.7245	50.4068	12.9149	0	38.7014	30.8883	15.2666	58.619	9.31713	18.3062	16.7757	7.3186	7.48393
ENSG00000124942	AHNAK	241993	162707	168840	255856	256989	170239	152833	239362	318535	319449	302720	244647	171487	117564	146070	160418	243998	170829	170292	128358	171141	155310	166553	185077	169839	155010	219588	166482	103833	99932.6	124205	130824	151755	115639	120810	95937.6	193710	178936	204119	243344	430960	369453	302682	394406	236708	195419	222672	201447
ENSG00000185567	AHNAK2	10698	10208.7	12012	13149.3	17388.6	16214.3	13122.1	18084.8	22556.9	22523.9	21442.3	17972.7	15237.6	11595.4	12495.3	13225.6	9433.2	7614.43	7970.27	7519.39	25104.6	25835.7	22771.8	34906.5	5277.27	5047.89	6472.16	4796.45	5985.73	6446.61	7420.44	7539.24	6730	5363.27	5141.15	4532.79	8788.48	7498.92	8467.05	9989.03	15675.3	12917.7	11650.8	14725.7	28197	23871.1	25437	25546.4
ENSG00000106546	AHR	5390.73	4243.68	4081.08	3987.33	8159.89	7079.71	8724.71	6836.86	6012.77	6040.37	6131.6	6516.76	5197.61	6109.42	6661.4	5825.55	5433.02	5973.72	5871.28	5207.99	5694.62	5682.02	6620.9	4765.72	3185.87	3452.74	3294.31	3361.55	8282.15	7121.86	7864.4	8145.13	7012.82	6338.49	6882.2	6276.81	10147.7	10224	10263.2	10411.7	6734.7	6854.71	8100.19	6584.88	4918.95	5178.09	5222.23	4412.53
ENSG00000063438	AHRR	173.072	180.83	166.399	208.992	230.778	274.208	272.861	258.33	330.739	304.353	340.992	380.698	148.033	111.471	95.4518	321.891	155.797	177.237	187.605	118.382	178.928	164.145	142.288	197.657	102.019	93.2896	42.5192	63.3043	81.2661	49.3655	120.759	142.2	86.1189	65.5771	102.481	139.023	159.18	114.389	107.611	88.6058	160.832	100.323	111.256	124.617	114.583	82.4804	121.977	101.781
ENSG00000100591	AHSA1	11520.9	11267.3	11821.4	12213.7	12373.6	12626.4	12784.3	13018.2	10660.2	10604.8	10171.7	9906.23	12109.1	11440.2	11336.9	12438.8	10178.2	10978.6	9562.81	10688	18816.9	19951.5	18088.6	18300.6	8371.86	9254.12	10023.4	9338.76	12757	12160.7	11963.1	12009.3	10111.1	10379.9	11037.3	9551.12	10445.7	9733.19	10488.2	10319	8820.19	8397.72	8956.75	9276.37	16327.1	16016.6	16697	16108.4
ENSG00000173209	AHSA2P	177.708	212.65	224.209	189.516	295.429	271.638	431.959	235.462	253.236	217.267	274.043	210.102	321.561	335.238	371.291	252.063	264.358	288.643	290.241	255.236	249.491	267.084	325.699	265.372	514.572	730.939	464.014	752.312	588.961	490.129	704.129	589.997	423.744	486.207	380.32	341.334	596.039	476.927	932.305	554.041	473.975	678.274	656.772	564.851	365.447	387.938	380.567	323.306
ENSG00000145192	AHSG	0	0	0	0	7.36526	0	9.409	9.31683	3.60478	0	8.03383	2.69362	27.9618	18.9913	15.3694	0	7.45838	0	0	0	0	3.7095	0	1.83015	5.36945	0	0	0	0	9.6968	11.5431	14.1317	0	0	0	0	4.42165	0	0	0	3.19534	0	0	5.82321	7.45809	2.79595	0	0
ENSG00000169877	AHSP	0	0	0	0	0	0	0	0	0	0	0	0	0	0	0	40.8751	0	0	0	0	0	0	0	0	0	0	0	0	0	0	4.43965	0	0	0	0	0	0	0	0	0	6.39067	0	0	3.49392	0	3.49493	0	0
ENSG00000111732	AICDA	0	0	0	0	4.91017	0	0	3.38794	0	0	4.46324	0	4.11203	2.47713	0	0	0	0	0	0	0	0	0	0	17.0032	0	0	0	0	0	0	0	0	7.49452	0	0	0	0	0.978284	0	5.32556	0	0	0	0	0	0	0
ENSG00000186063	AIDA	11102.9	8296.45	7345	10162.7	15722.4	9073.72	10136.9	13497.5	14820.2	14326.1	13526.3	12543.3	14306.6	11725.9	11929.9	14759.3	11239	9421.4	9406.33	7084.48	21928.4	15442.6	18326.3	17033.2	18438.7	13382.4	19882.3	18748.2	16273.3	17210.1	20017.5	19614.7	20512	18385.9	22016.4	19720.6	14453.5	14137.2	15435.4	21648.3	19909.1	15227.4	11886.5	21050.9	17302.1	14153.1	14219.2	14561.5
ENSG00000230154	AIDAP1	148.347	143.577	109.37	138.579	270.878	118.252	83.8257	189.725	254.137	188.537	201.738	184.962	165.304	218.813	198.184	164.352	211.321	126.598	167.414	91.5155	437.66	264.302	409.591	273.608	296.214	138.397	464.938	407.349	263.022	258.287	312.552	407.168	386.557	329.759	376.904	342.371	184.825	315.491	133.047	391.087	375.985	263.894	110.06	362.203	220.353	227.87	192.723	211.795
ENSG00000251429	AIDAP2	37.8595	28.7155	24.2177	51.6862	64.6506	45.4157	29.9377	47.4311	49.5657	70.9259	49.9883	67.3405	41.1203	43.7625	29.1209	62.1642	29.8335	58.2349	30.286	7.55633	71.4033	72.3352	124.193	68.6307	115.443	41.0064	134.952	40.3679	50.6821	94.3234	53.2759	82.1402	43.0595	58.0825	29.6058	106.861	49.5225	55.3494	5.86971	57.0336	42.6045	94.8711	43.067	74.537	68.4789	61.5108	33.3403	64.3618
ENSG00000204472	AIF1	2.31793	0	3.12487	3.74538	0	0	0	3.38794	0	0	0	0	0	0	0	0	0	0	0	5.03755	0	0	0	0	0	0	0	0	0	0	0.887931	11.482	0	0	0	0	7.95898	0	0	0	0	0	0	0	0	0	0	0
ENSG00000126878	AIF1L	67.2199	50.4461	84.3714	50.9371	19.6407	44.5588	39.3467	37.2673	13.5179	15.2625	14.2824	9.8766	33.7187	31.3769	56.6239	0.851564	92.8154	64.9868	59.7307	79.7612	27.7213	25.0391	21.3843	35.688	54.5894	0	0	44.0378	56.7989	95.2049	44.3965	52.9937	2.93587	20.6099	5.69341	14.5248	34.4889	2.76747	24.4571	26.4799	14.9116	42.5284	43.067	37.2685	14.2382	7.68885	17.8899	1.49679
ENSG00000156709	AIFM1	3918.84	4988.73	5499.77	4977.61	4428.97	5156.83	4983.35	4392.46	4275.27	4409.98	4208.84	4215.51	4172.07	5143.34	4326.88	3549.32	3751.57	4110.21	3829.5	4395.26	6107.92	6353.44	5658.61	5338.56	3344.27	3148.27	3837.82	3420.27	4521.19	3947.48	4143.09	4008.09	3178.57	3492.45	3196.28	3195.47	3474.54	3760.99	3535.52	3922.08	3246.46	3312.85	2884.29	3631.35	5012.52	5923.91	4761.16	4775.5
ENSG00000225509	AIFM1P1	0	0	0.781217	0	10.6387	5.99831	11.1197	1.69397	0	1.79559	0	0	0	0	0	0	0	9.28383	10.9366	1.67918	0	0	0	0	0	0	19.4109	0	0.873829	0	0	0	0	0	2.27737	0	0	0	0	0	0	0	0	0	0	0	0	0
ENSG00000042286	AIFM2	2441.55	3197.51	3539.69	3275.71	1619.54	2145.68	1959.64	1839.65	1815.91	1762.37	1682.64	1594.62	2053.55	2323.54	1795.79	1825.75	2283.09	2396.92	2422.04	3069.55	3019.94	3903.32	2615.46	3319.9	1943.74	1658.71	1836.64	1788.12	1404.24	1455.4	1407.37	1205.61	1947.46	1782.76	1832.14	2384.15	2378.85	2111.58	2764.63	1979.88	1808.56	1581.18	1625.78	2074.23	3206.3	3880.07	2751.79	3117.81
ENSG00000183773	AIFM3	16.9981	9.31313	7.81217	5.9926	6.5469	5.1414	0	16.9397	26.1347	17.0581	3.57059	25.1404	29.6066	9.08279	0	0	21.5464	12.6598	16.8256	10.9147	3.36015	25.0391	12.3371	0	24.1625	0	5.54598	0	13.9813	37.0241	4.43965	4.41614	13.7007	3.74726	13.6642	11.4124	18.5709	0	13.696	2.03691	11.7162	2.18094	1.19631	29.116	14.2382	9.78581	3.25271	2.99357
ENSG00000146416	AIG1	2881.96	2744.27	2830.35	2801.54	3892.13	3884.33	3677.21	3649.66	3443.47	3626.2	3703.6	3563.66	4124.37	4940.21	5076.74	5071.91	3456.55	3569.21	3760.51	3805.03	3841.5	3396.05	3281.66	2967.59	7580.76	7010.04	6932.48	6793.74	8482.25	8230.82	8604.94	8684.79	7391.55	7360.56	7511.89	8007.34	7909.45	8292.26	7453.55	7547.78	5663.2	5718.44	6030.58	6061.96	7923.88	8404.62	7626.8	7727.91
ENSG00000249089	AIG1P1	0	0	0	0	0	0	0	0	0	0	0	0	0	0	0	0	0	0	0	0	0	0	0	0	0	0	0	0	0	0	0	0	0	0	0	0	0	0	0	0	0	0	0	0	0	0	0	0
ENSG00000163568	AIM2	0	3.10438	0	0	3.27345	0	12.8305	9.31683	1.80239	5.38678	0	0	0	0	0	0	0	0	0	0	20.1609	17.6201	14.8045	24.7071	0	0	0	30.276	29.7102	11.4599	0	34.4459	0	12.1786	1.13868	0	0	0	0	0	0	0	0	0	19.6622	43.3372	43.0984	36.6713
ENSG00000164022	AIMP1	7123.77	6785.39	6338.8	6647.3	7022.36	6977.74	7408.31	6506.54	5810.91	5914.68	6066.44	6637.08	7623.71	7911.11	8075.38	7060.32	7426.06	7837.24	7712	7565.56	6593.46	6596.41	7193.34	5006.38	8055.07	8238.19	7616.48	9127.74	8452.54	7842.07	8984.97	8326.19	7426.78	7691.25	8042.52	7576.78	8560.32	9249.8	9641.97	9057.14	7488.8	8481.69	8365.77	7488.64	7500.13	8594.74	8641.64	7256.42
ENSG00000234187	AIMP1P1	0	0	0	0	0	0	0	0	0	0	0	0	0	0	0	0	0	0	0	0	0	0	0	0	0	0	0	0	0	0	0	0	0	0	0	7.26242	0	0	0	21.3876	0	0	0	0	0	0	0	0
ENSG00000227177	AIMP1P2	0	0	0	0	0	0	0	0	0	2.69339	0	0	0	0	0	0	0	0	0	0	0	0	0	0	0	0	0	0	0	0	0	0	0	0	0	0	0	0	0	0	0	0	0	0	0	0	0	0
ENSG00000106305	AIMP2	4476.69	4999.6	5246.65	4481.72	3599.16	4292.22	4425.65	3919	3730.05	3375.71	3601.83	3319.44	4042.13	4740.39	4610	3716.22	5333.57	5343.27	5050.19	5516.12	4295.96	4591.43	4200.36	4336.55	4313.46	4707.53	4491.32	4601.03	3994.27	4023.29	3790.58	3836.74	4094.56	4669.09	4199.46	4429.04	4521.58	4105.08	3766.39	3683.76	3929.2	4259.38	4374.89	3696.57	4419.26	4622.4	4870.94	4661.74
ENSG00000110711	AIP	4171.5	5421.79	6244.27	5042.03	3074.59	4079.7	3955.2	3460.78	3956.25	4235.8	4248.11	3583.41	3533.88	3780.92	3481.56	3423.29	3605.71	3596.22	3334.83	4707.59	2603.28	3288.47	2409.02	3555.07	5355.13	6327.29	5467.41	4997.37	3647.36	3643.35	3846.52	3696.31	4990.98	4905.16	4747.17	5411.54	4000.71	3439.96	3381.93	3679.69	4859.04	5093.59	5501.81	4535.11	2929	2735.83	3112.85	3438.87
ENSG00000129221	AIPL1	0	0.776094	0	0	0	0	6.84291	1.69397	1.80239	0	4.46324	0	0	0	0	0	5.80096	0	0	0	0	0.927374	0.822472	0	0	0	0	0	4.36914	3.52611	0	0	0	0	0	0	0	0	0	0	0	0	0	0	0	0	0	0
ENSG00000160224	AIRE	0	0	0	0	4.09181	4.2845	9.409	0	0	0	0	0	0.822407	0	0	0	0	1.68797	0	0	0	0	0	11.896	0	0	0	0	0	6.17069	0	0	0	9.36815	0	0	0	0	0	0	0	0	0	2.32928	0	0	0	0
ENSG00000116922	AIRIM	1968.69	2120.29	2136.63	2128.87	1917.42	1961.45	2241.91	2114.07	1862.77	1860.23	2028.1	1958.26	2307.67	2536.58	2735.75	2169.78	2534.19	2564.03	2580.2	2512.9	2179.9	2321.22	2548.02	2122.06	2166.57	2163.09	1752.53	1864.27	2978.88	2901.11	2987	2570.19	2409.37	2711.14	2428.81	2740.01	3567.39	3088.49	2683.43	3222.4	2059.93	2296.53	2767.06	2409.64	2501.17	2617.01	2687.55	2781.78
ENSG00000268257	AIRN	0	0	0	0	0.818362	0	0	0	1.80239	0	0	0.897873	0.822407	0	0	0	0	0	0	0	0	3.7095	0	0	0	0	0	0	0	0	0	21.1975	0	0	0	0	0	0	0	0	0	0	0	0	0	0	0.813178	0
ENSG00000196581	AJAP1	1.54529	0	0.781217	0	12.2754	0	0	8.46985	0	2.69339	0	0	7.40166	6.60567	0	0	9.94451	3.37594	21.8732	0	0	15.7654	4.11236	21.9618	121.707	99.4405	136.801	167.894	176.513	213.33	164.267	144.849	116.456	161.132	148.029	128.649	191.9	181.73	164.352	169.064	226.869	150.485	216.531	165.379	104.413	119.527	150.438	143.691
ENSG00000232434	AJM1	173.072	115.638	117.183	122.099	105.569	107.113	77.8381	193.113	142.389	145.443	147.287	156.23	138.987	107.342	127.808	153.282	125.135	48.1071	70.6674	104.949	121.806	112.212	49.3483	228.769	219.252	216.309	195.034	90.8279	152.046	199.225	140.293	200.493	370.899	282.918	186.744	366.233	180.403	154.978	163.373	161.935	290.776	219.185	148.342	230.599	181.706	92.2662	144.746	188.595
ENSG00000129474	AJUBA	10455.4	13185.1	14663.4	12417.4	7545.3	8251.1	8307.29	7464.48	7286.16	7341.28	6862.68	7534.05	8998.77	10257	9632.54	7635.97	10189.8	10900.9	10012.9	11129.6	2915.77	3456.32	3129.51	3157.93	21492.1	20104.4	20722.6	20132.6	9211.9	9965.66	9537.27	9905.41	14539.4	14662.1	14326.9	15114.1	12342.6	12016.3	10869.7	11630.8	17585	18237.1	18700.7	17841.1	5047.09	5292.73	4740.01	5026.96
ENSG00000258457	AJUBA-DT	99.6709	79.1616	122.651	116.856	139.94	149.958	158.242	101.638	124.365	173.275	108.903	123.009	102.801	79.268	158.547	58.7579	72.9264	56.547	118.62	84.7988	24.3611	20.4022	25.4966	21.0468	89.4908	31.78	52.6868	112.847	154.668	37.0241	81.6896	41.5117	65.5678	59.9562	63.7662	64.3243	37.1419	109.776	87.0673	90.6427	63.9067	83.9663	40.6744	62.8906	27.1203	29.3574	17.8899	23.2002
ENSG00000106992	AK1	1298.04	1731.47	1869.45	1552.08	2663.77	3235.66	2933.04	2837.4	2551.28	2593.73	2271.79	2238.4	3036.33	3316.87	2969.52	2658.58	1709.63	1422.96	1344.36	1722	1437.31	1618.27	1311.84	1682.83	699.818	732.989	669.215	600.014	1061.7	1398.1	1333.67	1490.89	1078.44	1253.46	1093.14	1226.31	1210.65	1081.16	997.85	1161.04	904.28	931.263	1075.48	1022.56	806.83	949.923	942.473	1118.1
ENSG00000004455	AK2	15709.4	15556.8	16311	15993.5	13187.9	15325.7	15662.6	14598.6	13700	13610.6	14015.5	14122.6	14564.8	16951	15073.3	16562.9	14727	16041.6	17159.5	17452.6	16167.4	17153.6	16801.5	16415.6	15018.3	16340	15279.2	16012.3	16821.2	16451.1	15641.8	16015.6	13484.5	14311.7	14670.8	13553.8	14061.7	15638	14770.1	12956.8	12654.6	12634.2	13657	12751.7	18252.7	18802.7	19131.6	18142.5
ENSG00000242272	AK2P2	0	0.776094	0.781217	0	0	0	0	0.846985	0	0	0.892648	0	0	0	0	0	0	0	0.841278	0	0	0	0.822472	0.915077	0	0	0	0	0.873829	0	0	0	0	0.936815	0	0	0	0	0	0	0	0	0	0	0.678008	1.39797	0.813178	0
ENSG00000147853	AK3	11247.4	11580.1	11621.4	10597.2	30725.4	30697.6	34537	27695.6	31805	32390.7	33264.5	36472.5	24480.6	28194.6	27744.9	26151.5	16816.2	19225.1	19389.8	18400.5	23135.5	22095.6	24060.6	17445.9	15104.3	15418.4	14429.7	17083.9	23109.3	20194	21585.6	21251.4	21387.8	22271.8	22640.4	20406.4	21544.9	25571.4	22533.8	20409.9	15996.9	16546.8	19828.8	16009.2	15584.7	17297.8	16061.1	14186.5
ENSG00000250115	AK3P2	0	0	0	0	0	0.856901	1.71073	1.69397	0.901195	0	0	0	0	0	0	0	0	0	0	0	0	0	1.64494	0	0	0	0.92433	0.917453	0.873829	0	8.87931	0	0	0	0	0	0.884331	0	0.978284	0	0	1.09047	0	0	0	0.698987	0	0
ENSG00000230042	AK3P3	31.6784	10.0892	5.46852	16.4797	23.7325	10.2828	0	11.8578	9.01195	7.18237	19.6383	0	32.0739	22.2941	6.47131	0	14.0881	10.9718	0	5.87714	14.2807	17.6201	9.86966	5.49046	0	23.5787	0	0	41.0699	4.40764	23.0862	14.1317	0	2.81045	7.97078	4.14995	17.6866	0	20.544	32.5906	3.19534	7.6333	7.17784	5.82321	24.4083	16.7757	5.69225	18.7098
ENSG00000248722	AK3P4	0	0	0	0	0	0	0	0	0	0	0	0	0	0	0	0	0	0	0	0	0	0	0	0	0	0	0	0	0	0	0	0	0	0	0	0	0	0	0	0	0	0	0	0	0	0	0	0
ENSG00000228816	AK3P5	0	0	0	0	0	0	0	0	0	0	0	0	0	0	0	0	0	0	0	0	0	0	0	0	0	0	0	0	0	0	5.32759	0	0	0	0	0	0	0	0	0	0	0	0	0	0	0	0	0
ENSG00000255838	AK3P6	0	0	0	0	0	0	0	0	0	0	0	0	0	0	0	0	0	0	0	0	0	0	0	0	0	0	0	0	0	0	0	0	0	0	0	0	0	0	0	0	0	0	0	0	0	0	0	0
ENSG00000270941	AK3P7	0	0	0	0	0	0	0	0	0	0	0	0	0	0	0	0	0	0	0	0	0	0	0	0.915077	0	0	0	0	0	0	0	0	0	0	0	0	0	0	0	0	0	0	0	0	0	0	0	0
ENSG00000162433	AK4	248.791	232.052	217.96	215.734	1186.62	1119.11	1125.66	1184.08	840.815	816.995	942.636	933.788	1087.22	1108.1	1010.33	1145.35	355.516	310.586	424.845	230.888	1191.17	1097.08	1153.93	1014.82	2058.29	2132.33	1721.1	1749.58	4115.73	3425.61	4427.22	4185.62	3731.49	3405.32	3593.68	3202.73	5326.32	5706.52	4154.77	4904.89	569.835	511.431	375.64	478.668	1117.36	1084.13	1072.58	1067.96
ENSG00000263535	AK4P1	70.3105	55.1027	78.9029	59.177	48.2834	68.5521	52.1772	50.8191	88.3171	48.481	63.378	88.8894	62.5029	94.1308	110.821	46.836	56.3522	33.7594	47.9529	37.7816	120.966	137.251	148.045	140.922	165.558	115.843	178.396	195.418	444.779	328.81	328.534	264.085	356.219	287.602	288.087	250.035	320.128	300.732	318.921	328.962	59.6463	40.3475	31.104	76.8663	138.314	172.65	143.933	154.169
ENSG00000249410	AK4P2	0	0	0	0	0	0	0	0	0	0	0	0	0	0	0	0	0	0	0	0	0	0	0	0	0	0	0	0	0	0	0	0	0	0	0	0	0	0	0	0	0	0	0	0	0	0	0	0
ENSG00000233381	AK4P3	23.1793	19.4024	28.905	19.476	51.5568	59.9831	82.9703	60.9829	59.4789	43.0942	60.7001	56.566	40.2979	76.7909	53.3883	78.3439	25.69	6.75188	23.5558	16.7918	101.645	102.939	74.8449	104.319	212.093	154.799	122.936	73.3963	425.555	239.775	321.431	241.121	365.027	234.204	153.722	222.023	308.631	297.964	333.595	303.5	43.6696	15.2666	27.515	29.116	90.8531	103.45	117.098	113.007
ENSG00000223621	AK4P4	0	0	0	0	0	0	0	2.54095	0	0	0	0	0	0	0	0	0	0	4.20639	0	0	0	0	0	0	0	0	0	0	0	0	0	0	0	0	0	0	0	0	0	0	0	0	0	0	0	0	0
ENSG00000217377	AK4P5	0	0	0	0	0	0	0	0	0	0	0	0	0	0	0	0	0	0	0	0	0	0	0	0	0	0	0	0	0	0	0	0	0	0	0	0	0	0	0	0	0	0	0	0	0	0	0	0
ENSG00000235606	AK4P6	0	0	0	0	0	0	0	0	0	0	0	0	0	0	0	0	0	0	0	0	0	0	0	0	0	0	0	0	0	0	7.99138	0	0	0	0	0	0	0	0	0	0	0	0	0	0	0	0	0
ENSG00000154027	AK5	13393	12731.8	13180.7	12779.2	11601.9	13296.5	14426.6	11993.3	12881.7	12485.7	12579.2	12566.6	12058.1	12716.7	11821.5	13238.4	10769.9	12321.3	12676.4	13055.7	3251.79	3679.82	3636.97	3259.5	1655.58	1850.41	1917.98	2083.54	3650.86	3452.06	3470.03	3207	2186.25	2066.61	2255.73	2393.49	2897.95	2794.22	3059.1	2586.88	2017.32	2076.26	2220.34	1843.63	6012.58	7055.57	7521.9	6649.47
ENSG00000085231	AK6	2084.59	1857.97	1912.42	1945.35	1977.16	2120.83	2442.92	1922.66	1619.45	1566.65	1725.49	2070.5	2148.13	2758.69	2814.21	2177.45	1954.1	2514.23	2182.28	2044.41	3419.8	3717.84	4151.84	2800.13	2177.31	1834.01	1441.03	2060.6	2356.72	2354.56	2638.93	2357.34	2092.3	2075.98	1965.37	1977.45	2973.12	3686.27	3297.8	2852.7	1845.84	1797.1	2256.23	1678.25	2569.65	2989.57	2980.3	2496.64
ENSG00000256614	AK6P1	0	0	0	0	0	0	0	0	0	0	0	0	0	0	0	0	0	0	0	0	0	0	0	0	0	0	0	0	0	0	0	0	0	0	0	0	0	0	0	0	0	0	0	0	0	0	0	0
ENSG00000257173	AK6P2	0	0	0	0	0	0	0	0	0	0	0	0	0	0	0	0	0	0	0	0	0	0	0	0	0	0	0	0	0	0	0	0	0	0	0	0	0	0	0	0	0	0	0	0	0	0	0	0
ENSG00000140057	AK7	23.1793	9.31313	7.03095	5.9926	27.0059	46.2726	37.636	18.6337	10.8143	20.6493	5.35589	5.38724	22.205	39.634	45.2992	0	1.65742	26.1635	0	19.3106	64.683	25.9665	19.7393	30.1975	34.0065	0	4.62165	0	17.4766	0	12.431	0	7.82899	12.1786	13.6642	11.4124	16.8023	1.84498	3.91314	0	18.1069	8.72378	39.4781	6.98785	2.71203	7.68885	17.0767	7.48393
ENSG00000165695	AK8	19.3161	11.6414	32.0299	10.4871	18.004	38.5605	61.5862	53.36	49.5657	58.3568	50.8809	70.932	27.9618	23.9455	17.7961	0	17.4029	28.6955	0	28.5461	19.3209	18.5475	0	44.8388	42.9556	42.0316	74.8707	30.276	10.4859	51.1286	60.3793	54.7602	49.9098	55.2721	93.372	59.1369	57.4815	89.4815	62.6102	22.4061	56.4509	41.4379	57.4227	53.5735	27.1203	14.6787	14.6372	11.9743
ENSG00000155085	AK9	350.78	363.988	305.456	322.852	684.151	500.43	514.929	498.027	568.654	551.247	558.798	746.133	472.061	511.939	432.769	851.564	347.229	422.836	460.179	389.571	347.776	397.844	523.915	280.013	512.782	572.039	571.236	603.684	562.746	696.406	726.327	736.613	535.307	540.542	598.947	706.53	793.245	701.092	650.559	643.665	459.063	613.936	681.895	532.241	357.31	367.667	387.073	291.125
ENSG00000231824	AKAIN1	0	0	0	0.749075	0	0	0	4.23492	0.901195	0.897797	0	1.79575	5.75685	0	0	0	0	0	0	0	0	0	0	0	0	0	0	0	0	0	7.99138	0	0	0	0	0	0	16.6048	0	19.3507	0	0	0	0	0	0	0	0
ENSG00000121057	AKAP1	1943.2	1649.2	1617.12	1803.77	1677.64	1455.02	1443	1635.53	1675.32	1651.05	1496.97	1290.24	1604.52	1180.76	1219.84	1299.49	1586.98	1555.46	1542.06	1371.89	1055.09	1127.69	1109.51	1216.14	1228.71	1589	1423.47	851.397	1323.85	1453.64	1308.81	1388.44	1149.88	1343.39	1071.5	1214.9	1632.47	1338.53	1568.19	1433.99	1534.83	1362	1286.03	1297.41	1281.44	1290.33	1116.49	1293.97
ENSG00000263004	AKAP1-DT	40.9501	25.6111	43.7482	41.9482	93.2933	129.392	118.04	79.6166	68.4908	125.692	65.1633	92.4809	64.1477	110.645	67.1398	120.922	35.6345	54.859	122.827	57.0923	54.6025	29.676	62.5079	42.0935	45.6403	136.346	36.9732	61.4694	71.654	23.8012	39.9569	40.6285	47.9526	81.5029	50.102	43.5745	57.4815	17.5273	9.78284	50.9228	55.3858	47.9808	61.0116	36.1039	27.7983	22.3676	21.9558	29.9357
ENSG00000108599	AKAP10	4917.87	4451.68	4041.24	4752.88	7063.28	6286.22	6958.38	6563.28	7009.5	6695.77	7029.6	7423.61	7188.66	6428.14	6911.36	6384.17	5605.39	5571.99	5781.26	4863.76	6100.36	6034.43	6606.92	5620.4	6522.98	6062.8	6051.59	6387.31	6923.34	6814.2	6635.51	6467	6285.7	7075.76	6743.28	6712.55	7318.72	8158.5	6902.77	7390.94	6025.34	6896.14	6647.87	6568.58	5925.79	5689.05	5720.71	5400.41
ENSG00000023516	AKAP11	13923	11464.5	10904.2	13079.6	17653.7	13534.7	14188.8	15034.8	15661	15167.4	15890	16986.9	15213.7	15411.8	15845.8	17870.1	13141.7	14102.1	14030.8	10734.2	20029.9	18132	21728.9	17110.1	10824.8	9975.83	10857.2	10771.8	12224.9	11173.4	13361.6	13145.1	12895.3	12966.5	12432.1	12619	14692.3	14748.8	14943.3	15929.7	14499.4	13962.4	15294.8	16268.9	14436.8	14327.1	13051.5	12242.2
ENSG00000131016	AKAP12	16222.4	12181.6	11960.4	16499.1	7987.21	6008.59	5968.73	7339.12	10208.7	10329.1	10526.1	9689.85	3634.22	3136.04	3261.54	3817.56	12994.2	12668.2	11956.2	9170.86	42173.3	45355.1	43297.4	41323.9	10559.9	9881.52	12027.4	9794.73	7577.84	6542.69	8234.67	8941.8	12220.1	10901.7	9948.67	8437.9	16163.8	15426.8	16267.9	16759.7	20394.8	20387.5	19735.5	19447.2	25733.1	25255.8	25974.5	23404.5
ENSG00000170776	AKAP13	8168.38	7933.23	8360.59	9228.61	7954.48	7556.15	7069.58	8078.54	8493.77	8253.44	8194.51	7618.45	6281.54	5225.91	5719.83	5646.72	7847.05	7174.71	7064.21	6531.19	12192.3	13266.1	12769.7	13398.6	9147.75	9364.84	9872.77	9279.12	9515.99	9796.41	10485.6	10969.7	10570.1	9401.88	9353.14	9034.45	10978.1	9704.59	11319.7	11572.7	16152.4	15152.1	15221.8	15771.6	14619.9	13373	13903.7	12400.9
ENSG00000259367	AKAP13-AS1	0	0	0	0	0	0	0	0	0	0	0	0	0	0	0	0	0	0	0	0	0	0	0	0	0	0	0	0	0	8.81527	6.21552	0	0	0	0	0	0	0	0	0	0	0	0	0	0	0	0	0
ENSG00000186471	AKAP14	0	0	3.12487	0	0	6.85521	0	0	3.60478	0	0	0	4.11203	0	11.3248	0	0	0	0	0	2.52012	0	0	3.66031	0	0	0	0	0.873829	9.6968	20.4224	18.5478	0	0	11.3868	0	0	0	64.5668	3.05537	0	2.18094	0	0	0	2.79595	0	0
ENSG00000197976	AKAP17A	2521.91	2193.24	2403.8	2498.92	2118.74	1933.17	2075.97	2175.06	2017.78	2006.58	1908.48	1582.05	2121.81	1767.02	1551.5	1788.28	1870.4	1802.75	1764.16	1719.48	4138.03	4324.35	3766.92	5213.19	1450.65	1564.39	1380.95	1245.9	1718.82	1845.92	1972.98	2102.97	1831.01	1754.65	1680.7	1709.78	1990.63	1877.27	1393.08	1568.42	1547.61	1343.46	1264.5	1462.79	4089.75	3580.91	4297.65	4648.27
ENSG00000214992	AKAP17BP	0	0	0	0	0	11.1397	0	5.08191	0	0	0	0	1.64481	0	0	0	0	0	0	0	5.04023	0	0	0	0	0	0	0	0	0	6.21552	6.1826	0	7.49452	0	0	0	0	0	0	0	0	13.1594	0	0	0	0	0
ENSG00000111254	AKAP3	27.8151	13.1936	36.7172	23.9704	60.5588	53.9847	60.7308	54.207	62.1825	79.9039	81.231	20.6511	74.839	19.817	35.5922	46.836	17.4029	45.5752	6.73022	5.03755	52.9224	40.8045	41.9461	12.8111	53.6945	80.9876	88.7357	113.764	193.116	141.044	103	105.987	71.4396	90.8711	74.0144	125.536	111.426	135.606	94.8936	73.3289	29.8231	79.6045	53.8338	46.5856	86.7851	62.2098	70.7465	85.3168
ENSG00000147081	AKAP4	0	0	0	0	0	0	0	0	0	0	0	0	0.822407	0	5.66239	0	0	0	0	0	0	0	0	0	0	0	0	0	0	0	0	0	0	0	0	0	0	0	36.1965	0	0	0	0	0	0	0	0	0
ENSG00000179841	AKAP5	215.567	146.682	213.272	183.523	81.8362	58.2693	109.487	93.1683	63.0837	85.2907	67.8412	96.0724	30.429	75.1395	50.1526	59.6095	222.094	200.024	123.668	217.454	376.337	335.71	379.159	234.26	135.131	25.629	123.86	243.125	77.7708	96.968	92.3448	88.3228	47.9526	42.1567	40.9926	42.537	155.642	77.4891	240.658	111.012	350.422	360.946	327.788	209.635	156.62	150.282	120.35	90.5556
ENSG00000151320	AKAP6	156.074	132.712	161.712	155.808	722.614	587.834	922.938	741.959	517.286	526.109	507.024	441.754	611.871	529.279	627.717	744.267	476.508	578.13	409.702	379.496	607.348	555.497	559.281	588.394	12947.5	11635.6	12887	13248.9	4723.04	4791.1	4901.38	5362.08	17805.1	15939	16894.6	14733.4	9542.81	9563.45	9912.96	9907.55	20492.8	18963.3	19541.7	21811.4	1144.48	1005.14	1123.81	949.711
ENSG00000118507	AKAP7	485.992	476.522	356.235	441.205	340.439	285.348	345.567	329.477	392.02	379.768	376.697	452.528	366.793	328.632	440.049	460.696	425.128	453.22	580.482	484.445	175.568	166.927	152.157	112.554	197.775	389.561	249.569	607.354	352.153	304.127	284.138	333.86	382.642	361.611	333.634	289.459	371.419	277.669	318.921	411.457	517.644	455.817	318.217	336.581	264.423	278.896	277.294	220.776
ENSG00000105127	AKAP8	3979.11	3938.68	4109.2	4165.61	3035.3	3137.97	2476.28	3237.18	2707.19	2574.88	2762.75	2456.58	3050.31	2916.4	2872.45	2973.66	3446.6	3131.18	3071.51	3420.5	4284.2	4533.93	4054.79	4622.05	2305.28	2219.47	2832.15	1956.01	2360.21	2198.53	2502.19	2532.22	2238.11	2060.99	2148.69	2163.16	2645.92	2732.41	2463.32	2748.82	2452.95	2395.77	2378.26	2413.14	3815.15	4200.91	3904.88	4479.88
ENSG00000011243	AKAP8L	3756.59	3896.77	4386.53	4436.77	5879.11	6232.24	6032.03	6730.99	5211.61	5002.52	5247.88	4331.34	5972.32	4946.82	5109.1	6140.63	3597.43	3232.46	3645.26	3493.54	6366.65	7331.82	6171.01	7498.14	2347.34	3201.57	3069.7	2827.59	5069.08	5099.63	5197.95	4791.51	3129.64	3532.73	3200.84	3450.69	3665.55	3624.46	4275.1	3810.05	2728.82	2562.61	2619.91	2980.32	5612.55	4874.03	5006.74	5674.32
ENSG00000127914	AKAP9	4764.89	3331	3969.36	4077.97	8592.8	7642.7	8613.51	6948.66	7499.75	7346.67	7010.86	6379.39	3930.28	3818.08	3777.63	3357.72	4566.19	6297.81	4593.38	3689.17	6467.46	7582.21	7713.14	5065.86	1555.35	1388.07	1731.27	1403.7	2823.34	1902.34	2265.11	3083.35	2216.58	1668.47	1424.49	935.815	6659.01	6621.63	7629.64	6479.42	4352.05	5197.19	5854.72	3569.63	6498.71	8450.05	8244	5983.4
ENSG00000166452	AKIP1	2912.86	3320.13	3526.41	3294.43	5118.85	5374.48	5141.59	5174.23	5420.69	5334.71	5412.12	5296.55	4538.86	4940.21	4621.32	3965.73	3313.18	3987.83	3682.27	3891.51	4242.19	4457.89	4249.71	4518.65	4368.05	5666.06	4031.93	4459.74	4536.04	5272.41	4546.21	4822.43	4409.68	4858.32	4564.98	4635.5	4112.14	4629.97	4251.62	3877.27	3192.14	4026.02	4189.46	3762.96	4266.03	4416.2	4941.68	5082.34
ENSG00000174574	AKIRIN1	12660.5	13254.1	13054.1	12771.7	23491.9	23340.3	23310.4	21795.5	15628.5	16288.7	16105.2	17261.6	24058.7	24894.3	24849	25635.5	13308.2	14484.5	14815.7	14703.8	29916.3	30664.6	31544.3	26433.8	10978.7	11757.6	10294.3	11652.6	18668.5	17262.9	17678.7	16531.4	11837.4	12579.6	12806.8	11980.9	15204.3	16014.4	14647.9	14548.7	10474.3	10815.3	11156.8	10095.1	15718.3	17123.1	16704.3	15642.9
ENSG00000257786	AKIRIN1P1	0	0	0	0	0	0	0	0	2.70359	0	0	0	0	0	0	0	0	0	0	0	0	0	0	0	0	0	0	0	0	0	0	13.2484	0	0	0	0	0	0	0	0	0	0	0	0	0	0	0	0
ENSG00000228125	AKIRIN1P2	0	0	0	0	0	0	0	0	0	0	0	0	0	0	0	0	0	0	0	0	0	0	0	0	0	0	0	0	0	0	0	0	0.978624	0	0	0	0	0	0	0	0	0	0	0	0	0	0	0
ENSG00000135334	AKIRIN2	3626.79	3053.15	2542.86	3164.09	3117.14	2155.96	2092.22	3112.67	3322.71	3057	2932.35	2925.27	2835.66	1949.5	2167.89	2601.53	3421.74	2563.18	2816.6	2178.74	4231.27	3205.01	3409.97	4035.49	3161.71	2963.74	3790.68	4001.01	2670.42	3164.68	3293.34	3191.99	3491.73	3080.25	3648.34	3290.91	2360.28	2535.92	2302.88	3395.54	3824.82	2897.38	2179.67	3963.27	2560.16	1828.55	1637.74	2045.36
ENSG00000251482	AKIRIN2P1	0	0	0	0	0	0	0	0	0	0	0	0	0	0	0	0	0	0	0	0	0	0	0	0	0	0	0	0	0	0	0	0	0	0	0	0	0	0	0	0	0	0	0	0	0	0	0	0
ENSG00000106948	AKNA	1253.23	1320.91	1302.29	1411.26	1005.77	1143.11	947.743	1151.9	1271.59	1286.54	1180.08	853.877	857.77	734.055	811.34	634.415	1369.86	1088.74	934.66	830.357	1815.32	2084.74	1703.34	2884.32	970.08	861.134	935.422	766.074	700.811	726.378	644.638	756.044	968.838	804.724	830.1	736.617	1286.7	1063.63	999.807	1359.64	1402.75	1177.71	1283.64	1086.61	2872.72	2345.1	2499.71	2887.3
ENSG00000162641	AKNAD1	36.3142	34.9242	23.4365	16.4797	17.1856	45.4157	95.8007	68.6058	27.9371	35.0141	35.7059	37.7107	28.7842	45.414	63.9042	24.6954	8.28709	17.7237	27.7622	8.39592	9.24042	18.5475	27.964	27.4523	24.1625	0	0	21.1014	76.0231	59.0623	6.21552	5.29937	0	10.305	15.9416	23.8622	39.7949	0	4.89142	25.4614	1.06511	4.36189	0	18.6343	16.2722	26.5615	31.7139	28.4389
ENSG00000117448	AKR1A1	7095.18	9275.1	10537.8	8619.61	7699.97	8655.55	9165.22	7728.74	8518.1	7991.29	8107.92	7864.47	9118.02	9988.6	9290.37	7255.32	8323.55	7962.15	7829.78	9374.88	5732.42	6646.49	5928.38	6339.65	8707.45	9058.31	9320.94	8430.48	9945.92	9550.46	9355.24	8931.21	8868.29	9237.93	9055.94	9814.64	8209.24	8315.32	7164.95	7090.5	5557.76	6475.22	6620.36	5937.34	6614.65	7209.35	7550.36	7312.55
ENSG00000085662	AKR1B1	21163.5	29367.4	32784.6	25537.5	43436.2	55364.4	55028.1	44758.1	42352.6	42714.5	43662.1	42578.9	31341.1	38166.7	32755.3	25353.6	21781	24240.9	21418.1	28289.2	41975.9	44612.3	39744.3	47337.8	14332.8	14184.1	14378	14631.5	42791.4	42844	41543.6	42652	19696.8	20666.1	20952.9	22014.5	33401.2	34807.4	30538.1	34757.9	12280.7	11551.4	11184.3	12269.5	20033.8	20432.1	19589.5	20579.3
ENSG00000198074	AKR1B10	97.353	131.936	185.148	137.081	1091.69	916.884	1081.18	913.897	555.136	635.64	609.679	513.583	782.109	1046.17	786.264	1005.7	177.344	167.109	148.065	156.164	122.646	138.179	143.11	92.4227	5.36945	47.1574	20.3353	19.2665	656.245	755.469	778.715	753.394	111.563	155.511	285.809	159.773	147.683	399.438	180.004	154.805	14.9116	27.2618	52.6375	23.2928	40.6805	32.8524	30.9008	44.9036
ENSG00000213606	AKR1B10P1	0	0	1.56243	0	0	6.85521	0.855364	2.54095	0	0.897797	0	4.48937	2.46722	0	0	0.851564	0	0	0	0	0	0	0	0	0	0	0	0	0.873829	13.2229	0	0	0	0	0	0	0	0	0	0	0	0	0	0	0	0.698987	0	0
ENSG00000263355	AKR1B10P2	0	0	0	0	1.63672	0	0	0	0	0	0	0	0	0	0	0	0	0	0	0	0	0	0	2.74523	0	0	0	0	0	0	0	0	0	0	0	0	0	0	0	0	0	0	0	0	0	0.698987	1.62636	0.748393
ENSG00000227471	AKR1B15	6.18114	3.10438	6.24974	0	22.0958	27.4208	0	24.5626	26.1347	11.6714	11.6044	11.6723	15.6257	18.1656	9.70696	42.5782	2.48613	5.06391	9.25406	2.51878	34.4416	7.419	25.4966	4.57538	0	0	0	0	20.9719	44.0764	49.7241	14.1317	0	0	23.9123	0	16.8023	0	55.7622	24.443	0	0	0	0	8.1361	4.89291	4.06589	0
ENSG00000229991	AKR1B1P1	0	0	1.56243	0	12.2754	0	0.855364	0	0.901195	3.59119	0.892648	0	0	0.825708	0	0.851564	0	0	0	0.839592	11.7605	20.4022	13.1595	19.2166	0.894908	0	0	0	0	15.8675	0	0.883228	0	0	0	0	0	0	25.4354	0	0	0	0	0	0	0	0	0
ENSG00000213452	AKR1B1P2	0	0.776094	0.781217	0	4.09181	4.2845	2.56609	0.846985	1.80239	0.897797	0.892648	3.59149	2.46722	0.825708	4.85348	0.851564	0.828709	3.37594	0.841278	3.35837	1.68008	1.85475	5.7573	0.915077	0	0	0.92433	0	8.73829	9.6968	1.77586	4.41614	0.978624	0.936815	2.27737	8.29991	9.72764	5.53494	1.95657	0	1.06511	0	0	0	0	2.09696	1.62636	0.748393
ENSG00000213785	AKR1B1P3	0	0	0	0	0	0	0	1.69397	5.40717	0.897797	1.7853	0.897873	0	0	0	0	0	0	0	5.03755	0	0	2.46742	0	0	0	0	0	0	0.881527	0	0	0	0	0	0	1.76866	0	0	1.01846	0	1.09047	0	0	0	0	0.813178	0
ENSG00000266899	AKR1B1P7	0	0	0	0	0.818362	0	0	0.846985	0	0	0	0.897873	0.822407	1.65142	0	0.851564	0	0	0	0	1.68008	0	0	0.915077	0	0	0	0	2.62149	0.881527	0	0	0	0	2.27737	0	6.19031	0	0.978284	15.2769	0	0	0	1.16464	0	0	0	0
ENSG00000187134	AKR1C1	3676.23	4528.51	4673.24	4094.45	13336.8	15063.5	15654	13102.9	24578.3	24790	26474.2	26850	11406	12607.7	11328.8	10527	3487.21	3878.11	3441.67	3767.25	7686.35	9040.05	7875.99	8042.61	283.686	248.089	332.759	300.925	4165.54	4454.36	4049.85	4068.15	1033.43	1017.38	1150.07	1153.69	3161.48	3792.35	2819.42	3097.13	479.3	453.636	311.04	423.929	8335.44	10740.6	10925	10152.7
ENSG00000151632	AKR1C2	1346.72	1670.93	1667.12	1300.39	3655.62	4369.34	4609.56	3746.21	8345.07	8808.28	9026.46	9357.63	2932.7	3149.25	3042.32	2962.59	1237.26	1470.22	1553	1446.62	2286.59	2523.39	2479.75	2180.63	86.8061	189.655	131.255	67.8915	884.315	744.009	794.698	931.806	216.276	205.162	184.467	264.56	708.349	612.533	431.423	634.499	157.637	157.028	189.016	173.532	1505.18	1909.63	1889.83	1785.67
ENSG00000196139	AKR1C3	206.296	232.052	246.865	230.715	410.818	413.883	487.557	347.264	751.597	693.997	687.339	850.286	369.261	342.669	406.883	187.344	295.849	366.289	295.289	207.379	97.4445	123.341	166.139	84.187	59.9588	102.516	75.7951	22.9363	74.2754	28.2089	71.0345	38.8621	45.0167	32.7885	11.3868	24.8997	76.0524	39.667	101.742	143.602	30.8883	73.0616	44.2633	15.1403	37.9685	81.7814	58.5488	75.5877
ENSG00000198610	AKR1C4	1.54529	8.53703	0.781217	0	7.36526	4.2845	19.6734	0.846985	0.901195	6.28458	0	27.8341	12.3361	4.95425	8.89805	0	0.828709	10.9718	0	7.55633	9.24042	2.78212	20.5618	0	0	0	0	0	0	0	0	0	0	0	0	0	0	11.9924	0	0	0	0	0	0	0	6.29088	4.06589	2.24518
ENSG00000225418	AKR1C5P	0	0	0	0	4.09181	0	17.9626	4.23492	0	0	0	0	0	0	0	0	0	0	0	0	0	0	0	0	0	0	0	0	0	0	0	0	0	0	0	0	0	0	0	0	0	0	0	0	0	0	0	0
ENSG00000151631	AKR1C6P	0	0	0	0	0	0	0	0	0	0	0	0	0	0	0	0	0	0	0	0	0	0	0	0	0	0	0	0	0	0	0	0	0	0	0	0	0	0	0	0	0	0	0	0	0	0	0	0
ENSG00000215267	AKR1C7P	9.27171	8.53703	2.34365	8.23983	24.5509	23.1363	0	16.0927	3.60478	4.48898	21.4236	0	5.75685	10.7342	17.7961	23.8438	5.80096	0	0	15.1127	24.3611	10.2011	13.982	10.9809	0	0	0	0	18.3504	13.2229	25.75	19.431	0	12.1786	1.13868	0	7.07465	28.5972	0	0	0	0	14.3557	10.4818	4.74606	7.68885	10.5713	2.99357
ENSG00000264006	AKR1C8	0	0	0	0	0	0	17.1073	0	0	0	0	0.897873	4.93444	0	0	0	0	0	0	0	0	0	0	0	0	0	0	0	0	0	0	0	0	0	0	0	5.30598	0	0	0	0	0	0	0	0	0	0	0
ENSG00000122787	AKR1D1	0	2.32828	1.56243	1.49815	9.82034	2.5707	0	11.8578	2.70359	9.87576	0	12.5702	12.3361	13.2113	12.1337	61.3126	9.1158	16.0357	0	13.4335	13.4406	7.419	0	9.15077	0	0	0	0	6.1168	0.881527	39.9569	10.5987	10.7649	18.7363	12.5255	10.3749	7.07465	26.7522	9.78284	28.5168	0	3.27142	0	13.9757	0	4.89291	1.62636	16.4647
ENSG00000227776	AKR1D1P1	0	0	0	0	0	7.71211	0	0	0	0	0	0	0	0	0	0	0	0	0	0	0	0	0	0	0	0	0	0	0	0	0	0	0	0	0	0	0	0	0	0	0	0	0	0	0	0	0	0
ENSG00000165568	AKR1E2	86.536	102.444	123.432	80.9001	73.6526	77.978	122.317	74.5347	73.898	95.1664	114.259	130.192	133.23	128.811	119.719	54.5001	96.1303	139.257	121.985	96.5531	48.7222	50.0782	46.8809	56.7347	374.966	378.284	390.067	385.33	409.826	208.922	248.621	196.077	469.74	352.242	375.765	291.534	267.952	436.338	328.704	258.688	345.096	342.408	299.077	293.49	143.06	148.884	169.954	127.975
ENSG00000053371	AKR7A2	6555.87	7583.99	8219.18	7497.5	6085.34	7487.6	6172.31	7027.43	8307.22	8282.17	8462.3	8281.98	7332.58	7997.81	7521.28	5933.7	6681.05	6231.98	6000	7275.9	6706.87	7675.88	6113.43	8009.67	7910.09	7751.23	7580.43	7008.43	7486.96	7364.28	7336.09	7184.18	7484.52	8180.27	6911.81	8206.54	6668.74	6696.35	5209.36	5075.99	5914.57	6668.24	7102.47	6023.52	6700.76	6748.72	7603.21	7885.07
ENSG00000229020	AKR7A2P1	0	0	0	0	0	0	0	0	0	0	0	0	0	0	0	0	0	0	0	0	0	0	0	0	0	0	0	0	0	0	0	0	0	0	0	0	0	0	0	0	0	0	0	0	2.03403	0	0	0
ENSG00000224341	AKR7A2P2	0	0	0	0	0	0	0	0	0	0	0	0	0	0	0	0	0	0	0	0	0	0	0	0	0	0	0	0	0	0	0	0	0	0	0	0	0	0	0	0	0	0	0	0	0	0	0	0
ENSG00000162482	AKR7A3	10.0444	21.7306	32.0299	8.23983	5.72853	29.9915	29.0824	11.0108	8.11076	18.8537	37.4912	0	15.6257	9.9085	8.08914	34.0626	16.5742	10.9718	24.3971	23.5086	28.5613	40.8045	47.7034	22.8769	0.894908	13.3271	22.1839	11.0094	22.7195	12.3414	13.319	23.8472	8.80762	0	7.97078	21.7873	7.95898	59.9618	16.6308	4.07383	0	16.3571	0	0	10.1701	21.6686	18.7031	29.9357
ENSG00000211454	AKR7L	10.817	15.5219	10.1558	14.2324	11.4571	17.9949	9.409	10.1638	6.30837	4.48898	16.0677	10.7745	10.6913	6.60567	1.61783	0.851564	6.62967	0	0	1.67918	16.8008	14.838	7.40225	2.74523	5.36945	0	12.9406	0.917453	19.2242	14.1044	0.887931	11.482	0	11.2418	5.69341	5.18744	7.07465	0	22.5005	12.2215	11.7162	28.3523	0	1.16464	17.6282	13.9797	10.5713	14.9679
ENSG00000142208	AKT1	26100.6	28229.6	31149.5	26565.2	20748.7	26155.2	22397.7	24275.4	24508	24640.9	23765.9	22243	24957.6	24594.6	24323.2	23813.1	25859.9	25858.8	25377.2	28699.8	19401.5	21719.1	17250.5	24883.7	20478.2	21617.5	21997.2	20285.8	21093.4	22932.9	20195.1	20636.6	22138.4	22164.1	20495.2	23840.5	19481.8	17021.8	18865.2	17816.9	21525.9	21214	21732.1	21395.6	23493.7	21712.6	22555.1	26368.1
ENSG00000204673	AKT1S1	4476.69	2822.65	2146	4252.5	5694.98	3275.07	2333.43	6155.04	5509.91	5488.23	4989.9	3393.96	4967.34	2511.81	3397.44	4714.26	3918.97	2516.76	3034.49	1659.87	8096.29	5287.89	5652.85	11312.2	3998.45	3670.07	4434.01	4245.97	6315.16	7446.26	8129.01	7858.97	5835.54	5925.36	5704.8	6833.94	3883.98	2688.13	3801.61	4909.98	4779.16	3187.45	2383.04	4593.35	4950.82	3145.44	3278.73	4702.9
ENSG00000105221	AKT2	14000.3	16565	17757.1	15429.5	12159.2	14246.8	12432.7	13567	14035.2	14406	13407.6	12484.9	13399.5	12618.5	13009.8	11692.8	13421.8	12236.9	12497.2	13442.7	9631.88	10878.1	9244.58	12732.4	10493.7	12393.2	12431.3	9474.54	10673.8	11318.8	10363	9917.77	11709.2	11483.5	10420.1	12752.8	9969.06	8353.14	9325.01	9387.12	11066.5	10496.9	10892.4	10547	12331.6	11308.9	11319.4	13585.6
ENSG00000117020	AKT3	11265.9	9690.31	9369.92	10083.3	6920.07	6876.63	7298.82	6467.58	6566.11	6066.41	6525.26	6794.21	7437.02	8098.55	8479.03	9068.3	11267.1	12399.8	11601.2	10348	14942.6	15113.4	16145.1	13075.5	24312.9	23854.4	25362.7	25165.7	13562.7	12426	13535.6	13213.1	22160	21810.9	22452.5	21082.8	18375.5	19821.5	18490.6	17678.4	29286.3	30238.8	32081.3	29357.1	14374.5	15862.1	14925.9	13272
ENSG00000228939	AKT3-IT1	4.63586	5.43266	1.56243	1.49815	0	10.2828	0	0	1.80239	0	0	4.48937	3.28963	0	0	0	3.31484	0	0	0	0	0	0	3.66031	0	0	0	0	0	0	4.43965	0	0	1.87363	0	0	0	0	0	0	0	0	1.19631	0	0	2.09696	0	0
ENSG00000166971	AKTIP	1937.02	2178.5	2281.94	2042.73	2687.5	2808.92	3169.98	2439.32	2323.28	2621.57	2446.75	2927.96	2695.03	2856.95	3020.48	2863.81	2173.7	2301.55	2370.72	2454.13	1683.44	1530.17	1726.37	1432.09	2621.18	3244.63	3285.07	2998.24	3377.35	2924.91	3151.27	3197.29	3387.02	3139.27	3537.89	3340.71	3583.31	4072.79	3674.44	3001.39	2728.82	2544.07	3015.89	2457.39	2348.62	2781.97	2593.22	2324.51
ENSG00000271137	AKTIPP1	0	0	0	0	0	0	0	0	0.901195	0	0	0	0	0	0	0	0	0	0	0	0	0	0	0	0	0	0	0	0	0	0	0	0	0	0	0	0	0	0	0	0	0	0	0	0	0	0	0
ENSG00000226432	AKTIPP2	118.214	163.756	167.18	155.808	210.319	261.355	192.457	196.5	173.029	196.617	170.496	132.885	232.741	106.516	226.496	154.133	135.908	135.882	174.986	216.615	60.4828	115.922	91.2944	118.045	146.765	225.535	329.986	222.941	153.794	244.183	172.259	263.202	240.742	196.731	187.883	177.411	236.116	316.414	228.919	103.883	160.832	112.319	155.52	253.892	147.128	213.191	168.328	211.795
ENSG00000148218	ALAD	2385.92	2858.35	3135.81	2743.86	3653.99	3778.93	3596.8	3505.67	4588.89	4392.02	4370.4	4439.98	3575	3553.02	3389.35	2959.18	2747.17	2724.38	2892.31	2696.77	1880.01	1983.65	1561.05	1890.55	2982.73	2545.47	3656.65	2968.88	2885.38	2740.67	3082.01	3321.82	3342.98	3476.52	3486.65	3386.36	3170.33	2995.32	3368.23	3006.49	4189.09	4499.29	4216.98	4656.24	2728.31	2647.76	1858.92	2610.4
ENSG00000023330	ALAS1	8767.95	9368.23	9895.68	9418.13	11016.8	12172.3	11872.4	11585.1	10705.3	10531.2	10763.5	10188.2	9211.78	8952.33	8603.6	8751.52	10161.6	10543.9	11184	10826.5	20867.4	22725.3	20794.6	23382	3879.43	4472.77	4008.82	4034.04	5478.91	5377.32	5337.35	5201.33	3690.39	3607.67	3781.57	3797.21	4907.15	4320.02	3960.1	4165.49	3875.94	4238.66	4829.49	3991.23	12699.1	12871.8	12852.3	12552.8
ENSG00000158578	ALAS2	0	0	0	0	0	0	0	6.77588	0	0	0	0	11.5137	0	0	0.851564	0	0	0	0	0	0	0	0	0	0	0	0	0	0	0	0	0	0	0	0	0	0	0	0	0	0	0	0	0	0	0	0
ENSG00000163631	ALB	0	0	0.781217	0	9.00198	17.9949	0	0.846985	2.70359	0	0	8.97873	8.22407	0	7.28022	0	0	0	0	0	1.68008	5.56425	3.28989	0	0	0	0	0	0	0	0	8.83228	0	14.0522	0	0	0	18.4498	0	2.03691	0	0	0	0	0	0	2.43953	0
ENSG00000170017	ALCAM	72677.1	61885	64822.3	61007.7	68087.7	64881.1	71221.9	60829.6	71451.3	72292.4	74118.3	79309.1	53296.1	57327.3	59138	56101.9	86112.8	101033	91469.6	85637.6	31800.5	33754.6	36284.2	27010.3	49950.2	53744	46660.2	53459.1	29392.1	25590.7	27557.8	28783.5	31356.1	29190.2	27660.9	25077.1	53470.2	56870.6	55425.7	48466.3	79169.8	87702.3	101008	72617.7	40921.9	45399.9	45074.5	38211.5
ENSG00000161618	ALDH16A1	1906.11	2124.95	2386.62	2219.51	1257	1538.99	1302.72	1336.54	1557.27	1804.57	1416.63	1441.09	1390.69	1212.14	1381.62	564.587	1510.74	1174.83	1186.2	1529.74	550.225	735.408	490.193	1034.04	1632.31	1773.53	1616.65	1530.31	1789.6	2134.18	1886.85	1732.89	1967.03	2455.39	1967.64	2476.49	1602.41	1121.75	1313.84	1770.08	1938.5	1821.09	1648.51	1714.35	1812.99	1593.69	2022.37	2394.11
ENSG00000059573	ALDH18A1	27294.4	27893.6	29608.1	27984.7	22736.6	22782.4	22728.7	22692.4	19679.4	19666.2	19968.5	20045.9	23161.4	22994.3	22987.7	22789.6	29170.6	30104.9	30557.7	30402.5	13639.7	13948.6	13298.5	13928.4	24832.8	26003.2	26361.9	25739.2	29265.4	30762.7	29669.3	29057.3	29240.3	29639	30018	29752.1	23044.8	22625	23581.5	22185	23271.6	23531.3	24124.7	22886.4	16066.1	14987.7	15305.6	15096.6
ENSG00000165092	ALDH1A1	29.3604	38.8047	19.5304	25.4686	31.0978	39.4174	43.6236	60.1359	95.5267	91.5752	106.225	53.8724	78.951	70.1852	56.6239	92.8205	36.4632	33.7594	34.4924	47.8567	9.24042	13.9106	0	0	78953.2	82407.5	76444.9	80667.1	33694	31385	32222.1	32415.4	76659.6	77831.5	79149.8	70867.7	45570.4	50356.9	45794.5	43321.1	96298.9	102270	118267	93618.5	2716.1	3500.53	3234.82	2962.14
ENSG00000128918	ALDH1A2	47.1312	43.4613	50.7791	33.7084	103.114	108.826	97.5115	123.66	109.045	117.611	144.609	96.9703	69.0822	121.379	79.2735	75.7892	69.6116	48.9511	48.7941	54.5735	43.682	41.7319	84.7146	56.7347	28.6371	0	0	0	96.995	70.5222	117.207	92.739	11.7435	0.936815	12.5255	15.5623	30.9516	30.4422	51.8491	26.4799	3.19534	18.538	26.3187	32.61	23.0523	12.5818	41.4721	10.4775
ENSG00000259285	ALDH1A2-AS1	0	0	0	0	0	0	0	0	0	0	0	0	0	0	0	0	0	0	0	0	0	0	0	0	0	0	0	0	0	0	0	0	0	0	0	0	0	0	0	0	0	0	0	0	0	0	0	0
ENSG00000184254	ALDH1A3	1350.58	1408.61	1489	1451.71	865.827	799.488	762.129	769.062	690.316	854.702	874.795	969.703	666.149	620.933	723.169	648.892	514.628	504.703	449.242	434.909	1348.26	1735.12	1626.85	1565.7	458.193	536.159	466.787	428.451	364.387	275.036	333.862	319.729	433.531	311.959	404.232	318.509	274.143	319.181	264.137	219.987	558.119	609.574	460.578	630.071	134.246	116.032	140.68	123.485
ENSG00000259583	ALDH1A3-AS1	452.769	509.894	462.481	521.357	224.231	185.091	199.3	246.473	641.651	555.736	608.786	573.741	236.853	238.63	150.458	252.063	318.224	285.267	450.925	361.025	82.3238	99.2291	109.389	83.272	630.91	949.298	766.27	989.932	515.559	474.262	475.043	454.863	911.099	694.18	882.479	907.803	435.975	428.035	471.533	456.269	882.978	857.111	919.96	823.401	126.788	87.3733	130.922	110.014
ENSG00000137124	ALDH1B1	10848.7	10700.8	11734.7	10878.1	7334.16	7580.14	7635.83	7624.56	8479.35	8083.76	7792.82	7908.47	7208.4	7349.63	7223.6	7842.05	9199.5	8928.51	9127.03	9247.27	7682.15	7698.14	7108.62	7818.41	17431.9	17456.4	16682.3	17448.1	8232.34	7964.6	8420.25	8461.33	10123.9	9385.01	9890.6	10332.3	6639.55	7680.65	7313.65	6763.57	12459.7	12844.7	12164	12305.6	5580.69	4898.5	4900.21	5460.28
ENSG00000144908	ALDH1L1	0	0.776094	0	0	27.8243	37.7036	34.2146	22.0216	0	3.59119	0	13.4681	8.22407	9.08279	14.5604	0	0	0	0	0	0	0	0	0	143.185	189.655	122.012	162.389	173.892	185.121	152.724	140.433	113.52	28.1045	51.2407	70.5492	112.31	70.1092	94.8936	83.5135	128.879	89.4187	205.765	95.5006	85.4291	53.123	62.6147	88.3104
ENSG00000250218	ALDH1L1-AS1	0	0	0	0	0	0	0	0	0	0	0	0	0	0	0	0	0	0	0	0	0	0	0	0	0	0	0	0	0	0	1.77586	0	6.85037	0	0	0	0	0	0	0	0	0	0	0	0	0	0	0
ENSG00000246022	ALDH1L1-AS2	0	0	2.34365	0	9.00198	0	21.3841	5.08191	0	0.897797	0	4.48937	0	1.65142	0	0	0	0	0	0	0	0	0	0	0	0	0	0	0	0	14.2069	0	0	10.305	0	6.22493	0	51.6594	0	0	0	0	0	0	8.1361	0	1.62636	3.74197
ENSG00000136010	ALDH1L2	8117.39	5750.86	5302.12	7070.52	6559.99	4080.56	4033.9	5767.12	7432.16	6916.62	6676.11	6382.08	5492.85	3737.16	4292.1	5926.88	8418.03	7192.44	6757.99	5340.65	12019.3	8790.58	9622.92	10831.8	28500.1	24545.4	32336.8	28453	14375.4	14584	18066.7	19265	32009.8	26940	32293	30599.7	14247.5	13199.9	16271.8	23821.7	30676.3	24091.8	17541.4	33245.8	11857	9318.89	9232.82	9646.79
ENSG00000111275	ALDH2	3653.06	3940.23	4251.38	4265.98	5167.14	5257.94	4868.73	5240.29	7284.36	7299.98	7288.47	7659.75	4187.7	4074.87	4371.37	3618.3	4576.13	5030.99	4514.3	4836.89	2812.45	3295.89	2962.54	2645.49	4597.14	4298.5	3901.6	4001.01	4757.12	4277.17	4031.21	3884.44	5788.56	6140.82	5684.3	5955.18	4380.97	4513.74	4321.08	3966.89	4337.14	4450.22	4968.26	4141.46	2046.91	2679.91	2234.61	2333.49
ENSG00000108602	ALDH3A1	0	0.776094	2.34365	1.49815	53.1935	23.1363	5.98755	39.8083	21.6287	42.1964	25.8868	17.0596	12.3361	33.0283	18.605	40.8751	1.65742	0	0	0	0	0	0	0	0	0	0	0	31.4578	79.3374	44.3965	32.6795	55.7816	36.5358	53.5181	37.3496	39.7949	0	33.2617	25.4614	4.26045	11.9952	27.515	0	0	7.68885	1.62636	2.99357
ENSG00000072210	ALDH3A2	1448.71	1678.69	1660.09	1549.09	2725.96	2620.4	2940.74	2491.83	3152.38	3258.1	3506.32	3518.76	2653.08	3235.95	3377.21	3423.29	1423.72	1345.31	1741.45	1408	2142.94	2490.93	2214.92	2077.22	3807.83	3565.51	3286.92	4372.58	3955.82	3467.05	3626.31	3485.22	4036.83	4160.4	3913.65	3983.96	4344.72	4451.01	4634.13	4033.09	2756.51	2966.08	3337.69	2477.19	2707.97	2911.98	3001.44	2647.82
ENSG00000006534	ALDH3B1	3770.5	3400.84	3595.94	3597.06	3284.09	3152.54	2652.48	3708.1	5491.88	5477.46	5025.61	4006.31	3209.85	2732.27	2827.96	3359.42	4348.24	3271.28	4050.75	3602.69	1594.39	1668.35	1562.7	2334.36	6972.23	6707.62	7625.72	6608.42	3249.77	4253.37	3435.4	3703.38	5573.27	5488.8	5066	6022.62	3798.2	3269.3	3524.76	3888.47	8402.67	7381.4	6693.33	8082.61	1906.56	1779.62	1919.1	2334.99
ENSG00000132746	ALDH3B2	0	0	0	2.24723	6.5469	0.856901	0	3.38794	0	0	0	0	5.75685	4.95425	0	0	0	0	0	0	0	0	0	0	0	0	0	0	0	8.81527	8.87931	20.3143	0	0	0	0	0	0	0	0	0	0	0	0	0	0	0	0
ENSG00000159423	ALDH4A1	2467.82	3217.69	3501.41	2874.95	2230.85	2725.8	2442.06	2609.56	3610.19	3504.1	3328.68	3339.19	2620.19	2727.32	2311.07	2054.82	2615.41	2148.79	2355.58	2857.13	1340.7	1424.45	1024.8	1616.03	4850.4	5128.88	4935.92	4863.42	3705.03	4003.01	3855.4	3445.47	4092.61	3968.35	3828.25	4667.66	3537.32	2824.66	3230.3	3300.82	4696.08	5109.95	4999.36	5297.95	2093.01	1972.54	2237.05	2338.73
ENSG00000112294	ALDH5A1	105.852	72.1767	67.9659	51.6862	237.325	210.798	159.098	213.44	264.951	300.762	253.512	441.754	240.965	217.987	191.713	177.125	128.45	108.03	108.525	112.505	144.487	76.9721	116.791	44.8388	679.235	955.449	631.317	691.76	794.31	811.005	784.043	941.521	1031.47	894.658	713.954	769.817	908.208	776.736	750.344	850.412	927.713	841.844	880.481	769.828	263.745	292.875	246.393	246.221
ENSG00000119711	ALDH6A1	4494.46	4422.18	4497.47	4176.1	5290.71	5004.3	5597.5	4577.11	7303.29	7159.03	7503.6	8357.4	4053.64	4187.17	4381.08	4300.4	4849.61	5009.05	4833.98	4536.32	3085.46	3236.54	3316.21	2947.46	7101.99	6181.71	6552.58	6457.95	5127.63	5065.25	5300.95	5210.16	5083.95	5344.53	5144.57	4761.04	5094.63	5319.07	5176.1	4596.3	6422.63	6097.92	6769.9	5931.52	2465.92	2753.31	2713.57	2442.01
ENSG00000164904	ALDH7A1	6343.4	7240.18	7770.77	8006.87	3352.01	3838.92	3341.91	3468.4	5032.27	5171.31	4348.98	5305.53	4305.3	4765.99	4311.51	4955.25	4714.53	5353.4	5349.69	6265.88	3511.36	3888.48	3044.79	3294.28	10849.9	10396.1	12194.7	11835.1	10070	9877.51	10450.1	10230.4	12961.9	12090.5	13307.8	13244.6	10000	10973.9	10802.2	10196.8	12555.5	12385.6	13099.6	13597.2	4036.18	4391.73	3164.08	3596.78
ENSG00000251400	ALDH7A1P1	57.1756	31.8199	43.7482	31.4612	40.0997	56.5554	35.0699	23.7156	51.3681	43.992	51.7736	56.566	14.8033	11.5599	19.4139	3.40626	9.1158	70.8947	79.0801	75.5633	34.4416	36.1676	30.4315	27.4523	91.2806	77.9122	59.1571	57.7996	66.411	63.47	90.569	91.8558	100.798	116.165	110.452	142.136	129.112	9.22489	65.5451	66.1997	89.4694	56.7045	130.397	72.2078	28.4764	60.1129	26.8349	41.1616
ENSG00000243853	ALDH7A1P3	0	0	0	0	0	0	0	0	0	0	0	0	0	0	0	0	0	0	0	0	0	0	0	0	0	0	0	0	0	0	0	0	0	0	0	0	0	0	0	0	0	0	0	0	0	0	0	0
ENSG00000234489	ALDH7A1P4	0	0	0	0	0	0	0	0	0	0	0	0	0	0	0	0	0	0	0	0	0	0	0	0	0	0	0	0	0	0	0	0	0	5.62089	0	0	0	0	0	0	3.19534	0	0	0	0	0	0	0
ENSG00000118514	ALDH8A1	0	1.55219	0	0	36.8263	35.1329	30.7931	49.1251	7.20956	17.0581	8.92648	24.2426	41.1203	23.9455	17.7961	0	3.31484	1.68797	0	0	15.9607	13.9106	60.0404	16.4714	0	0	12.0163	0	30.584	66.9961	57.7155	39.7453	5.87175	22.4836	9.10946	3.11247	19.4553	21.2173	5.86971	14.2584	0	6.54283	0	2.32928	19.6622	17.4747	9.75814	11.9743
ENSG00000143149	ALDH9A1	14489.4	15171.1	15496.2	14827.2	14380.3	14726.7	15741.3	13794	15314	14952.8	15217.9	16473.3	14605.9	15554.7	15371.8	14449.3	12918.7	13113.8	13821.4	13551.9	15136.7	15802.5	15180.4	14204.7	14447.4	14967.3	13096.8	14562.7	18670.2	17084	17600.6	18080.6	13207.5	14382	14407.8	13372.2	13368.4	15300.4	13199	13581.1	9868.26	10223.2	10575.3	9604.8	21433.9	21629.4	22016.8	20999.2
ENSG00000149925	ALDOA	3803.72	3644.54	4009.21	4991.09	2829.9	3041.14	1898.05	3964.74	3612.89	3413.42	3267.09	2253.66	3011.65	1520.95	1807.92	2449.1	3352.96	2510.85	2936.9	2517.94	2233.66	3433.14	1422.88	6414.69	1140.11	1228.14	1361.54	891.765	1027.62	2587.28	1338.11	1282.45	1516.87	1420.21	1097.69	3332.41	1355.68	927.102	1192.53	909.482	1442.16	1244.23	775.207	1834.31	3594.8	2932.25	3189.28	5039.68
ENSG00000242849	ALDOAP1	0	0	0	0	0	0	0	0.846985	0	0	0	0	0.822407	0	0	0	0	0	0	0	0	0	0	0	0.894908	0	0	0	0	0	0	0	0	0	0	0	0	0	0	0	0	0	0	1.16464	0	0	0	0
ENSG00000214297	ALDOAP2	0.772643	0	0	0.749075	0.818362	0	0	0	0	0	0.892648	1.79575	0.822407	0	0.808914	0.851564	0	0	0	0	0	0	0	0.915077	0	2.05032	0.92433	0	0	3.52611	0	0	0	0	1.13868	2.07498	0	0	0	13.2399	0	0	0	3.49392	0.678008	0	0	0
ENSG00000136872	ALDOB	0	0	0	0	11.4571	0	0	0	0	3.59119	3.57059	0	9.86888	0	1.61783	0	0	0	0	0	0	0	0	0	0	0	0	0	27.0887	1.76305	5.32759	0	0	0	0	0	0	40.5895	0	0	0	0	0	0	0	0	0	0
ENSG00000109107	ALDOC	2820.15	3112.91	3335.02	3109.41	1059.78	1548.42	1107.7	1273.02	1982.63	1809.06	1826.36	1544.34	1318.32	1459.85	1176.16	993.775	2546.62	2374.13	2268.93	2831.94	2530.2	2908.25	2560.35	3244.86	3125.91	3852.55	3313.72	3695.5	2050	2047.79	1857.55	1690.5	1827.09	1883	2058.74	1819.76	2290.42	1845.9	1819.61	1898.4	1714.83	1806.91	1731.06	1845.96	2272.01	2229.77	2552.57	2499.63
ENSG00000033011	ALG1	5034.54	5573.13	6209.89	5779.12	6502.7	6577.57	5718.11	6877.52	5453.13	5449.62	5740.62	4822.48	7404.13	6544.57	6757.66	7136.96	5996.54	5406.57	5500.28	5652.97	3092.18	3319.07	2918.95	3913.78	7783.01	7802.49	7659.92	7095.58	7251.03	8620.45	7899.03	8173.4	6967.8	7304.35	6778.58	7586.12	6408.74	6266.47	7174.74	7100.68	6026.4	6025.95	5500.62	6385.73	4143.99	3743.07	3863.41	4607.86
ENSG00000139133	ALG10	1015.25	934.417	829.653	853.946	340.439	229.649	233.514	291.363	312.715	349.243	373.127	335.805	334.72	433.497	436.813	336.368	969.59	891.248	789.96	931.947	271.332	278.212	266.481	262.627	991.558	1116.4	686.777	1064.25	805.67	580.926	464.388	631.508	818.13	895.595	849.457	841.403	717.192	940.017	667.19	766.898	679.542	876.739	996.523	648.705	566.815	582.955	545.642	540.34
ENSG00000175548	ALG10B	1179.83	1098.17	1001.52	1084.66	549.121	436.162	570.528	485.322	693.019	618.582	575.758	936.482	655.458	780.294	579.182	577.36	1176.77	1006.03	1112.17	1054.53	384.738	321.799	378.337	286.419	1913.31	2112.85	2013.19	2257.85	883.441	1079.87	1053.97	975.084	2047.28	1683.46	2039.38	1823.91	1322.07	1748.12	1306.99	1549.07	1929.98	1929.04	2780.22	1926.32	515.286	768.186	663.553	636.883
ENSG00000253710	ALG11	1352.12	1312.38	1249.95	1405.27	2153.11	1735.22	2172.62	1943.83	1499.59	1554.09	1669.25	1609.89	1667.02	1549.03	1680.92	2030.13	1598.58	1719.2	1424.28	1494.47	1532.23	1525.53	1479.63	1330.52	1200.07	1064.12	1288.52	1384.44	1792.22	1659.92	2162.11	1783.24	1838.83	1341.52	1920.96	1439	2160.42	1891.1	2184.51	1846.46	1579.56	2019.55	1543.24	1779.57	1208.21	1358.83	1401.92	1243.08
ENSG00000182858	ALG12	2795.42	2940.62	3121.74	2972.33	2886.36	3209.95	2795.33	3248.19	3438.06	3359.55	3320.65	2638.85	2823.32	2631.53	2603.08	2472.94	2774.52	2601.16	2687.88	2680.82	1947.21	2271.14	1680.31	2572.28	2844.02	2576.23	2883.91	2331.25	2229.14	2738.9	2419.61	2388.25	3121.81	3329.44	2805.71	3488.04	2429.26	1984.27	2205.05	2537.99	2611.65	2453.56	2367.49	2524.94	1921.48	1757.25	2009.36	2351.45
ENSG00000101901	ALG13	2409.1	2343.03	2388.18	2173.82	1802.03	1867.19	2111.04	1743.94	1668.11	1356.57	1584.45	1623.35	2023.12	2033.72	2060.3	2116.14	2444.69	2736.2	2799.77	2531.37	1973.25	1836.2	1909.78	1824.66	2966.62	2795.61	2429.14	2979.89	2545.46	2264.64	2424.94	2263.71	2665.77	2751.43	2810.27	2574.01	2341.71	2370.8	2129.73	2541.05	2867.28	2712	2846.01	2633.25	2497.78	2652.65	2617.62	2424.79
ENSG00000172339	ALG14	1722.99	1974.38	1982.73	1816.51	2391.25	2455.02	2451.47	2092.05	2243.98	2171.77	2325.35	2127.06	2313.43	2803.28	2276.28	2278.79	1922.61	2278.76	2226.02	2199.73	865.24	807.743	825.762	581.074	2197	2668.49	2284.02	2336.75	3403.56	3021.88	3033.17	3114.26	2459.28	2721.45	2722.59	2646.63	2776.8	2957.5	2479.95	2179.5	2143.01	2124.24	2276.57	2082.38	1467.89	1808.28	1874.38	1697.36
ENSG00000230427	ALG14-AS1	0	0	0	0	7.36526	0	19.6734	0	0	0	0	0	3.28963	0	0	0	3.31484	0	0	0	0	6.49162	0.822472	9.15077	0	0	0	0	0	0	2.66379	0	0	0	0	0	0	0	0	0	0	0	0	0	0	0	7.3186	0
ENSG00000254016	ALG1L10P	38.6321	29.4916	25.7802	19.476	15.5489	20.5656	0	15.2457	0.901195	10.7736	7.14118	0	0.822407	6.60567	42.0635	53.6485	32.3197	19.4116	9.25406	14.2731	0.840039	3.7095	0	9.15077	0	1.02516	0	0	29.7102	1.76305	47.9483	21.1975	19.5725	36.5358	3.41605	41.4995	35.3732	22.1397	45.0011	18.3322	38.344	38.1665	8.37414	19.7989	4.74606	15.3777	1.62636	24.697
ENSG00000249889	ALG1L11P	0	0	0	0	4.09181	0	0	0	3.60478	0.897797	23.2088	2.69362	0	0	0	0	0	0	0	0	8.40039	0	0	0	0	0	0	15.5967	10.4859	19.3936	0	0	0	0	0	0	9.72764	0	18.5874	0	6.39067	7.6333	3.58892	8.15249	0	2.79595	0	0
ENSG00000250794	ALG1L12P	0	0	0	0	4.09181	0	0	0	0	8.08017	0	2.69362	0	0	0	0	0	0	0	0	8.40039	0	0	0	0	0	0	15.5967	0	17.6305	0	0	0	0	0	0	0	0	18.5874	0	5.32556	7.6333	0	8.15249	0	0	0	0
ENSG00000253981	ALG1L13P	3.86321	5.43266	6.24974	8.23983	11.4571	0.856901	0	0.846985	0	1.79559	0	0	0	0	0	0	5.80096	0	14.3017	0	3.36015	0	0	0	0	0	0	22.9363	12.2336	8.81527	12.431	0	0	4.68408	0	8.29991	0	0	0	0	1.06511	0	0	0	8.1361	4.89291	1.62636	2.99357
ENSG00000250268	ALG1L14P	0	0	0	0	0	0	0	0	0	0	0	0	0	0	0	0	0	0	0	0	0	0	0	0	0	1.02516	0	0	0	0	0	0	0	0	0	0	0	5.53494	0	0	0	0	0	0	0	0	0	0
ENSG00000242017	ALG1L15P	20.8614	18.6263	14.0619	11.9852	27.8243	17.138	2.56609	22.0216	18.9251	15.2625	18.7456	0.897873	28.7842	4.12854	3.23565	28.1016	4.97225	5.06391	21.032	21.8294	26.8812	19.4749	18.9169	13.7261	27.7421	28.7045	2.77299	11.0094	36.7008	37.9057	32.8534	2.64969	16.6366	25.294	30.7444	3.11247	22.9926	1.84498	2.93485	14.2584	14.9116	14.1761	2.39261	22.1282	9.49212	11.1838	10.5713	14.2195
ENSG00000189366	ALG1L1P	2.31793	10.8653	6.24974	0.749075	4.91017	46.2726	0	22.0216	17.1227	10.7736	8.92648	27.8341	20.5602	4.95425	20.2228	32.3594	0	25.3195	0	9.23551	10.0805	13.9106	18.9169	1.83015	1.78982	0	51.7625	1.83491	20.0981	13.2229	16.8707	28.2633	0	10.305	7.97078	1.03749	2.65299	8.30241	13.696	13.2399	12.7813	17.4476	0	26.7867	8.81411	10.4848	11.3845	7.48393
ENSG00000251287	ALG1L2	0	3.10438	0	0	7.36526	0	0	0.846985	0	0	8.92648	0.897873	0	2.47713	0	11.0703	0	0	0	4.19796	12.6006	0	11.5146	9.15077	0	0	0	0	2.62149	14.986	6.21552	0	0	0	0	7.26242	0	0.922489	0.978284	1.01846	1.06511	18.538	0	12.8111	0	2.09696	0.813178	0
ENSG00000251087	ALG1L3P	0	0	0	0	0	0	0	0	0	0	0	0	0	0	0	0	0	0	0	0	0	0	0	0	0	0	1.84866	0	0	0	0	0	0	0	0	0	0	0	0	0	0	0	0	0	0	0	0	0
ENSG00000226943	ALG1L5P	2.31793	0	2.34365	0	0	1.7138	0	0	0.901195	1.79559	0	0	0.822407	0	0	0	4.97225	0	0.841278	0	8.40039	0	5.7573	0.915077	0	0	0.92433	0	5.24297	13.2229	0	2.64969	2.93587	0	0	0	6.19031	0	0	0	1.06511	0	0	0	0	0	0	0
ENSG00000238278	ALG1L6P	2.31793	5.43266	5.46852	0	9.00198	0	0	6.77588	0.901195	2.69339	2.67794	14.366	0	0	0	0	4.97225	0	0	6.71674	10.0805	0	0	0.915077	42.9556	0	1.84866	0.917453	0	14.1044	0	0	2.93587	0	1.13868	0	6.19031	0	20.544	1.01846	0	0	0	0	0	2.79595	0	2.24518
ENSG00000251271	ALG1L7P	13.1349	8.53703	6.24974	17.9778	4.09181	12.8535	0.855364	15.2457	16.2215	11.6714	24.9941	0	2.46722	24.7713	2.42674	0	6.62967	20.2556	11.7779	28.5461	26.8812	10.2011	29.609	0	14.3185	38.9561	0	16.5142	45.4391	53.7732	7.99138	54.7602	20.5511	14.0522	1.13868	14.5248	7.07465	0	29.3485	31.5722	1.06511	0	0	0	0	4.19392	0	5.23875
ENSG00000227620	ALG1L8P	2.31793	8.53703	5.46852	2.24723	4.91017	0	0	16.9397	3.60478	11.6714	8.03383	0	0	4.12854	2.42674	0	15.7455	21.0996	15.143	12.5939	5.88027	1.85475	10.6921	3.66031	28.6371	0	29.5786	0.917453	2.62149	42.3133	5.32759	25.6136	26.4229	0	28.4671	14.5248	9.72764	25.8297	36.1965	24.443	8.5209	8.72378	0	0	5.42407	9.78581	4.06589	5.23875
ENSG00000254978	ALG1L9P	2.31793	0	3.12487	0	9.00198	2.5707	0	0	4.50598	0	0	0	0	4.95425	0	0	4.97225	0	10.9366	0	8.40039	0	0	0.915077	0	0	36.9732	0	0	14.1044	3.55172	0	2.93587	0	0	0	6.19031	47.047	0.978284	0	1.06511	0	5.98153	0	0	0	0	0.748393
ENSG00000119523	ALG2	5456.4	5576.24	5422.43	5107.95	7348.89	7683.83	8844.46	7384.01	6347.12	6421.04	6431.53	7625.64	7660.72	9039.03	8364.17	9284.6	5957.59	7613.59	7404.09	7091.19	7977.85	8295.36	8816.07	7391.07	8762.04	9229.52	8758.03	8883.7	9741.44	9710.9	9635.83	9283.61	9241.15	9325.06	9452.21	8054.02	9080.31	9783	9153.81	8440.97	7258.74	7120.78	7878.87	6920.3	7161.13	7823.06	7499.94	7174.85
ENSG00000214160	ALG3	3303.82	3258.04	3077.21	3065.97	4316.86	4270.79	4174.18	4733.8	3803.95	3680.07	3586.66	2956.7	4483.76	4122.76	3925.66	4551.61	4209.01	3136.25	3626.75	3548.96	3886.86	3705.79	3378.71	5565.5	4588.19	4389.74	5213.22	4296.43	5926.31	6242.98	5764.45	5334.7	4373.47	4558.54	4184.66	5125.19	4445.53	3402.14	3588.35	3902.73	3358.3	3193.99	2739.54	3499.75	3578.53	2751.21	3134.8	3563.1
ENSG00000251568	ALG3P1	0	0	0	0	0	0	0	0	0	0	0	0	0	0	8.89805	0	0	0	0	0	0	0	0	0	0	0	0	0	0	0	0	0	0	0.936815	0	0	0	0	0	0	0	0	0	0	0	0	0	0
ENSG00000120697	ALG5	3814.54	3651.52	3621.72	3611.29	6413.5	6491.02	7896.72	6118.62	5533.34	5212.61	5312.15	6253.69	6913.15	7930.1	7878.01	7076.5	3939.68	4414.88	4481.49	4820.1	4262.36	4358.66	4783.5	3699.65	6591.89	7131.01	6260.49	7710.28	9942.42	8729.76	8820.71	7964.95	7635.23	8388.24	8092.62	8408.85	7369.13	8880.81	8217.59	7422.51	5242.48	5570.13	5487.46	5164.02	4546.72	5123.57	5051.46	4247.88
ENSG00000088035	ALG6	1671.23	1513.38	1560.87	1570.06	1662.09	1657.25	1794.55	1517.8	1595.12	1622.32	1557.67	1917.86	1521.45	1946.19	1923.6	1697.17	1327.59	1519.17	1262.76	1528.9	892.961	896.771	999.303	691.798	1340.57	1195.34	1255.24	1241.31	1468.03	1301.13	1556.54	1507.67	939.479	1079.21	1005.46	912.99	1345.95	1136.51	1351.99	1455.38	823.332	930.173	1264.5	840.871	763.438	859.055	766.014	679.541
ENSG00000159063	ALG8	4820.52	4990.28	5133.38	4644.27	6145.9	6416.47	7114.06	5823.87	5290.02	4861.57	5351.42	6029.22	6580.08	7336.42	6984.16	7785	5289.65	5794.8	5395.96	5956.07	5081.39	4952.18	5689.04	4466.49	6650.06	6564.1	6167.13	6944.2	9205.78	7788.29	8827.81	8071.82	7510.94	7733.41	7352.48	7018.61	8266.72	8962.91	8116.83	7563.06	5333.02	5157.93	6634.72	5331.73	4868.78	5526.89	5319	4827.14
ENSG00000086848	ALG9	1216.91	1322.46	1376.5	1323.62	1163.71	1195.38	1250.54	1104.47	1082.34	1068.38	1022.97	1019.09	1091.33	1155.17	994.155	1075.53	1268.75	1376.54	1280.43	1491.96	1060.97	1058.13	1125.14	926.973	1592.94	1495.71	1381.87	1124.8	1521.34	1563.83	1668.42	1698.45	955.137	991.15	1007.73	960.714	1269.9	1586.68	1572.1	1236.41	1270.68	1161.35	1033.61	1487.25	1482.13	1291.03	1171.79	1237.84
ENSG00000254450	ALG9-IT1	0	0	1.56243	0	0	0	0	0	0	0	0	0	0	0	0	0	0	0	0	0	0	0	0	0	0	0	0	0	0	0	0	0	0	0	0	0	0	0	0	0	0	0	0	0	0	2.79595	0	2.24518
ENSG00000171094	ALK	0	0	0	0.749075	35.1896	26.5639	47.045	22.0216	3.60478	4.48898	0	4.48937	9.04647	9.9085	39.6368	40.0235	0	0	0	0	57.1226	47.2961	65.7977	64.9704	0	0	0	0	25.341	19.3936	26.6379	3.53291	6.85037	14.0522	0	0	17.6866	8.30241	23.4788	20.3691	0	0	0	0	4.06805	4.19392	5.69225	7.48393
ENSG00000196711	ALKAL1	12.3623	6.20875	9.37461	5.24353	121.936	104.542	131.726	134.671	54.9729	40.4008	63.378	94.2767	32.0739	51.1939	80.0824	38.3204	23.2039	10.1278	9.25406	36.9421	0	2.78212	0	0	0	0	0	0	13.1074	0	22.1983	0	1.95725	7.49452	2.27737	0	0	0	0	15.2769	3.19534	1.09047	0	5.82321	0	1.39797	0	0
ENSG00000189292	ALKAL2	22.4066	7.76094	11.7183	9.73798	14.7305	0	15.3965	9.31683	1.80239	3.59119	0	9.8766	13.9809	4.12854	8.08914	0	5.80096	0	10.9366	9.23551	0	2.78212	13.982	0	0	0	0	0	0	0	0	0	0	0	0	0	0	0	0	0	0	0	0	0	0	0	0	1.49679
ENSG00000100601	ALKBH1	1763.94	1950.32	2029.6	1706.39	1955.89	2424.17	2660.18	2052.24	1760.03	1958.99	1809.4	1762.52	1964.73	2660.43	2076.48	2235.36	1964.87	2202.8	2167.13	2011.66	2590.68	2398.19	2231.37	2361.81	1505.23	1476.23	1612.96	1866.1	2117.29	1877.65	2232.26	1996.98	1501.21	1856.77	1661.34	1699.41	1670.5	2227.81	1608.3	1909.61	1460.27	1748.03	1611.42	1364.96	1827.23	2041.04	2247.62	2059.58
ENSG00000189046	ALKBH2	706.968	690.724	796.841	775.293	333.892	309.341	284.836	451.443	539.816	562.918	606.108	557.579	479.463	549.922	659.265	563.735	602.472	600.917	602.355	735.483	523.344	632.469	531.317	635.978	1038.99	1228.14	911.389	1011.95	772.465	803.953	589.586	609.428	690.909	770.062	783.414	951.377	717.192	749.984	907.848	655.886	749.839	863.654	693.858	568.345	842.765	928.953	990.451	1008.09
ENSG00000166199	ALKBH3	2714.29	3011.24	3217.05	3242.75	2011.53	2581.84	2842.37	2085.28	2176.39	2091.87	2315.53	2123.47	2613.61	2748.78	2902.38	3731.55	3033.9	3305.89	3204.43	3136.72	1691	2066.19	2202.58	1930.81	2980.94	4251.34	3165.83	3157.87	2766.54	2537.92	2377.88	2457.14	2921.19	2806.7	2505.1	2613.43	3198.62	3383.69	3297.8	2941.3	2717.1	2778.52	2716.81	2948.87	3069.34	3368.42	3547.08	3369.27
ENSG00000244926	ALKBH3-AS1	0	0	0	0	0	0	0	0	0.901195	0	0	0	4.11203	0	0	0	0	0	0	0	0	0.927374	1.64494	0	0	0	0	0	0	0	13.319	0	16.6366	0	0	0	7.95898	0	0	0	0	0	0	0	0	0	0	0
ENSG00000160993	ALKBH4	1552.24	1805.19	1954.61	1832.24	1224.27	1862.05	1596.11	1497.47	1534.74	1506.5	1397.89	1360.28	1466.35	1466.46	1514.29	1423.81	1522.34	1306.49	1192.09	1596.9	1068.53	1298.32	1001.77	1450.4	1031.83	736.065	1010.29	1050.48	1067.82	865.66	1014.02	998.931	946.33	1095.14	1194.48	1295.82	1012.56	861.605	1113.29	1146.78	1138.6	1051.22	1199.9	972.475	1088.88	1038.69	1052.25	1234.85
ENSG00000091542	ALKBH5	13284.8	13555.3	13918.2	14146.3	17411.5	19125.2	16152.7	18900.5	16974.9	16999.8	15857.9	15093.2	19099.6	17396.9	17106.9	16155	13387	12728.1	13040.7	14193.3	17358.6	18243.3	15567.7	21540.9	23514.6	22419.2	23163.7	21569.3	23781.2	25715.9	24587.7	25000.7	25695.7	27133.9	25454.1	28507.1	20833.9	18493.1	20018.6	20506.6	19428.7	17438.8	18656.4	19720.9	22372.9	20801.8	21147.5	23777.2
ENSG00000239382	ALKBH6	135.985	204.113	127.338	118.354	177.585	195.373	260.886	238.85	229.805	191.231	195.49	212.796	263.17	221.29	287.164	116.664	183.145	142.633	182.557	185.55	204.969	243.899	213.843	186.676	128.867	124.044	81.341	154.132	249.915	175.424	221.983	193.427	185.939	197.668	148.029	129.686	129.997	227.855	165.33	137.492	96.9252	161.39	77.7599	153.733	231.201	248.14	266.722	292.622
ENSG00000125652	ALKBH7	1485.79	1986.8	2208.5	1606.77	1177.62	1639.25	1327.52	1390.75	1503.19	1423.01	1480.9	1413.25	1597.11	1956.1	1697.91	1282.46	1725.37	1215.34	1362.87	2418.03	928.243	1221.35	942.553	1645.31	3287.89	3816.67	3024.41	3046.86	1759.02	2226.74	1934.8	1754.97	2878.13	3248.87	2820.52	3981.88	1824.37	1077.47	1352.97	1204.83	2216.5	2515.72	2239.49	2111.49	1402.8	1658	1885.76	2043.86
ENSG00000137760	ALKBH8	2035.91	1781.14	1478.84	1800.78	1570.44	1407.89	1351.47	1585.56	1491.48	1481.36	1431.81	1591.93	1768.17	1861.15	1691.44	1990.1	1821.5	1984.21	1876.05	1848.78	2177.38	2063.41	2456.72	1794.47	1887.36	1532.61	1530.69	2015.65	1993.2	1803.6	2324.6	2223.97	2210.71	2244.61	1868.58	1948.4	3226.04	2817.28	2997.46	2709.1	1887.38	2027.19	2105.5	1990.37	2558.8	2780.57	2604.61	2395.61
ENSG00000151360	ALLC	0	0	0	0	0	4.2845	0	2.54095	0	0	0	0	0	4.95425	0	0	0	0	0	0	0	2.78212	5.7573	0	0	0	0	0	23.5934	0	1.77586	0	0	7.49452	0	0	0	0	0	0	0	0	0	0	0	2.79595	4.87907	0
ENSG00000116127	ALMS1	3958.25	3461.38	3672.5	3803.81	2202.21	2449.88	2860.34	2298.72	3107.32	2585.65	3023.4	2758.27	2286.29	2003.17	2285.99	2789.72	3993.55	3946.47	3545.99	3367.6	3302.19	3128.03	3058.77	2957.53	3458.82	3764.39	3600.27	3187.23	2470.31	2292.85	2387.65	2367.05	2870.3	2927.55	2611	2696.43	2693.67	3309.89	3327.15	3241.75	4523.53	4548.36	4937.16	4639.93	3388.01	3253.78	3560.91	2611.14
ENSG00000230002	ALMS1-IT1	49.4491	28.7155	39.8421	40.4501	5.72853	12.8535	17.1073	22.8686	13.5179	17.9559	5.35589	43.0979	4.93444	28.0741	58.2418	0	28.1761	22.7876	33.6511	52.8943	42.842	88.1006	83.0696	42.0935	8.05417	49.2077	0	0	9.61212	0	16.8707	7.94906	0	5.62089	5.69341	3.11247	13.265	4.61245	53.8056	42.7752	24.4976	35.9856	35.8892	13.9757	37.2905	58.7149	78.0651	45.652
ENSG00000163016	ALMS1P1	0	0	0	2.9963	14.7305	2.5707	0	20.3276	3.60478	0	4.46324	0	14.8033	7.43138	0.808914	0	4.97225	10.9718	0	0	0	0	10.6921	1.83015	6.26435	0	0	0	0	5.28916	18.6465	15.8981	6.85037	10.305	0	18.6748	0	26.7522	0	0	7.45578	0	0	0	0	2.79595	4.06589	0
ENSG00000108839	ALOX12	0	0	0.781217	3.74538	3.27345	5.99831	25.6609	11.0108	0	5.38678	0	0	0.822407	7.43138	0	19.586	0	0	0	0	0	0	0	0	0	0	0	0	0	6.17069	3.55172	7.94906	0	0	0	0	3.53732	0	0	0	0	0	0	0	0	0.698987	4.87907	0
ENSG00000215067	ALOX12-AS1	182.344	249.126	233.584	188.018	244.69	274.208	270.295	326.936	292.888	290.886	222.269	292.707	315.804	274.135	194.948	330.407	255.242	203.4	185.922	214.096	157.927	192.894	196.571	147.327	390.18	152.749	256.964	307.347	477.984	488.366	399.569	380.671	475.611	320.391	455.473	319.547	275.027	401.283	415.771	346.275	323.794	267.166	222.513	260.88	174.926	191.522	215.492	166.143
ENSG00000179477	ALOX12B	0.772643	0	0	0	4.09181	0	0	3.38794	0	0	0	0	1.64481	0	0	0	0	0	0	0	0	7.419	18.9169	0.915077	0	0	0	0	0	0	1.77586	0	0	9.36815	0	0	15.0336	0	0	0	0	0	0	3.49392	0	1.39797	0.813178	0
ENSG00000264958	ALOX12P1	0	0	0	0	0	0	0	0	0.901195	0	0	0	0	0	0	0	0	0	0	0	0	0	0	6.40554	0	0	0	0	0	0	0	0	0	0	0	15.5623	0	0	0	0	0	0	0	0	6.78008	0	4.87907	0
ENSG00000262943	ALOX12P2	0	0	6.24974	0	0.818362	0	0	0	0	0	0	0	0	0	0	0	0	0	0	5.03755	0	0	0	0	0	0	0	0	0	0	1.77586	0	4.89312	0	0	0	0	0	0	0	0	0	0	0	0	0	0	0
ENSG00000161905	ALOX15	0	0	0	0	0	7.71211	17.9626	0	0	2.69339	0	0	0	13.2113	0	0	0	0	0	0	0	0	0	0.915077	0	0	0	0	1.74766	3.52611	15.9828	30.0298	11.7435	0	4.55473	0	0	0	0	15.2769	0	3.27142	0	0	0	1.39797	0	0
ENSG00000179593	ALOX15B	0	0	0	0	13.9122	0	27.3716	13.5518	0	0	0	0	0	3.30283	0	0	0	0	0	5.03755	28.5613	81.609	50.9933	87.8474	0	0	0	0	21.8457	8.81527	0	19.431	0	0	2.27737	0	0	0	0	0	0	0	0	11.6464	10.8481	7.68885	0	7.48393
ENSG00000274114	ALOX15P1	0	0	0.781217	1.49815	4.09181	6.85521	0	0.846985	2.70359	0.897797	0	5.38724	2.46722	0	11.3248	0	0	0	0	5.03755	8.40039	5.56425	0	0	0	0	0	0	0	0	0	13.2484	0	0	0	0	0	0	0	0	8.5209	3.27142	0	0	0	0	0	0
ENSG00000188101	ALOX15P2	0	0	0	0	0	0	0	0	0	0	0	0	0	0	0	0	0	0	0	0	0	0	0	0	0	0	0	0	0	0	0	0	0	0	0	0	0	0	0	0	0	0	0	0	0	0	0	0
ENSG00000012779	ALOX5	2.31793	0	0	0	2.45509	5.99831	3.42146	3.38794	0	0	0	0	4.11203	1.65142	0	0	0	0	0	0	0	0.927374	0	0	0	0	0	0	0	7.05222	0	0	0	0	0	0	0	0	0	0	0	0	0	0	0	0	0	0
ENSG00000132965	ALOX5AP	10.0444	14.7458	16.4056	11.9852	31.0978	31.7053	29.0824	21.1746	0	14.3647	7.14118	8.97873	9.86888	21.4684	34.7833	0	20.7177	0	17.6668	15.9522	37.8017	39.8771	33.7213	41.1784	16.1083	0	6.47031	24.7712	0	31.735	35.5172	51.2272	25.4442	37.4726	6.8321	14.5248	19.4553	0	0	12.2215	9.58601	6.54283	0	0	0	1.39797	12.1977	5.23875
ENSG00000179148	ALOXE3	0	0	3.12487	6.74168	16.3672	0	0	6.77588	3.60478	12.5692	14.2824	0.897873	21.3826	13.2113	19.4139	0	4.97225	0	15.9843	9.23551	93.2443	109.43	73.2	119.875	0	3.07548	0	0	6.99063	47.6025	12.431	13.2484	0	0	0	1.03749	23.8769	0	45.0011	11.203	29.8231	0	0	0	98.9892	113.236	49.6039	83.0716
ENSG00000275011	ALOXE3P1	0	0	0	0	0	0	0	0	0	0	0	0	0	0	0	0	0	0	0	0	0	0	0	0	0	0	0	0	0	0	0	0	0	0	0	0	0	0	0	0	0	0	0	0	0	0	0	0
ENSG00000163286	ALPG	0	0	3.12487	0	7.36526	8.56901	3.42146	10.1638	0	0	0	0	4.11203	0	7.28022	0	0	0	0	0	0	2.78212	0	0	0	0	0	0	0	1.76305	0	0	0	0	9.10946	0	0	0	0	1.01846	0	0	0	0	0	0	0	0
ENSG00000163295	ALPI	0	0	0	0	0	0	0	3.38794	0	0	0.892648	0	9.86888	0	0	0	0	0	0	1.67918	0.840039	0	5.7573	0	0	0	0	0	0	0	0	0	0	0	0	0	2.65299	0	0	0	0	0	0	0	0	0	0	0
ENSG00000073331	ALPK1	1476.52	1316.26	1424.94	1412.01	935.388	1085.69	999.92	995.207	1838.44	1763.27	1747.8	1664.66	667.794	799.286	677.061	765.556	1374.83	1447.43	1465.51	1412.19	1466.71	1612.7	1805.33	1497.07	1802.34	1690.49	1513.13	1586.28	1263.56	1220.03	993.595	896.477	1238.94	1237.53	1251.41	1379.86	1689.07	1853.28	1537.86	1468.61	1600.86	1616.08	1586.3	1552.47	2086.23	2503.07	2504.59	2110.47
ENSG00000198796	ALPK2	20680.6	19975.1	22051.4	21687.2	19667.7	20442.2	18880.4	19124.9	23955.6	24198.3	24632.6	23909.5	12555.7	12557.4	12323	12787.9	19270	21216.1	20092.2	19771.6	3890.22	4103.63	3844.23	4005.29	16000.1	17235	16185.9	16407.7	17893.4	16153.1	17196.6	18521.3	21174.5	19335.9	18533.2	16944.3	21762.5	21001.4	22059.3	19747.9	19190.1	19140	22339.8	18404.8	8864.96	8354.29	8875.84	8063.94
ENSG00000136383	ALPK3	0	1.55219	3.90609	8.98891	23.7325	12.8535	0.855364	35.5734	9.91315	7.18237	0.892648	0.897873	37.8307	38.8083	32.3565	62.1642	16.5742	9.28383	25.2383	22.669	221.77	138.179	167.784	242.495	7.15926	1.02516	0.92433	9.17453	5.24297	41.4318	29.3017	17.6646	27.4015	9.36815	11.3868	1.03749	25.6456	7.37992	10.7611	21.3876	5.32556	18.538	20.3372	4.65856	11.5261	22.3676	26.8349	33.6777
ENSG00000162551	ALPL	684.561	490.491	510.916	598.511	260.239	159.384	100.078	193.113	545.223	540.474	563.261	516.277	117.604	72.6623	61.4774	188.196	534.517	544.37	497.195	371.1	410.779	358.894	361.065	661.6	12.5287	70.736	49.9138	90.8279	117.093	99.6126	120.759	145.733	8.80762	22.4836	26.1897	51.8744	80.4741	44.2795	38.1531	77.4027	43.6696	25.0809	8.37414	62.8906	567.493	349.493	430.171	553.063
ENSG00000163283	ALPP	0	0	0	0	0	0	0	6.77588	1.80239	0	0	0	0	0	7.28022	0	0	0	0	0	0	0	0	0	0	38.9561	0	19.2665	0	1.76305	0.887931	6.1826	0.978624	0	0	0	0	0	0	15.2769	0	0	0	0	0	0.698987	0	0
ENSG00000003393	ALS2	8822.04	8522.29	8649.64	9194.15	8764.66	8221.96	8248.27	8157.31	6807.63	7063.86	6850.18	7130.91	7687.86	7490	7904.7	8716.61	9135.69	9515.93	9286.87	8595.74	7910.64	8760.91	8737.94	8221.05	8833.64	10004.5	8619.38	9853.45	9612.12	9612.17	9284.21	9601.58	9285.19	9321.31	8936.38	9163.1	11007.3	10274.7	10415.8	10628.6	9489.08	9615.78	9747.5	10093.9	10502.4	9906.04	9952.49	9197.75
ENSG00000178038	ALS2CL	44.0406	58.2071	52.3415	55.4316	294.61	317.053	192.457	333.712	227.101	151.728	114.259	155.332	275.506	291.475	227.305	149.875	50.5513	35.4474	63.9371	59.611	94.9244	83.4637	115.146	97.9132	577.216	558.712	601.739	636.713	801.301	799.545	717.448	784.307	621.426	608.93	486.218	590.331	623.453	609.766	589.905	640.609	632.677	640.107	538.338	623.083	716.655	608.118	722.102	734.174
ENSG00000180318	ALX1	1.54529	0	1.56243	0	0	0	0	2.54095	0	0.897797	0	0	6.57925	0	16.1783	0	14.9168	0	0	1.67918	0.840039	2.78212	2.46742	9.15077	0	0	0	0	0	0	7.99138	0	0	0	0	0	0	0	0	0	0	0	0	0	14.2382	4.89291	4.06589	2.99357
ENSG00000156150	ALX3	3.09057	0	0	0	9.00198	3.4276	0.855364	1.69397	0	0	0.892648	0	0	0	0	0	0	0	0	3.35837	1.68008	0	0	0	740.984	1077.44	761.648	1101.86	430.798	515.693	403.121	431.015	644.913	631.413	529.488	805.091	583.658	338.554	329.682	617.185	1039.55	912.725	1024.04	1052.84	346.462	274.702	324.458	351.745
ENSG00000052850	ALX4	0	0	0	0	4.91017	14.5673	5.13218	9.31683	0	1.79559	6.24854	0	7.40166	5.77996	0	0	0	0	0	0	0	0	0	0	663.127	544.36	977.941	590.84	661.488	561.533	527.431	508.74	697.759	656.707	731.034	727.28	691.547	440.027	630.015	794.396	887.238	822.216	784.777	784.968	143.738	127.915	130.922	139.201
ENSG00000183684	ALYREF	11580.4	11740	11469.8	11323	5259.61	5368.48	5652.24	5313.14	5119.69	5240.44	4940.81	5005.64	5851.42	5902.99	5410.01	6131.26	9035.42	9301.56	8535.61	9159.11	6007.12	6364.57	5616.66	6883.21	5768.58	5671.18	4791.73	5379.95	5119.76	5830.42	5103.83	4887.79	4593.66	5364.2	4672.02	5538.11	4633.01	4121.68	4365.1	4407.88	4652.41	4107.81	4178.7	4487.36	7848.63	7947.48	8492.83	9101.96
ENSG00000242110	AMACR	227.93	239.037	297.644	245.697	231.596	368.467	253.188	258.33	300.999	324.105	238.337	307.97	349.523	386.432	310.623	124.328	170.714	183.989	202.748	228.369	158.767	235.553	160.382	362.37	118.128	90.2141	77.6437	153.215	287.49	334.099	201.56	199.61	131.136	226.709	207.24	258.335	150.336	260.142	139.895	132.399	172.548	212.642	200.979	223.611	296.968	167.058	310.634	212.544
ENSG00000178522	AMBN	0	0	0	0	4.91017	0	5.98755	7.62286	0	0	0	4.48937	11.5137	5.77996	16.1783	0	0	0	0	0	0	0	0	0	0	0	0	0	0	4.40764	15.0948	41.5117	0	0	0	0	0	0	0	0	0	0	0	0	0	0	0	0
ENSG00000106927	AMBP	23.9519	41.9091	26.5614	35.9556	9.00198	16.2811	22.2395	11.0108	21.6287	8.08017	3.57059	39.5064	9.04647	4.95425	0	0	17.4029	10.1278	11.7779	20.9898	0.840039	3.7095	5.7573	9.15077	0	33.8303	42.5192	0	27.9625	25.5643	29.3017	0	0	0	0	4.14995	0	0	0	0	0	10.9047	9.57045	4.65856	0	7.68885	0	0
ENSG00000110497	AMBRA1	4885.42	4114.07	4010.77	4358.87	3701.45	3100.27	3469.36	3722.5	3731.85	3617.22	3408.13	3191.04	3451.64	2886.68	3310.88	3550.17	4368.13	3780.21	3848.85	3126.64	4631.97	5132.09	4350.88	5513.34	4007.4	4127.29	4627.2	3860.64	3453.37	3757.07	3443.4	3761.67	3538.71	3443.73	3249.8	4058.66	3400.25	3618	3015.07	3423.03	4378.68	3720.69	4157.16	4516.48	5615.27	4623.8	5496.27	5732.69
ENSG00000123505	AMD1	20862.9	21563	20734.3	19786.8	21043.4	20515.1	23525.9	18198.3	12475.2	11792.6	12705.1	14489	22863.7	27080.8	25494.5	23429.1	19840.1	22548.7	21867.3	20826.1	29394.6	27663.6	32625.8	23021.5	21990.6	22324.9	18667.8	23395.1	44408	40122.7	42598.5	40930.6	20190	20798.2	21345.7	19162.4	35853.4	38002	35126.3	33393.2	26637.4	28465.7	30942.5	26471.1	31644.7	33842.1	32809.3	28675.4
ENSG00000228339	AMD1P1	0	0	0	0.749075	0.818362	0	0	0	0	0	0	0	0	0	0	0	0	0	0	0	0	0	0	0	0	0	0	0	0	0	0	0	0	0	0	0	0	0	0	0	0	0	0	0	0	0	0	0
ENSG00000237801	AMD1P2	0	0.776094	0.781217	0	0	0.856901	0	0	2.70359	0	1.7853	0	0.822407	0	0	0	0.828709	0	0	0	0.840039	0	1.64494	0	0.894908	0	0	0	1.74766	0.881527	0.887931	1.76646	1.95725	0.936815	0	0	0	0	0	0	0	0	0	0	0.678008	0	0.813178	0.748393
ENSG00000249286	AMD1P3	3.86321	7.76094	4.6873	0	0	0	19.6734	1.69397	3.60478	9.87576	8.03383	0	0	0	0	0	3.31484	0	0	5.87714	0	1.85475	0	5.49046	0	0	0	0	0	0	0.887931	2.64969	8.80762	9.36815	0	0	17.6866	0	18.5874	3.05537	31.9534	26.1713	3.58892	11.6464	0	0.698987	0.813178	5.23875
ENSG00000215124	AMD1P4	3.86321	0	0	0	0.818362	8.56901	0	6.77588	0	0	0	0	11.5137	1.65142	0	0	0	0	0	0	0	4.63687	5.7573	0	0	0	0	0	0	0	0	0	0	0	0	0	0	0	0	0	0	0	0	0	0	0	0	0
ENSG00000139344	AMDHD1	2.31793	2.32828	3.12487	2.9963	13.0938	41.1312	42.7682	33.0324	22.5299	9.87576	4.46324	11.6723	10.6913	8.25708	50.1526	0	4.97225	23.6316	0	22.669	16.8008	16.6927	15.627	3.66031	0	2.05032	30.5029	0	27.0887	35.2611	64.819	46.8111	23.487	8.43134	25.051	6.22493	53.9442	18.4498	18.5874	11.203	0	3.27142	0	18.6343	19.6622	38.4443	20.3294	26.9422
ENSG00000162066	AMDHD2	1116.47	1401.63	1688.21	1355.08	815.089	1187.66	897.277	1034.17	1180.57	1337.72	1077.43	996.639	985.243	1137	910.837	544.149	1188.37	1027.13	1132.36	1268.62	690.512	819.799	616.854	1023.97	619.276	900.09	739.464	549.555	792.563	792.493	632.207	692.451	564.666	617.361	549.984	797.829	840.998	456.632	651.537	620.24	729.602	706.626	763.243	648.705	1227.87	1298.02	1436.89	1769.2
ENSG00000125363	AMELX	0	0	0	0	0	0	0	0	0	0	0	0	0.822407	0	0	32.3594	0	0	0	0	0	0	0	0	0	0	0	0	0	0	0	0	0	0	0	0	0	0	0	0	0	0	0	0	0	0	0	0
ENSG00000099721	AMELY	0	0	0	0	0	0	0	0	0	0	0	0	0	0	0	0	0	0	0	0	0	0	0	0	0	0	0	0	0	0	0	0	0	0	0	0	0	0	0	0	0	0	0	0	0	0	0	0
ENSG00000184675	AMER1	932.58	803.257	743.719	978.293	575.308	433.592	470.45	582.726	522.693	635.64	635.565	508.196	487.687	480.562	469.17	509.235	716.833	689.536	628.435	544.056	509.903	466.469	338.036	499.632	1358.47	1378.84	1992.86	1486.27	471.867	543.021	549.629	694.218	1181.2	1145.72	1278.74	1118.41	825.081	608.843	894.152	745.511	1520.98	1307.48	1156.83	1412.71	528.169	457.836	471.643	527.617
ENSG00000165566	AMER2	0	0	0	0	0	0	0	0.846985	0	0	0	0	0	0	0	0	0	0	0	0	0.840039	3.7095	0	0	0	0	0	0	0	0	9.76724	0	0	0	0	0	0	0	0	0	0	0	0	0	0	0	0	0
ENSG00000178171	AMER3	0	0	0	0	0	0	0	0	0	0	0	0.897873	9.86888	0	0	0	0	0	0	0	0	0	0	0	0.894908	0	0	0	0	0	0	0	0	0	0	0	7.95898	0	0	0	0	0	0	0	0	0	0	0
ENSG00000159461	AMFR	26021.8	28043.4	29297.2	27792.9	46322.6	49712.2	48439.3	46418.2	46297.1	46184.4	47826.3	47899.7	44495.5	48373.3	46531.1	40830.8	31873	31042.6	32522.1	33012.8	19598.1	20589.6	19408.7	21445.7	45319	47396.2	43761.5	42930.4	59907.9	59894.5	55578.3	54696.6	54209.9	58310.2	55743.1	58180.3	45455.5	44746.3	42421.3	42283.3	38799.9	39014.9	42582.5	38373.8	26103.3	25969.5	27643.2	26806.7
ENSG00000104899	AMH	0	0	5.46852	1.49815	0	4.2845	0	6.77588	0	0	5.35589	0	7.40166	0	16.9872	11.9219	7.45838	7.59586	13.4604	4.19796	13.4406	6.49162	0	0	13.4236	0	0	0	0	18.5121	5.32759	0	5.87175	21.5467	1.13868	0	0	1.84498	5.86971	25.4614	9.58601	5.45236	9.57045	2.32928	0	2.09696	4.06589	10.4775
ENSG00000135409	AMHR2	1.54529	0	0	0	0	5.99831	0	4.23492	2.70359	0.897797	0	0	3.28963	0	0	0	0	0	0	0	0	8.34637	0.822472	0	0	0	0	0	6.99063	0	0	2.64969	0	0	0	0	0	0	0	0	0	0	0	0	0	1.39797	3.25271	4.49036
ENSG00000181754	AMIGO1	557.848	461.776	468.73	539.334	1609.72	1576.7	1638.02	1732.08	2160.17	2266.04	2178.06	2249.17	1173.57	851.305	919.735	1060.2	551.92	727.515	630.117	539.858	158.767	178.983	152.157	208.637	1930.32	2422.45	1770.09	1917.48	1736.3	1557.66	1783.85	2193.94	2113.83	2008.53	2145.28	2229.56	2338.17	2397.55	2312.66	2357.73	1658.38	1473.23	1835.13	1541.98	645.464	662.639	625.334	694.509
ENSG00000139211	AMIGO2	3150.06	3020.56	3004.56	2967.84	4411.79	4446.46	4524.87	4054.52	874.159	895.103	944.422	1048.72	7895.1	8618.74	8376.3	7782.44	4651.54	4894.27	5679.47	4857.88	2499.95	2253.52	2676.32	2222.72	36283.1	35347.5	32717.6	34124.7	15883.6	15573.9	15257.3	15165.9	34689.3	34415.8	34401.9	33562.8	15508.5	15652.8	14490.3	14143.3	39379.3	40535	44607.9	39020.1	1737.74	1530.78	1476.73	1394.26
ENSG00000101935	AMMECR1	4544.68	3994.56	4004.52	3929.65	4487.9	3971.73	3999.68	3963.89	2586.43	2522.81	2652.95	2782.51	3834.88	4409.28	4083.4	4121.57	4484.14	5327.23	5206.67	4426.33	5049.47	4825.13	5583.76	4234.97	6593.68	6692.24	6027.56	7840.56	5691.25	5377.32	6137.38	5846.97	6089.98	5479.43	6530.35	5848.32	6206.23	6224.04	7053.43	6583.31	4389.33	4464.39	4474.19	4248.61	4623.34	4834.89	4731.07	4161.81
ENSG00000224142	AMMECR1-IT1	0	0	2.34365	2.24723	5.72853	0	0	0	0	0	0	0	0	5.77996	0	0	0	10.9718	0	0	5.04023	8.34637	0	0	0	0	0	0	0	0	0	0	0	0	0	0	0	0	0	0	0	0	0	0	0	0	0	3.74197
ENSG00000144233	AMMECR1L	5295.69	5410.93	5610.7	5744.66	7348.89	8031.73	7611.88	7594.07	5425.2	5752.18	5711.16	5779.61	7664.83	8286.81	8754.06	8387.05	6521.11	6636.25	6198.54	6403.57	9305.11	9653.04	9191.12	9227.63	6047.79	5375.94	6313.17	6014.82	7270.25	6917.34	6860.15	7327.26	6744.68	6775.05	7015.43	7109.91	8232.23	8008.13	7522.03	8250.52	7127.73	7032.45	7542.71	6945.92	7696.07	7707.73	7400.73	7115.72
ENSG00000233273	AMMECR1LP1	0	0	0	0	0	0	0	2.54095	0	0	0	0	2.46722	0	0	0	0	0	0	0	0	0	3.28989	0	0	0	0	0	0	0	0	0	0	0	0	0	0	0	0	0	0	6.54283	0	0	0	0	0	0
ENSG00000166126	AMN	17.7708	7.76094	9.37461	11.9852	64.6506	30.8484	54.7433	30.4915	8.11076	17.9559	23.2088	0	6.57925	17.3399	0	5.96095	14.9168	0	13.4604	7.55633	15.1207	10.2011	2.46742	0	11.6338	32.8051	0	22.0189	18.3504	58.1808	28.4138	13.2484	11.7435	5.62089	20.4963	7.26242	17.6866	18.4498	0	0	1.06511	10.9047	15.552	17.4696	4.74606	11.8828	6.50542	0
ENSG00000151743	AMN1	342.281	529.296	482.792	517.611	622.773	736.078	774.104	583.573	639.849	753.251	625.746	808.086	690.822	852.957	1006.29	638.673	572.638	654.088	503.084	693.503	765.275	833.71	815.07	648.789	810.786	584.341	887.357	958.739	1199.77	1076.34	1032.66	1086.37	865.104	1130.74	1130.71	1088.33	925.01	1284.11	1076.11	995.032	896.824	818.944	720.176	894.444	1050.91	1451.1	1324.67	1175.73
ENSG00000126016	AMOT	2242.21	1764.06	1648.37	2382.06	947.663	614.398	624.416	907.121	1204	873.556	869.439	896.975	787.866	671.301	638.233	711.056	1362.4	1050.76	871.564	794.254	477.982	341.274	426.04	502.377	156.609	0	158.985	141.288	64.6633	80.219	85.2414	87.4396	33.2732	66.5139	36.4379	36.3121	82.2428	33.2096	25.4354	103.883	171.483	86.1473	47.8523	177.025	8.1361	11.8828	34.1535	17.213
ENSG00000166025	AMOTL1	22186.4	17972.8	17675	23283.5	16450.7	11422.5	10985.4	15656.5	23556.3	23345.4	23741.8	20572.1	11540.8	8752.51	10351.7	12030.9	21336.8	16826.5	17539	13299.1	10820.5	10571.1	10062.1	12246.5	14333.7	12762.2	15866.1	12815.9	13585.4	13553.5	14952.8	15764.7	15776.4	14693.9	14546.7	15084	16339.8	14909.3	16902.8	19402.6	19264.7	16806.4	14920.3	19290	16733.9	13281.4	14022.4	14934.9
ENSG00000114019	AMOTL2	36359	36125.6	38114.8	36635.8	32708.3	34798.7	29527.2	35420.9	32948.6	31873.6	31221.3	29252.7	28122.2	24404.6	25577.8	26468.3	36121.8	31427.5	33066.4	30724	6081.88	6599.2	5749.08	7691.22	42619.1	40419	43695.9	39967.9	24238.3	25656.8	24035.4	25107.5	35972.3	35104.3	33109.5	36621.3	28234	23297.5	26077.1	27316	51401.2	47881.5	50600.2	51220.9	6329.89	5596.79	5958.16	6950.33
ENSG00000116748	AMPD1	0	0	0	0	0	6.85521	19.6734	1.69397	0	2.69339	0	0	0.822407	9.9085	23.4585	0	0	11.8158	0	0	0	1.85475	4.93483	12.8111	0	0	0	0	17.4766	0	0	0	4.89312	0	0	4.14995	0	1.84498	0	5.09228	0	0	0	0	0	7.68885	1.62636	1.49679
ENSG00000116337	AMPD2	8904.71	9459.03	10345.7	9424.12	9249.95	9408.77	7916.39	10346.8	8380.21	8259.73	8288.24	7278.16	9420.67	8471.77	8590.66	8507.12	9652.8	7911.51	8254.62	8123.89	10743.3	11963.1	9403.32	14427.1	8265.37	8973.23	10087.2	8529.56	11487.4	12324.6	11733.1	11291.2	9787.22	10270.3	9758.51	9779.37	9143.98	8774.72	9420.88	9570.44	10097.3	9211.22	8100.19	9796.96	13929.7	11994.6	12212.3	14940.2
ENSG00000133805	AMPD3	2916.73	2549.47	2115.54	2957.35	6265.38	4491.02	4392.29	5924.66	4815.99	4756.53	4756.03	4817.99	5000.23	3585.23	4273.49	3891.65	3529.47	3411.39	2902.41	2581.75	28367.3	25820.9	27314.3	30916.8	1246.61	999.531	1008.44	1140.39	4669.74	4660.63	4964.42	4905.45	2237.14	2353.28	2533.57	2201.55	3519.64	2796.07	2979.85	3454.61	1333.52	1221.33	940.297	1324.2	16561.7	14652.9	14500.6	15520.2
ENSG00000078053	AMPH	2265.39	2402.01	2771.76	2376.82	609.68	404.457	718.506	531.906	907.504	906.774	1006.91	987.66	516.471	596.987	485.348	593.54	1451.9	1549.56	1256.87	1350.06	467.901	399.698	504.175	515.188	580.795	533.083	455.695	608.272	195.738	157.793	126.086	181.945	138.965	147.08	158.277	128.649	82.2428	84.869	120.329	74.3474	383.44	405.656	324.199	331.923	148.484	102.052	115.471	105.523
ENSG00000145020	AMT	5.4085	1.55219	7.03095	2.24723	11.4571	0	7.69827	0	0	0	0	0	1.64481	0	0	25.5469	0	0	0	0	0.840039	0	18.0944	0	8.94908	5.1258	0	3.66981	0	0	4.43965	0	10.7649	0	9.10946	0	0	0	0	0	0	0	11.9631	0	0	0.698987	3.25271	1.49679
ENSG00000187689	AMTN	0	0	0	0	0	5.1414	0	7.62286	0	0	0	0	0	0	27.5031	0	0	0	0	0	0	1.85475	0	0	0	0	0	0	50.6821	8.81527	0	0	0	0	0	5.18744	0	0	0	0	0	0	0	0	0	0	0	0
ENSG00000237763	AMY1A	0	0	0.781217	2.24723	1.63672	4.2845	18.818	16.9397	6.30837	1.79559	6.24854	1.79575	15.6257	14.037	23.4585	0	0	0	0	0	0	3.7095	0.822472	0	0	0	1.84866	0	21.8457	4.40764	27.5259	12.3652	23.487	14.0522	4.55473	0	17.6866	0	0.978284	2.03691	2.13022	10.9047	0	22.1282	0	3.49493	0	2.99357
ENSG00000174876	AMY1B	0	0	0.781217	2.24723	1.63672	4.2845	24.8056	16.9397	6.30837	1.79559	6.24854	1.79575	15.6257	4.12854	23.4585	0	0	0	0	0	0	3.7095	0	0	0	0	0	0	21.8457	3.52611	27.5259	12.3652	23.487	14.0522	4.55473	0	18.5709	0	0.978284	3.05537	2.13022	10.9047	0	22.1282	0	3.49493	0	2.99357
ENSG00000187733	AMY1C	0	0	0.781217	2.24723	3.27345	4.2845	36.7806	16.9397	6.30837	1.79559	6.24854	1.79575	15.6257	14.037	23.4585	0	0	0	0	0	0	3.7095	0	0	0	0	0	0	21.8457	4.40764	27.5259	12.3652	23.487	14.0522	4.55473	0	17.6866	0	0.978284	2.03691	2.13022	10.9047	0	22.1282	0	3.49493	0	2.99357
ENSG00000243480	AMY2A	0	5.43266	0	2.9963	6.5469	0.856901	36.7806	1.69397	42.3562	14.3647	34.8133	21.549	13.1585	4.95425	12.1337	0	0	0	10.0953	0	0.840039	0	0	0	1.78982	52.2832	40.6705	30.276	41.9438	49.3655	51.5	21.1975	49.9098	47.7776	79.7078	69.5117	65.4405	0	69.4582	77.4027	5.32556	75.2426	21.5335	30.2807	0	0.698987	7.3186	0
ENSG00000240038	AMY2B	10.817	12.4175	23.4365	13.4834	90.0198	60.84	56.454	88.9334	184.745	175.968	168.71	141.864	231.096	189.913	252.381	160.094	7.45838	19.4116	26.9209	13.4335	26.0412	25.9665	27.964	4.57538	208.514	478.75	222.764	244.043	608.185	494.537	477.707	333.86	493.227	604.246	645.633	722.092	385.568	483.384	604.58	298.408	188.525	374.032	358.892	366.862	33.2224	18.1737	30.0876	27.6905
ENSG00000227408	AMYP1	0	0	0	0	0	0	18.818	1.69397	8.11076	0.897797	14.2824	0	0	0	0	0	0	0	0	0	9.24042	0	0	0	0	0	0	28.4411	1.74766	0	4.43965	0	2.93587	0	0	0	22.1083	0	4.89142	0	0	0	0	0	0	0	4.87907	0
ENSG00000174945	AMZ1	275.061	391.151	424.982	365.549	258.602	346.188	209.564	260.871	155.006	146.341	131.219	65.5447	215.471	323.678	276.648	307.415	341.428	370.509	324.733	318.205	432.62	437.721	412.058	567.347	1784.45	1331.68	1601.86	1410.13	1206.76	1495.07	1402.93	1444.08	1989.54	1754.65	1434.74	1805.23	1833.22	1549.78	1805.91	1719.16	2735.21	2535.35	2409.36	2810.28	1921.48	1226.72	1210.01	1495.29
ENSG00000196704	AMZ2	9231.54	9567.69	9771.46	9193.4	10076.5	11111.4	12413.9	10307	11946.2	11606.7	11415.2	12525.3	12010.4	12944.6	13221.7	12763.2	10537	12153.4	11712.3	12236.2	9260.59	9684.57	9889.4	8378.44	10022.1	9701.09	9604.71	11468.2	11843.9	10746.7	11126.7	9959.28	10145.4	10233.8	10420.1	9848.88	11159.4	11079.1	11101.6	9965.6	9059.84	9834.97	11400.8	9079.54	7809.98	8327.73	8336.7	7430.05
ENSG00000214174	AMZ2P1	581.027	601.473	588.256	604.504	819.999	784.921	955.441	791.931	1247.25	1174.32	1162.23	1419.54	805.136	932.225	846.932	591.837	600.814	600.917	686.483	738.001	373.817	315.307	275.528	272.693	1080.15	527.957	918.784	918.371	517.307	770.455	735.207	731.313	909.142	937.752	720.786	867.341	700.39	690.022	696.538	526.542	809.485	975.972	1061.12	833.883	242.049	232.064	256.964	230.505
ENSG00000219249	AMZ2P2	0	0	0	0	0	0	0	0	0	0	0	0	0	0	0	0	0	0	0	0	0	0	0	0	0	0	0	0	0	0	0	0	0	0	0	0	0	0	0	0	0	0	0	0	0	0	0	0
ENSG00000233807	AMZ2P3	0	0	0	0	0	0	0	0	0	0	0	0	0	0	0	0	0	0	0	0	0	0	0	0	0	0	0	0	0	0	0	0	0	0	0	0	0	0	0	0	0	0	0	0	0	0	0	0
ENSG00000153107	ANAPC1	12902.4	12783	13072.9	13102.1	10218.9	10204	10535.5	9603.96	10197	10425.2	10231.5	11175.8	10616.4	11526.9	11374.1	10889.8	12347.8	12794.8	13628.7	12790.3	11492.6	11830.5	11910.2	10581.9	9638.16	10851.3	8804.24	10019.5	10160	9397.96	9161.67	9013.35	9680.55	9696.04	9215.36	8620.49	12594.6	12862.3	11430.3	12267.3	9320.8	9804.43	10299	8768.58	11337	11610.2	11381.2	10654.1
ENSG00000164162	ANAPC10	674.517	530.072	556.227	584.279	687.424	744.647	703.964	667.424	773.226	768.514	817.666	939.175	815.827	882.682	867.964	1253.5	643.078	929.227	1107.96	793.414	635.909	706.659	744.337	543.555	911.016	1369.61	887.357	755.064	872.081	847.148	765.396	793.139	854.339	975.224	913.224	782.266	910.861	881.9	957.74	854.485	689.128	715.35	863.733	639.388	645.464	745.819	748.124	641.373
ENSG00000213735	ANAPC10P1	1.54529	1.55219	0.781217	0	0	0.856901	0.855364	0.846985	0	0.897797	1.7853	0	0	0.825708	0	2.55469	5.80096	0	1.68256	0.839592	0	3.7095	0.822472	1.83015	0.894908	2.05032	0.92433	2.75236	1.74766	1.76305	0.887931	0.883228	0	0.936815	0	0	0	0	0	1.01846	3.19534	2.18094	0	2.32928	0	1.39797	0.813178	0.748393
ENSG00000141552	ANAPC11	5371.41	8450.11	9127.74	6960.41	5247.34	6748.95	5895.17	5751.03	6788.7	6848.39	6587.74	6190.83	6770.05	7520.55	6764.94	5062.55	5970.02	5381.25	4961.02	7562.21	3511.36	4400.39	3175.56	4098.63	4577.45	3773.61	4375.78	4061.57	4791.2	5695.55	4887.17	4564.52	5401.03	5730.5	4930.5	6068.27	4801.92	4258.21	3975.75	3855.88	3935.59	4083.82	3914.31	4020.34	4531.13	5397.58	5031.95	5910.06
ENSG00000129055	ANAPC13	6453.89	6873.09	6301.3	6123.69	13494	12539.9	15228	12543	12081.4	11767.4	12722.9	14411.8	13786	15186.4	14533.7	14204.1	7730.2	7849.9	7849.12	7855.22	8231.54	7111.11	8176.19	6140.16	13173	13832.5	12914.7	14041.6	21560	19596.3	21792.5	21169.2	17125.9	17509.1	18329.4	16773.1	20081.4	21339.9	19410.1	18885.2	13734.6	13963.5	15433.5	13748.6	10130.1	10815.4	10749.4	9477.65
ENSG00000110200	ANAPC15	3419.72	3141.63	3063.15	3394.81	2425.62	2149.96	2276.12	2678.17	3050.55	3090.22	2952.88	2637.05	2735.32	2340.06	2579.63	2760.77	3061.25	2997.83	2622.26	2676.62	1852.29	1762.94	1803.68	1970.16	3806.94	4688.06	4165.96	3552.38	3982.91	3922.8	3947.74	3917.12	3434.97	3614.23	3592.54	4158.25	2595.51	2169.7	2749.96	2607.25	4225.3	3970.41	4147.59	3886.41	2945.27	2819.71	3141.31	3006.3
ENSG00000231619	ANAPC15P1	0	0	0	0	0	0	0	0	0	0	0	0	0	0	0	0	0	0	0	0	0.840039	0	0	0	0	0	0	0	0	0	0	0	0	0	0	0	0	0	0	0	0	0	0	0	0	0	0	0
ENSG00000232601	ANAPC15P2	0	0	0	0	0	0	0	0	0	0	0	0	0	0	0	0	0	0	0	0	0	0	0	0	0	0	0	0	0	0	0	0	0	0	0	0	0	0	0	0	0	0	0	0	0	0	0	0
ENSG00000166295	ANAPC16	4717.76	5165.68	5166.19	5000.08	6852.14	6844.92	7775.26	6541.26	7033.83	6928.3	7142.08	7833.94	7008.55	8097.72	7736.45	6563.85	5390.75	5564.39	5142.73	5361.63	4560.57	4902.1	5213.65	4189.22	11633.8	11292.1	9844.12	10358	8267.29	7514.14	7938.99	7369.66	9447.64	9722.27	9485.23	9578.1	8392.3	11025.6	9158.7	9006.22	8384.56	9109.8	9404.16	8780.23	4600.97	4721.65	5014.87	4553.22
ENSG00000233673	ANAPC1P1	377.822	342.257	307.018	360.305	307.704	278.493	312.208	241.391	279.371	338.469	308.856	443.549	356.925	263.401	468.361	492.204	343.914	308.898	373.527	406.363	386.418	363.531	455.649	252.561	306.953	290.12	213.52	360.559	367.882	364.952	296.569	390.387	346.433	371.916	355.269	252.11	534.136	643.898	536.1	270.91	290.776	419.832	339.751	244.575	362.057	448.05	431.798	416.107
ENSG00000231259	ANAPC1P2	0	0	0	0	0	0	0	0	0	0	0	0	0	0	0	0	0	0	0	0	0	0	0	0	0	0	0	0	0	0	0	0	0	0	0	0	0	0	0	0	0	0	0	0	0	0	0	0
ENSG00000285793	ANAPC1P2	265.789	250.678	249.989	265.173	148.942	131.963	125.738	85.5455	132.476	151.728	153.535	106.847	162.837	133.765	98.6874	110.703	177.344	284.423	217.891	264.471	186.489	225.352	150.512	122.62	314.113	362.907	379.9	333.953	255.158	230.079	198.897	168.697	238.784	240.761	299.474	314.359	216.661	275.824	187.831	245.448	222.608	396.932	423.492	327.264	339.682	382.346	468.391	281.396
ENSG00000230395	ANAPC1P3	69.5378	99.34	61.7161	99.627	58.9221	56.5554	47.9004	118.578	52.2693	83.4951	54.4515	71.8298	80.5959	64.4053	76.8468	137.953	73.7551	52.3271	22.7145	90.6759	66.363	66.771	145.578	88.7624	101.125	126.095	70.2491	55.0472	1.74766	70.5222	65.7069	30.0298	70.4609	152.701	51.2407	46.687	86.6644	95.0164	19.5657	71.292	85.209	21.8094	49.0486	67.5492	73.9029	88.7713	79.6914	93.5492
ENSG00000234231	ANAPC1P4	0	2.32828	0.781217	0	8.18362	0	0	0	0	2.69339	0	0.897873	0	0.825708	0	0	10.7732	16.0357	23.5558	4.19796	5.04023	0	1.64494	0	0	0	13.865	0	0.873829	1.76305	0	0	0.978624	8.43134	0	0	8.84331	0.922489	3.91314	8.14766	0	0	0	3.49392	1.35602	2.79595	1.62636	0
ENSG00000275597	ANAPC1P5	51.7671	40.3569	35.1548	47.9408	32.7345	30.8484	30.7931	33.8794	49.5657	61.948	32.1353	131.987	64.1477	24.7713	65.522	0	65.468	48.1071	29.4447	55.4131	100.805	62.1341	84.7146	62.2252	30.4269	209.133	64.7031	29.3585	89.1305	74.0483	99.4483	136.017	63.6106	103.986	102.481	69.5117	240.538	188.188	195.657	33.6091	66.037	83.9663	93.3119	58.2321	57.6307	111.139	99.2077	99.5363
ENSG00000235486	ANAPC1P6	179.253	216.53	179.68	176.782	149.76	192.803	172.783	129.589	175.733	154.421	116.044	173.289	118.427	144.499	191.713	110.703	227.066	209.308	186.764	249.359	186.489	199.386	227.002	178.44	195.985	304.473	99.8276	82.5708	180.009	175.424	158.94	108.637	172.238	168.627	146.89	105.824	120.269	189.11	362.944	245.448	134.204	163.571	155.52	158.391	138.314	162.165	144.746	154.169
ENSG00000176248	ANAPC2	1773.99	2194.79	2538.96	2282.43	2046.72	2332.48	1786.86	2359.7	2133.13	2061.34	1898.66	1854.11	2207.34	2007.3	1851.6	1785.73	1857.97	1528.46	1635.44	1780.77	1819.52	2156.15	1584.08	2271.22	1668.11	1361.41	1716.48	1717.47	1658.53	2119.19	2020.04	2089.72	1495.34	1780.89	1782.04	2125.81	1431.73	1193.7	1386.23	1582.68	2055.67	1947.58	1195.11	1799.37	1758.08	1586	1158.78	1870.23
ENSG00000053900	ANAPC4	3052.71	3014.35	3396.73	3215.78	3502.59	3100.27	3681.49	3112.67	3506.55	3402.65	3244.78	4097.89	3131.72	3891.56	3632.02	3199.33	3204.62	3301.67	3131.24	3396.15	2894.77	2768.21	3011.89	2323.38	3809.62	3584.98	3258.26	4471.67	4266.03	3662.75	3576.59	3364.22	3997.68	4017.06	3438.82	3195.47	3198.62	3810.8	3708.68	3537.1	3209.18	3322.67	4200.23	3109.59	2886.96	3195.07	3033.15	2656.8
ENSG00000089053	ANAPC5	16187.6	18168.4	19578.1	17025.7	21324.9	24596.5	25941.5	21883.5	20296.7	20404.2	20594.3	20997.7	26621.3	28510.1	26819.5	24543.8	17829.7	19685.9	19628.7	19833.7	17638.3	19663.1	18651.2	18814.9	14967.3	15382.5	15001	15387.5	26252.4	26325	23508	22475.5	18037	19823.9	19364.4	19087.7	20994	22067.8	19433.6	18451.4	13250	14484.7	15505.3	13557.6	15501.3	16658.3	17342.6	16657.7
ENSG00000196510	ANAPC7	5773.96	6294.9	6725.5	6321.45	5809.55	6015.44	5836.15	5297.89	5190.88	5297.9	4993.47	5588.36	5856.36	6246.48	6178.48	5841.73	5326.11	5780.45	5835.1	5473.3	4282.52	4744.45	4470.13	4562.57	4354.62	4700.36	4059.66	4445.06	4257.29	4597.16	4392.59	3902.1	4540.82	4630.68	4497.8	4169.67	5123.81	6022.93	5234.8	4733.79	3315.69	3671.62	3639.16	3513.72	5114.22	4989.37	5237.68	5072.61
ENSG00000214274	ANG	163.028	128.056	164.837	169.291	148.124	290.489	255.754	187.184	177.535	136.465	128.541	121.213	116.782	194.041	124.573	80.047	182.316	201.712	200.224	146.089	165.488	231.844	214.665	207.722	422.396	416.215	420.57	399.092	218.457	260.051	263.715	196.96	261.293	222.025	237.985	259.372	146.799	269.367	161.417	161.935	319.534	320.599	283.525	364.533	139.67	155.175	221.184	177.369
ENSG00000013523	ANGEL1	1473.43	1500.97	1470.25	1588.04	2186.66	2305.92	2357.38	2418.14	2205.22	2057.75	2088.8	1750.85	2175.27	1997.39	2020.67	1525.15	1515.71	1383.29	1423.44	1264.43	1970.73	2066.19	1841.51	2514.63	2318.71	2552.65	2304.35	1905.55	2819.85	2967.22	2719.73	2715.93	2229.31	2512.54	2349.1	2476.49	2019.81	1994.42	1722.76	2238.57	1875.66	2110.06	1693.97	2027.64	2388.62	2122.82	2168.75	2311.04
ENSG00000174606	ANGEL2	4694.58	4581.28	4415.44	4446.51	3375.74	3155.11	3533.51	2989.86	3814.76	3915.29	4517.69	4551.32	3663.82	3998.08	3990.37	4284.22	4174.21	5041.12	4744.81	4614.4	3256.83	3281.05	3505.37	2761.7	5429.41	5042.76	5434.14	5475.36	4260.79	3653.05	4171.5	4079.63	5188.67	5047.56	5038.67	5144.91	4924.84	5178.86	5312.08	4386.49	5050.76	4948.56	6004.26	4614.31	4063.3	4699.99	4399.29	4091.47
ENSG00000154188	ANGPT1	19538.6	18644.1	18723.4	17222	31011	31314.6	36789.2	28084.3	25341.6	24926.4	25573.5	29215	22565.2	25821.6	25315.8	25932.7	39947.1	51526.1	46402.4	47249.7	3757.49	3766.07	3714.28	2600.65	27207.9	27966.4	24166.6	27918.1	23614.3	21096.7	21973.6	21638.2	26449.3	24710.4	25901.6	22698.2	33689.5	35534.3	32662	30638.2	27351	29796.1	34854.4	26352.3	7209.26	8265.52	7698.36	7015.44
ENSG00000091879	ANGPT2	10.817	8.53703	7.03095	0.749075	37.6447	30.8484	19.6734	29.6445	5.40717	4.48898	6.24854	5.38724	6.57925	18.1656	16.9872	6.81251	14.0881	3.37594	22.7145	5.87714	386.418	396.916	369.29	368.776	7.15926	1.02516	8.31897	2.75236	29.7102	81.1005	15.0948	7.06583	0	12.1786	13.6642	4.14995	17.6866	0	0	47.8675	15.9767	11.9952	2.39261	6.98785	68.4789	85.9754	73.186	64.3618
ENSG00000101280	ANGPT4	0	3.10438	0	0	9.00198	34.276	0	5.08191	7.20956	7.18237	1.7853	0	13.1585	20.6427	25.8852	0	5.80096	10.9718	11.7779	2.51878	0	2.78212	0	0	0	0	0	11.9269	0	25.5643	11.5431	2.64969	3.9145	18.7363	0	4.14995	4.42165	0	0	4.07383	10.6511	0	40.6744	0	0	0.698987	0	1.49679
ENSG00000116194	ANGPTL1	27.0425	27.1633	13.2807	11.2361	44.1915	32.5622	56.454	44.0432	18.0239	54.7656	28.5647	24.2426	9.86888	4.95425	29.9298	22.9922	13.2593	17.7237	28.6035	29.3857	8.40039	18.5475	4.93483	10.0658	38.481	0	29.5786	31.1934	4.36914	14.1044	28.4138	30.913	110.585	82.4397	91.0946	75.7367	66.3248	91.3265	129.134	7.1292	40.4743	35.9856	53.8338	61.726	23.7303	17.4747	26.8349	10.4775
ENSG00000136859	ANGPTL2	6566.69	6537.04	6939.55	6837.56	9383.34	9794.38	8221.76	10336.6	15701.5	15358.6	15128.6	13210.4	7535.71	6595.76	6220.54	6813.36	10640.6	10285.6	10436.9	10156.5	4006.14	4200.08	3465.9	5247.96	6105.96	5754.22	6761.47	6653.37	3617.65	3642.47	3815.44	3702.49	5710.27	5964.7	5519.2	5482.09	3483.38	3387.38	3444.54	3158.24	6656.95	5963.79	6283	6072.44	1914.7	1798.49	1732.07	1960.79
ENSG00000132855	ANGPTL3	3.86321	0	0.781217	0	4.09181	27.4208	0	5.92889	5.40717	0	0.892648	0	7.40166	1.65142	0	0	0	5.90789	0	0	0.840039	0	0	0	0	0	0	0	0	3.52611	2.66379	19.431	0	0	0	0	0	0	0	9.16611	0	0	0	0	0	2.09696	0	0
ENSG00000167772	ANGPTL4	206.296	238.261	246.083	233.712	3954.32	5066.85	3586.54	4510.19	1788.87	1787.51	1732.63	1650.29	4407.28	3794.13	4041.33	3702.6	273.474	199.18	277.622	287.98	7095.81	7888.25	6199.79	9441.76	19.688	19.478	34.2002	25.6887	2218.65	2409.21	2252.68	2260.18	564.666	730.716	579.59	617.306	1766.01	1190.01	1675.8	1514.45	40.4743	42.5284	17.9446	36.1039	3226.64	2836.49	3186.03	3780.88
ENSG00000187151	ANGPTL5	0	0	4.6873	7.49075	22.9141	15.4242	37.636	24.5626	15.3203	21.5471	17.853	12.5702	14.8033	22.2941	16.1783	89.4142	1.65742	10.9718	12.6192	5.03755	0	1.85475	17.2719	8.23569	0	0	0	0	17.4766	0	0	0	0	2.81045	0	5.18744	18.5709	27.6747	0	0	5.32556	0	1.19631	0	0	1.39797	4.06589	0
ENSG00000130812	ANGPTL6	3.09057	6.98485	11.7183	2.24723	17.1856	34.276	11.1197	19.4806	16.2215	42.1964	31.2427	0	9.86888	16.5142	12.9426	0	28.1761	13.5038	0	2.51878	15.9607	7.419	4.11236	20.1317	0	1.02516	0	0	48.0606	57.2993	9.76724	65.3589	13.7007	11.2418	36.4379	34.2371	13.265	48.8919	0	0	21.3022	22.8999	3.58892	2.32928	9.49212	18.8726	19.5163	14.2195
ENSG00000171819	ANGPTL7	0	5.43266	1.56243	5.24353	4.91017	2.5707	4.27682	13.5518	0	4.48898	3.57059	0	3.28963	6.60567	25.8852	19.586	3.31484	0	0	0	0	3.7095	0	8.23569	0	0	15.7136	0	0	14.986	4.43965	7.06583	0	0	0	0	0	0	0	0	4.26045	0	0	0	0	0	3.25271	0
ENSG00000130173	ANGPTL8	6.18114	0	1.56243	0	0	0	0	0	3.60478	10.7736	0	15.2638	2.46722	0	0	0	0	0	0	3.35837	0	0	0	0	0	0	0	0	10.4859	0	0	0.883228	6.85037	0	10.2481	10.3749	7.07465	0	7.82628	1.01846	0	0	14.3557	6.98785	4.06805	0	0	0
ENSG00000227059	ANHX	0	0	0	0	9.00198	0	0	0	0	0	0	0	0	0	0	0	0	0	0	0	0	0	0	0	0	0	0	0	0	0	2.66379	0	0	0	0	0	0	0	0	0	0	0	0	0	0	0	0	0
ENSG00000029534	ANK1	368.551	330.616	367.953	372.291	2190.75	1868.9	1528.54	2316.5	1440.11	1615.14	1521.96	1298.32	1210.58	840.571	964.225	947.791	743.352	586.569	655.356	564.206	101.645	80.6816	63.3303	172.034	1873.04	1436.25	2200.83	1672.52	3152.77	2967.22	2850.26	3081.58	3436.93	2995.93	2611	2720.3	4484.44	3649.37	4959.9	3746.9	4137.96	4228.85	3879.62	4052.95	393.245	390.734	441.556	486.456
ENSG00000145362	ANK2	2073	1687.23	1803.83	1683.92	5977.32	5903.19	5927.67	5682.42	7219.48	7405.92	7568.76	7025.86	4476.36	4387.81	4387.55	4755.13	2019.56	1977.46	1953.45	1868.93	2665.44	2758.01	3045.61	2536.59	1456.91	1153.3	1328.26	1227.55	2281.57	2114.78	2283.76	2229.27	2439.71	2395.44	2523.32	2377.92	3429.43	3638.3	3328.12	3035	2003.48	1949.76	2204.79	2074.23	4556.22	4387.54	4849.79	4034.59
ENSG00000248152	ANK2-AS1	0	0	0	0	0	0	0	0	0	0	0	0	0	0	8.89805	0	0	0	0	0	8.40039	0	0	0	0	0	0	0	0	0	0	6.1826	9.78624	0	0	0	7.95898	0	0	0	0	0	0	0	0	0	0	0
ENSG00000151150	ANK3	56.4029	120.295	100.777	104.121	258.602	202.229	89.8132	218.522	195.559	202.004	134.79	140.966	152.145	234.501	122.955	263.985	26.5187	28.6955	22.7145	17.6314	1522.99	1372.51	1321.71	1380.85	9.84399	1.02516	0	0	56.7989	22.0382	27.5259	17.6646	17.6152	10.305	0	14.5248	19.4553	3.68996	52.8274	18.3322	13.8465	22.8999	15.552	1.16464	51.5286	51.026	87.01	86.0652
ENSG00000254271	ANK3-DT	0	0	0	0	0	0	0	0	0	0	0	0	0	0	0	0	0	0	0	0	0	0	0	0	0	0	0	0	0	0	0	0	0	0	0	0	0	0	0	0	0	0	0	0	0	0	0	0
ENSG00000151687	ANKAR	216.34	289.483	264.051	235.959	440.279	452.444	468.739	415.023	496.559	465.059	467.748	489.341	462.193	573.867	416.59	363.618	417.669	520.739	361.75	358.506	138.606	179.911	167.784	221.449	498.464	799.625	711.734	750.477	596.825	610.898	623.327	407.168	712.438	1060.47	883.618	792.641	554.475	532.276	618.276	453.213	530.426	593.217	629.257	511.278	271.881	252.334	317.139	267.176
ENSG00000166839	ANKDD1A	258.063	320.527	383.578	332.59	302.794	283.634	148.833	278.658	409.143	386.95	441.861	402.247	236.031	198.17	258.852	264.836	275.131	339.282	378.575	280.424	170.528	166.927	215.488	179.355	296.214	269.617	368.808	364.229	339.919	307.653	259.276	293.232	374.813	320.391	383.736	364.159	310.4	197.413	355.117	247.485	378.115	320.599	411.529	348.228	165.434	231.365	205.734	244.725
ENSG00000189045	ANKDD1B	3.86321	8.53703	7.81217	0.749075	67.924	17.9949	30.7931	25.4095	9.91315	23.3427	33.028	11.6723	18.0929	13.2113	9.70696	113.258	7.45838	10.1278	0	30.2253	29.4014	18.5475	0	21.0468	13.4236	0	0	0	66.411	29.0904	20.4224	43.2782	23.487	18.7363	6.8321	19.7123	8.84331	46.1245	54.7839	11.203	12.7813	23.9904	15.552	1.16464	14.2382	25.1635	1.62636	23.2002
ENSG00000132623	ANKEF1	727.057	722.544	640.598	603.755	1894.51	1710.37	1654.27	1717.69	1788.87	1669.9	1712.1	1916.06	1587.25	1635.73	1834.62	2214.92	732.579	762.118	982.613	633.052	365.417	398.771	474.566	400.804	301.584	264.491	252.342	362.394	636.147	791.611	733.431	700.4	408.086	504.943	405.371	503.182	923.241	404.05	916.652	892.168	358.943	553.96	520.393	365.697	330.19	401.218	460.259	379.435
ENSG00000153930	ANKFN1	20.8614	5.43266	8.59339	8.98891	19.6407	59.9831	31.6485	44.8902	42.3562	44.8898	52.6662	32.3234	23.8498	12.3856	20.2228	31.5079	11.6019	12.6598	27.7622	3.35837	0.840039	9.27374	0	10.9809	17.8982	95.3399	69.3248	152.297	69.0325	18.5121	42.6207	43.2782	23.487	7.49452	13.6642	52.9119	9.72764	42.4345	15.6526	38.7014	40.4743	27.2618	35.8892	52.4089	5.42407	8.38784	7.3186	1.49679
ENSG00000185722	ANKFY1	10266.1	9108.24	9133.99	10625.6	11716.5	9886.92	9778.52	11734.1	12331.1	12076.3	11996.3	10937.9	9905.89	8727.74	9503.92	9385.94	10305	8720.05	9167.41	8322.88	8005.57	9029.85	8075.85	8511.13	6882.74	6000.26	7634.97	6633.19	8495.36	8550.81	8913.05	9016.88	8871.23	8759.22	8549.23	9211.86	10266.2	9995.17	10526.3	10565.5	9748.97	8736.86	8331.08	10593.6	8363.91	7811.18	6737.18	7145.66
ENSG00000154122	ANKH	2162.63	2201.78	2360.06	2155.84	5782.55	6006.02	5709.55	5658.71	3707.52	3699.82	3427.77	3713.6	6913.15	6768.33	6627.43	6518.72	3467.32	3437.55	3857.26	3662.3	7462.9	7474.64	7245.15	7542.06	9954.06	9225.41	10163.9	8596.54	7085	7210.01	6909.88	7248.66	8749.88	8666.48	8830.49	9184.89	5229.05	5679.77	5525.35	5372.36	13029.5	11348.5	11315.9	12519.9	5304.74	5200.46	4574.13	5222.29
ENSG00000272057	ANKH-DT	0	0	1.56243	0	0	0	0	0	0.901195	0	0	0	2.46722	0	0	0	0	0	0	0	0	0	0	0	0	0	0	0	0	0	0	0	0	0	0	0	0	0	0	0	0	0	11.9631	0	0	0	0	7.48393
ENSG00000131503	ANKHD1	85.7633	72.1767	64.0598	65.1696	44.1915	14.5673	61.5862	17.7867	33.3442	28.7295	22.3162	38.6085	34.5411	44.5883	18.605	59.6095	67.9541	93.6823	57.2069	69.6861	99.9646	89.028	117.613	53.0744	22.3727	52.2832	28.6542	142.205	130.2	67.8776	62.1552	54.7602	31.316	44.9671	33.0218	50.8369	76.9368	98.7064	55.7622	75.3658	26.6278	37.076	55.0301	78.031	93.5652	146.088	83.7573	95.0459
ENSG00000249637	ANKHD1-DT	3.86321	8.53703	21.0929	2.24723	1.63672	0	1.71073	11.0108	0	0.897797	0.892648	4.48937	18.9154	33.854	0	0	11.6019	11.8158	0	1.67918	10.9205	10.2011	3.28989	14.6412	29.532	0	0	0	26.2149	0	14.2069	19.431	1.95725	4.68408	15.9416	7.26242	0.884331	14.7598	61.6319	4.07383	2.13022	8.72378	11.9631	2.32928	29.1544	6.29088	14.6372	17.213
ENSG00000254996	ANKHD1-EIF4EBP3	23.9519	22.5067	28.905	22.4723	26.1876	29.1346	56.454	24.5626	18.0239	19.7515	45.525	6.28511	40.2979	25.597	63.9042	0	29.0048	47.2631	42.0639	36.9421	40.3219	46.3687	19.7393	26.5372	41.1658	70.736	55.4598	0.917453	2.62149	0	35.5172	3.53291	0	14.989	3.41605	15.5623	3.53732	0	24.4571	24.443	51.1254	76.333	53.8338	31.4453	8.1361	32.8524	8.13178	19.4582
ENSG00000001629	ANKIB1	12372.3	11172.6	10151.1	12024.9	17438.5	16966.6	18741.9	16347.7	17433.6	16799.6	17660.1	17837.1	15792.7	15625.7	17219.3	16642.1	13677.8	14501.3	14515.4	12480.5	14018.6	14647	15388.4	12970.3	17441.8	15471.7	16000.2	16576.5	18893	16548.9	19038.1	18408.2	18258.2	18171.4	18116.4	17750.4	20191.9	22973.7	20377.7	20841.7	20421.4	20136.7	21842.2	20064.4	15747.4	16758.9	15461	14149.9
ENSG00000170209	ANKK1	0	0	0	0	0	0	0	11.8578	0	1.79559	0	0	0	6.60567	0	0	4.97225	0	0	0	2.52012	2.78212	0.822472	15.5563	0	0	0	0	0	0	0	0	0	0	0	0	0	0	0	0	0	0	0	0	0	2.09696	4.06589	0
ENSG00000160117	ANKLE1	93.4898	78.3855	96.8709	90.6381	3.27345	0.856901	8.55364	17.7867	1.80239	2.69339	4.46324	12.5702	9.86888	15.6885	7.28022	14.4766	54.6948	32.9154	44.5877	47.0172	16.8008	52.8603	36.1888	86.0172	8.05417	21.5284	0.92433	0	6.99063	14.986	14.2069	48.5776	0	26.2308	9.10946	5.18744	18.5709	0	28.3702	4.07383	37.2789	1.09047	0	8.15249	31.8664	21.6686	8.13178	17.9614
ENSG00000176915	ANKLE2	9559.91	9965.82	10086.3	10524.5	13603.6	13542.5	14442	13643.2	12211.2	11656.1	12090.9	11991.1	13739.1	14007.3	14119.6	13781.7	11525.7	10610.6	10880.2	10728.3	11638.7	12326.7	12075.5	11964.6	10446.3	10990.7	10584.5	9045.17	11886.7	12381	12006.6	11879.4	12019.5	11863.8	11300.3	11227.7	13213.7	14559.7	13632.4	13030.1	10350.8	11022.5	10930.7	10232.5	12704.5	13151.4	12568.5	13013.1
ENSG00000144504	ANKMY1	370.869	332.168	421.076	448.696	320.798	421.595	478.148	347.264	424.463	405.804	532.911	445.345	366.793	392.212	377.763	370.43	317.396	308.054	365.115	380.335	406.579	420.101	404.656	515.188	349.014	248.089	377.127	292.668	253.41	431.067	402.233	337.393	340.561	431.872	477.108	295.684	387.337	197.413	355.117	219.987	434.566	464.541	344.536	378.508	429.179	357.182	377.315	383.926
ENSG00000106524	ANKMY2	3786.72	3755.52	3831.09	3375.33	3682.63	4102.84	4394.86	3750.45	4159.02	4050.86	4159.74	4658.17	3627.64	4213.59	4529.11	3618.3	3478.92	4096.7	3838.75	4187.05	4840.3	4620.18	5073.01	4079.41	4428	4166.25	3559.6	4159.73	3853.58	3713.87	4035.65	4223.6	4049.55	4626.93	3914.79	3567.92	4105.95	4663.18	4771.09	4302.98	3929.2	4291.01	4683.54	4020.34	4816.57	5112.39	5040.89	4411.78
ENSG00000164331	ANKRA2	1604.01	1458.28	1409.32	1449.46	3034.49	3017.15	3196.49	2751.01	2792.8	2952.85	3026.97	3216.18	3101.3	3538.99	3216.24	3035.83	1692.22	2227.28	2080.48	2093.94	3091.34	3614.91	3354.04	2685.75	2859.23	3550.13	2513.25	2988.15	3191.22	2967.22	3248.94	3150.48	2980.89	3448.42	3373.92	2815.74	3500.18	3760.99	3403.45	3391.46	2948.23	2997.71	3275.49	2486.51	1816.38	2043.84	2232.17	2049.1
ENSG00000148677	ANKRD1	311.375	271.633	284.363	252.438	2860.18	3094.27	3374.41	2793.36	188.35	241.507	282.969	279.239	3050.31	3623.21	3343.24	3309.18	1382.29	1590.91	1460.46	1846.26	144.487	94.5922	94.5843	115.3	526.206	522.832	281.921	460.562	5919.32	5026.47	5546.02	5165.12	1528.61	1603.83	1652.23	1612.26	2789.18	3710.25	3005.29	2524.75	1873.53	1937.77	2149.76	1759.77	888.869	893.305	997.769	714.716
ENSG00000088448	ANKRD10	1553.01	1572.37	1738.99	1789.54	1702.19	2047.99	1949.37	1887.08	1624.86	1605.26	1768.34	1532.67	1933.48	2307.86	2301.36	1992.66	1756.03	1953.82	1481.49	1851.3	1707.8	1830.64	1867.83	1663.61	2905.77	2676.69	2921.81	2826.67	2841.69	2817.36	2647.81	2801.6	3236.31	3464.34	3114.3	3166.42	3225.15	2993.48	3116.81	3165.36	3393.45	3655.26	4013.61	3528.86	2164.88	2582.06	2625.75	2343.22
ENSG00000229152	ANKRD10-IT1	95.0351	74.505	64.0598	91.3872	44.1915	29.9915	17.1073	22.8686	7.20956	30.5251	23.2088	28.7319	20.5602	34.6798	50.9616	0	62.9819	83.5545	53.8418	49.5359	52.9224	38.0224	44.4135	49.4141	59.9588	0	23.1083	0	6.99063	0	38.181	53.8769	42.0808	46.8408	46.686	23.8622	40.6792	113.466	179.026	41.7567	79.8834	35.9856	106.471	74.537	35.2564	47.5311	95.1418	61.3682
ENSG00000167522	ANKRD11	8057.89	5848.64	5759.13	7904.24	6233.46	4370.19	3867.96	6476.89	7069.88	7304.47	6865.36	5119.67	3929.46	2430.89	2611.98	2806.75	6589.07	4419.1	4704.43	3356.69	15136.7	14498.6	13034.5	18803.9	3678.97	3390.2	5327.84	4025.79	2864.41	2940.77	3375.03	3465.79	4718.93	3942.12	3439.96	3168.49	4732.05	3830.18	5152.62	5617.81	6037.06	4195.05	3935.85	5081.33	13183.2	9718.01	9288.12	11432.5
ENSG00000234429	ANKRD11P1	0	0	0	0	0	0	0	0	0	0	0	0	0	0	0	0	0	0	0	0	0.840039	0	0	0	0	0	0	0	0	0	0	0	0	0	0	0	0	0	0	0	0	0	0	4.65856	0	0	0	0
ENSG00000231686	ANKRD11P2	151.438	134.264	105.464	190.265	129.301	119.966	78.6935	141.446	138.784	143.647	109.796	59.2596	64.9701	26.4227	33.1655	35.7657	132.593	65.8308	107.684	55.4131	260.412	212.369	188.346	535.32	42.0607	80.9876	52.6868	139.453	32.3317	33.498	44.3965	63.5924	107.649	94.6183	58.0728	62.2493	88.4331	11.9924	55.7622	68.2366	73.4927	99.233	38.2818	79.1956	352.564	181.737	269.975	314.325
ENSG00000101745	ANKRD12	4520.73	3675.58	3497.51	3592.57	6273.56	6150.83	6908.77	5798.46	6263.31	6147.21	5838.81	5607.22	4463.2	4418.37	4685.23	5796.6	4761.76	6297.81	5180.59	4736.14	4471.53	4318.78	4739.9	3448.01	3799.78	4265.69	3873.87	4458.82	3933.98	3276.64	3692.9	3298.86	3545.56	3394.08	3288.52	3330.34	4333.22	3693.65	4554.89	4120.68	4339.27	4888.59	5321.17	4241.62	3493.78	4233.06	3760.14	3084.13
ENSG00000076513	ANKRD13A	39175.3	39788	41535.7	38921.2	24170.3	25409.7	28280.9	22370.6	25326.3	24537.7	25780.6	27539.6	20232.9	22389.1	22132.7	22753.8	31518.3	35795.9	34611	33679.4	9946.06	10208.5	11018.7	10249.8	32173.7	32854.3	31680.5	33597.1	31013.9	28814.5	28684.6	29860.2	27546.3	27483.3	26516.5	26356.4	36544.1	38291.6	37359.7	32737.3	27699.3	30016.3	32483.3	27791.8	24729	24857.4	25114.2	23489.1
ENSG00000198720	ANKRD13B	301.331	280.946	171.868	422.479	542.574	348.759	237.791	477.699	616.418	650.902	632.887	581.822	284.553	141.196	276.648	224.813	338.942	310.586	298.654	175.475	431.78	431.229	432.62	562.772	570.951	406.989	671.064	458.727	338.172	302.364	265.491	247.304	354.262	404.704	359.824	463.757	291.829	143.908	230.875	378.866	434.566	426.375	384.014	535.735	250.185	159.369	217.932	233.499
ENSG00000118454	ANKRD13C	6680.27	6089.23	6122.4	5782.11	6997.81	7367.63	7589.64	6649.68	6348.92	6421.04	6695.75	7185.68	6992.92	7599.82	7399.94	7248.51	6340.45	8011.95	7213.12	7094.55	6569.94	6797.65	6504.93	5588.37	6684.07	7886.56	6030.33	7049.71	6533.62	5947.66	5718.28	5808.99	6139.89	6199.84	6394.84	5946.88	7112.67	7838.39	6996.69	6749.31	7022.28	6945.22	8616.99	7274.35	5817.99	6760.6	7000.65	5755.89
ENSG00000197568	ANKRD13C-DT	195.479	184.71	151.556	197.007	242.235	137.961	119.751	241.391	304.604	322.309	336.528	228.958	170.238	172.573	228.923	173.719	179.83	140.101	202.748	97.3927	109.205	81.609	122.548	161.969	455.508	354.705	622.998	483.498	315.452	374.649	375.595	334.744	556.837	348.495	493.05	467.907	267.068	433.57	276.854	392.106	548.533	410.017	258.402	413.448	122.042	84.5774	122.79	105.523
ENSG00000172932	ANKRD13D	1383.8	1487	1585.87	1394.03	1548.34	1802.06	1512.28	1808.31	1557.27	1537.93	1413.06	1306.41	1664.55	1629.95	1839.47	1662.25	1370.68	1546.18	1410.82	1660.71	2543.64	3066.83	2434.52	3951.3	1075.68	1242.49	1122.14	939.472	1167.44	1308.19	1095.71	1279.8	1154.78	1145.72	1005.46	1146.42	1185	1047.95	1210.14	1015.4	1021.44	1391.44	1436.76	1180.95	2681.52	2765.89	2852.63	3136.52
ENSG00000134461	ANKRD16	434.998	499.028	510.135	494.39	207.046	281.063	200.155	231.227	315.418	330.389	307.071	254.098	240.143	261.75	296.062	272.5	441.702	371.353	545.148	476.049	262.932	294.905	199.038	360.54	273.842	211.183	209.823	154.132	245.546	311.179	171.371	202.259	187.896	149.89	179.912	217.873	252.034	154.056	151.634	211.839	214.088	290.066	263.187	228.27	152.552	297.069	350.48	315.074
ENSG00000132466	ANKRD17	20013	16998	16778.2	19231	21352.7	19100.3	18855.6	20620.7	19545.1	18796.3	19179.4	18856.2	18068.3	15919.7	17532.4	18069.3	17562.8	17850.3	17703	15522.4	21905.7	22025.1	22133.5	23296.9	11938.1	11719.6	13902.8	11542.5	15166.2	14408.6	16260.7	16527.9	14501.3	13371.2	13575.4	12716.5	17108.3	17323.4	17645.3	18754.9	17336.8	15854.4	15135.7	17701.4	21236.6	18449.1	19315.4	17566.3
ENSG00000250220	ANKRD17-DT	51.7671	34.1481	41.4045	41.1992	22.0958	25.707	34.2146	9.31683	18.9251	30.5251	24.9941	7.18298	24.6722	9.9085	19.4139	11.9219	18.2316	27.8515	26.0796	46.1776	15.1207	32.4581	30.4315	9.15077	0	0	33.2759	0	22.7195	29.9719	3.55172	45.9279	23.487	23.4204	23.9123	22.8248	0	2.76747	40.1097	16.2953	0	16.3571	2.39261	9.31713	4.06805	11.1838	8.13178	49.394
ENSG00000180071	ANKRD18A	31.6784	34.1481	30.4675	53.9334	5.72853	32.5622	47.045	19.4806	20.7275	31.4229	30.35	36.8128	20.5602	22.2941	32.3565	40.8751	48.0651	33.7594	28.6035	44.4984	24.3611	18.5475	0	10.9809	0	1.02516	15.7136	0	9.61212	13.2229	0	21.1975	3.9145	0	3.41605	0	0	0	45.0011	21.3876	0	15.2666	0	19.7989	25.7643	9.78581	8.94496	28.4389
ENSG00000230453	ANKRD18B	730.92	627.86	570.288	695.142	167.764	196.23	277.993	198.194	231.607	282.806	225.84	358.251	281.263	214.684	300.107	269.094	420.156	368.821	265.844	352.629	323.415	242.045	197.393	234.26	90.3857	198.881	106.298	63.3043	46.3129	111.072	79.0259	47.6943	81.2258	66.5139	99.0654	82.9991	119.385	30.4422	64.5668	119.159	192.785	119.952	143.557	157.227	185.096	201.308	168.328	161.653
ENSG00000159712	ANKRD18CP	8.49907	1.55219	4.6873	8.23983	0	19.7087	0	9.31683	9.01195	1.79559	11.6044	27.8341	10.6913	10.7342	4.85348	63.0157	0	0	0	0	0	4.63687	7.40225	11.896	17.8982	84.0631	8.31897	8.25708	41.9438	28.2089	65.7069	38.8621	49.9098	7.49452	30.7444	48.762	15.0336	56.2719	34.24	12.2215	51.1254	33.8046	0	30.2807	15.5942	11.1838	11.3845	37.4197
ENSG00000226435	ANKRD18DP	0	0	0	0.749075	1.63672	0	0	4.23492	0	0	0	0	0	0	22.6496	0	0	0	0	0	11.7605	1.85475	8.22472	0	0	0	0	0	0.873829	0	0	10.5987	0	0	0	0	0	0	0	0	0	0	0	0	0	0	0	0
ENSG00000217165	ANKRD18EP	0	0	0	0	0	2.5707	0	0.846985	3.60478	0	0	0	0	0	0	0	0	0	0	0	5.88027	0.927374	0	0	0	0	0	0	0	0	0	0	0	0	0	0	0	0	0	0	0	0	0	0	0	3.49493	0	0
ENSG00000218577	ANKRD18FP	0	0	0	0	0	0	0	1.69397	0	0	0	0	0	0	0	0	0	0	0	0	0	0	0	0	0	0	0	0	0	0	0	0	0	0	0	0	0	0	0	0	0	0	0	0	0	0	0	0
ENSG00000187984	ANKRD19P	0	0	0	0	2.45509	0	0	2.54095	0	0	0	0	0	0	0	0	0	0	0	0	0	0	0	0	0	0	0	0	0	7.93374	0	0	0	0	0	0	0	0	0	0	0	0	0	0	0	0	0	0
ENSG00000165887	ANKRD2	27.8151	79.9377	54.6852	42.6973	18.8223	35.1329	0	38.1143	39.6526	35.9119	41.0618	24.2426	20.5602	31.3769	19.4139	46.836	63.8106	44.7312	19.3494	55.4131	19.3209	27.8212	12.3371	41.1784	21.4778	0	4.62165	0	12.2336	13.2229	10.6552	8.83228	12.7221	15.9259	22.7737	24.8997	30.0672	0	4.89142	14.2584	68.1672	13.0857	26.3187	34.9392	6.10208	6.98987	13.0108	13.4711
ENSG00000260691	ANKRD20A1	5.4085	6.98485	3.90609	2.24723	0	5.99831	0	6.77588	0	8.08017	8.92648	3.59149	5.75685	4.95425	8.08914	41.7266	5.80096	10.9718	7.5715	0.839592	5.88027	5.56425	15.627	0	0	0	0	27.5236	0	26.4458	0	0	8.80762	0	0	0	0	14.7598	0	2.03691	0	11.9952	0	15.1403	3.39004	3.49493	4.87907	5.98715
ENSG00000226695	ANKRD20A10P	0	0	0	0	0	0	0	0.846985	0	0	0	0	9.04647	0	0	0	0	0	0	2.51878	0	0	0	0	0	0	0	0	0	0	0	0	0	0	0	0	1.76866	0	0	0	0	0	0	0	0	0	0	0
ENSG00000215559	ANKRD20A11P	1.54529	2.32828	0	1.49815	37.6447	7.71211	34.2146	21.1746	21.6287	25.1383	8.92648	27.8341	40.2979	2.47713	52.5794	17.8828	0	0	0	1.67918	0.840039	9.27374	3.28989	5.49046	0	0	0	0	0	28.2089	13.319	10.5987	4.89312	9.36815	6.8321	0	0.884331	3.68996	69.4582	0	5.32556	1.09047	0	2.32928	6.78008	0.698987	4.87907	8.98072
ENSG00000251056	ANKRD20A17P	0	0	0	0	0	0	0	0	0	0	4.46324	0	0	3.30283	0	8.51564	0	0	0	0	0	0	0	0	0	0	0	0	0	0	0	0	0	0	2.27737	0	0	0	0	13.2399	14.9116	0	0	0	0	2.09696	4.87907	0
ENSG00000249493	ANKRD20A18P	3.09057	0.776094	0.781217	1.49815	3.27345	0	0	0	0	0	0	0	0	0	0	0	0	0	0	0	0	0	4.93483	0	0	0	0	0	0	0	0	0	0	0	0	0	0	0	0	0	0	0	0	0	0	3.49493	0	0
ENSG00000196593	ANKRD20A19P	0	0	0	0	0	0	0	0	0	0	0	0	0	0	0	0	0	0	0	0	0	0	0	0	0	0	0	0	0	0	0	0	0	0	0	0	0	0	0	0	0	0	0	0	0	1.39797	0	0
ENSG00000277112	ANKRD20A21P	0	0	0	0	13.9122	9.42591	0	7.62286	0.901195	6.28458	0	0	1.64481	1.65142	0	0	0	0	0	0	0	0	0	0	0	0	0	0	2.62149	0	0	0	0	2.81045	11.3868	0	0	0.922489	0	0	0	0	0	0	0	0	0	0
ENSG00000183148	ANKRD20A2P	0	0	0	0	0	0	0	0	0	0	0	0	0	0	0	0	0	0	0	0	0	0	0	0	0	0	0	0	0	0	0	0	0	0	0	0	0	0	0	0	0	0	0	0	0	0	0	0
ENSG00000276203	ANKRD20A3P	5.4085	1.55219	6.24974	2.24723	0	5.99831	0	3.38794	0	4.48898	8.92648	0	5.75685	2.47713	0	0	0	0	0	0	0	2.78212	10.6921	0	0	0	0	0	0	0	0	11.482	0	28.1045	0	0	0	14.7598	0	0	1.06511	8.72378	0	0	3.39004	0.698987	8.13178	2.99357
ENSG00000172014	ANKRD20A4P	4.63586	1.55219	5.46852	2.24723	0	0	0	3.38794	0	5.38678	8.92648	0	5.75685	2.47713	8.08914	0	5.80096	10.9718	7.5715	0	0	1.85475	4.93483	0	0	0	0	27.5236	0	26.4458	6.21552	0	0	14.0522	0	0	0	14.7598	0	0	1.06511	8.72378	0	12.8111	3.39004	0.698987	6.50542	5.98715
ENSG00000186481	ANKRD20A5P	0	0	0	0	4.09181	10.2828	8.55364	2.54095	3.60478	12.5692	6.24854	0	6.57925	9.08279	31.5476	0	0	0	0	5.87714	0	7.419	4.93483	10.0658	0	0	0	0	13.9813	1.76305	20.4224	56.5266	0	11.2418	12.5255	0	31.8359	24.9072	22.5005	9.16611	0	0	0	0	13.5602	21.6686	12.1977	12.7227
ENSG00000236816	ANKRD20A7P	0	0	3.90609	0	9.82034	2.5707	0	4.23492	3.60478	2.69339	8.92648	0	0	2.47713	8.89805	0	0	10.9718	0	0.839592	0	0	4.93483	0	0	1.02516	0	0	0	0	0	0	0	0	0	0	0	0	0	0	0	11.9952	0	0	0	0	0	0
ENSG00000229089	ANKRD20A8P	0	0	0	0	0	0	0	0	1.80239	2.69339	0	0	0	2.47713	0	0	0	0	0	0	0	0.927374	0	0	0	0	0	0	8.73829	0	0	0	0	8.43134	0	0	0	0	0	0	0	0	0	0	0	0	0	2.99357
ENSG00000206192	ANKRD20A9P	0	0	0	0	9.82034	0	0	4.23492	2.70359	0	0	0	11.5137	0.825708	11.3248	0	0	0	0	0	0.840039	0	0	2.74523	0	0	0	0	0	7.05222	6.21552	0	0	0	0	0	0	0	0	0	0	0	0	0	0	0	0	0
ENSG00000152766	ANKRD22	5.4085	3.88047	7.03095	9.73798	38.463	35.1329	18.818	17.7867	1.80239	1.79559	12.4971	0	74.0166	33.854	47.7259	44.2813	8.28709	0	0	4.19796	301.574	353.33	326.521	235.175	0	2.05032	0	0	2.62149	33.498	68.3707	11.482	0	0	18.2189	0	67.2091	0	17.6091	56.0151	0	0	0	0	143.06	160.068	148.812	117.498
ENSG00000163126	ANKRD23	0.772643	1.55219	5.46852	22.4723	8.18362	2.5707	5.13218	11.8578	3.60478	11.6714	4.46324	4.48937	9.86888	14.8628	0	0	10.7732	0	0.841278	0	6.72031	6.49162	2.46742	16.4714	0	0	0	0	10.4859	0	12.431	3.53291	4.89312	0	14.8029	0	5.30598	0	9.78284	0	14.9116	11.9952	0	2.32928	12.2042	4.19392	2.43953	13.4711
ENSG00000089847	ANKRD24	62.5841	28.7155	65.6222	45.6936	185.768	194.516	171.073	227.839	442.487	362.71	351.703	277.443	137.342	112.296	126.999	147.321	57.1809	59.0789	89.1755	50.3755	82.3238	63.0615	79.7798	87.8474	39.3759	70.736	36.9732	53.2123	130.2	209.803	140.293	265.852	152.665	118.976	142.335	133.836	206.933	116.234	207.396	145.639	90.5345	93.7806	37.0855	102.488	28.4764	34.2503	22.769	33.6777
ENSG00000107890	ANKRD26	2251.48	1800.54	1750.71	1995.54	2194.85	1627.25	2276.98	1909.95	2048.42	1918.59	2134.32	2398.22	1385.76	1624.17	1634.81	1308.85	2057.68	2510.85	2190.69	1999.91	1964.85	2183.97	2246.99	1510.79	723.086	932.896	873.492	1002.78	976.94	730.786	1075.28	935.339	1148.9	818.776	851.735	703.417	2185.18	2413.23	2257.88	1759.89	1621.1	1830.9	2152.16	1488.41	1864.52	2295.47	2087.43	1630.75
ENSG00000261239	ANKRD26P1	9.27171	2.32828	1.56243	1.49815	11.4571	6.85521	0	8.46985	9.01195	7.18237	0	0.897873	18.0929	18.9913	29.9298	37.4688	0	0	0	5.03755	15.9607	11.1285	16.4494	15.5563	0	0	0	0	1.74766	8.81527	18.6465	2.64969	0	0	12.5255	16.5998	13.265	0	15.6526	20.3691	0	0	0	0	0	2.09696	5.69225	7.48393
ENSG00000235550	ANKRD26P2	0	0	0	0	5.72853	0	0	0	0	0	0	8.97873	0	0	0	0	0	0	0	0	0	0	0	0	0	0	0	0	0	0	0.887931	0	0	0	0	0	0	0	0	0	0	0	0	0	0	0	0	0
ENSG00000237636	ANKRD26P3	0	0	0	0	0	0	0	0	0	0	0	0	5.75685	0	0	0	0	0	0	0	0	3.7095	0	0	0	0	0	0	0	0	0	0	0	0	0	0	0	0	0.978284	0	0	0	0	0	0	0	0	0
ENSG00000229427	ANKRD26P4	0	2.32828	3.12487	2.9963	0	0	0	0	0	0	0	0	0	0	0	0	0	0	13.4604	0	5.04023	0	0	0	0	0	0	0	0	6.17069	6.21552	0	0	0	0	0	0	0	0	0	0	0	0	10.4818	0	0.698987	2.43953	2.24518
ENSG00000105186	ANKRD27	4020.06	4591.37	4888.86	4250.25	3185.06	3946.88	3963.76	3291.38	3082.99	3234.76	3076.06	3183.86	3116.92	3423.39	3598.05	3091.18	4311.77	4333.02	3892.59	4467.47	4509.33	4571.03	5227.63	4805.98	4405.63	4082.19	4030.08	4063.4	4397.11	3978.33	3614.77	3969.23	4077.93	4042.36	4222.24	4084.59	4029.89	4627.21	3262.58	3715.33	3939.85	4268.11	4586.64	4503.67	6031.56	6179.04	6383.45	5819.51
ENSG00000206560	ANKRD28	22708	22600.6	23460.7	21262.5	13431.8	12926.3	14929.5	11776.5	16602.7	16033.7	17019.2	17937.7	11621.4	12739	11966.3	12285.5	24102.2	25766	25373.8	24587.5	13872.4	15591	15521.7	12776.3	23414.4	24380.4	21778.1	22192.3	18681.6	16275.6	17097.1	17877.4	19448.2	19177.5	20007.8	19503.7	22667.2	23967.2	22462.4	21496.6	23278	25790.8	29077.4	23779.6	26230.8	30621.2	30099	25397.5
ENSG00000154065	ANKRD29	86.536	83.0421	85.9339	79.402	898.561	946.875	1015.32	840.209	692.118	627.56	557.905	626.715	876.686	964.427	981.212	771.517	228.724	205.932	282.669	197.304	351.976	358.894	304.315	319.362	551.263	582.291	596.193	241.29	1681.25	1482.73	1523.69	1606.59	1104.87	1221.61	1258.24	1046.83	1374.25	1690.92	1341.23	1246.59	766.881	933.444	666.343	761.675	1444.16	1514.01	1616.6	1380.04
ENSG00000148513	ANKRD30A	0	0	0	0	0	0	0	5.92889	0	0	0	0	0.822407	4.95425	0	5.10938	0	0	0	0	0	0	0	0	0	0	0	0	0	0	0	0	0	0	0	0	15.918	0	0	1.01846	0	0	0	0	0	0	0	0
ENSG00000180777	ANKRD30B	0	0	0.781217	0.749075	4.09181	0	2.56609	0	0	0	0	0	4.11203	10.7342	0	0	0	0	0	0	0	2.78212	0	2.74523	0	0	0	0	0	0	6.21552	0	0	0	10.2481	0	0	0	0	0	0	0	0	0	0	12.5818	5.69225	6.73554
ENSG00000163046	ANKRD30BL	0	0	0	0	0	0	0	1.69397	0	0	0	3.59149	0	7.43138	0	0	0	0	0	0	0	0	0	0	0	0	0	0	0.873829	0	0	0	0	0	0	0	0	0	0	0	0	0	0	0	0	0	0	0
ENSG00000175302	ANKRD30BP1	0	0	0	0	0	0	0	0.846985	0	0	0	0	3.28963	0	0	0	0	0	0	0	0	0	0	0	0	0	0	0	0	0	0	0	0	0	0	0	0	0	0	0	0	0	0	0	0	0.698987	0	0
ENSG00000224309	ANKRD30BP2	0	0	0	0	0	0	0	0	0	0	0	0	0	7.43138	0	0	0	0	0	0	0	0	0	0	0	0	0	0	0	0	0	0	0	0	0	0	0	0	0	0	0	0	0	0	0	0	0	0
ENSG00000230501	ANKRD30BP3	0	0	0	0	0	0	0	0	0	0	0	0	0	0	0	0	0	0	0	0	0	0	0	0	0	0	0	0	0	0	0	0	0	0	0	0	0	0	0	0	0	0	0	0	0	0	0	0
ENSG00000145700	ANKRD31	17.7708	1.55219	17.1868	7.49075	40.0997	22.2794	3.42146	31.3384	28.8382	21.5471	55.3442	15.2638	34.5411	18.9913	1.61783	79.1954	14.0881	8.43985	19.3494	15.9522	1.68008	14.838	10.6921	17.3865	24.1625	42.0316	20.3353	34.8632	42.8176	26.4458	39.069	52.9937	22.5084	18.7363	29.6058	52.9119	60.1345	0	145.764	39.7198	10.6511	59.976	75.3673	54.7381	24.4083	20.9696	22.769	32.9293
ENSG00000167612	ANKRD33	0	3.10438	0.781217	0	22.9141	20.5656	0	6.77588	9.91315	4.48898	0	0	13.9809	11.5599	16.9872	0	21.5464	39.6673	18.5081	0	175.568	88.1006	134.885	190.336	0	0	0	0	26.2149	0	5.32759	18.5478	0	14.0522	0	13.4874	5.30598	0.922489	0	6.11074	0	0	0	4.65856	241.371	201.308	152.064	214.789
ENSG00000164236	ANKRD33B	2431.51	2370.97	2413.96	2502.66	1490.24	1311.06	1317.26	1436.49	3992.29	3889.25	3659.86	3498.11	788.688	665.521	673.825	773.22	2292.21	1712.45	1918.96	1701.01	651.87	721.497	718.018	770.494	2023.39	1667.94	1983.61	1450.49	730.521	735.194	735.207	618.26	1332.89	1128.86	1136.41	1316.57	746.375	935.404	644.689	1071.42	2190.94	1673.87	1472.65	1982.22	81.361	104.848	108.153	102.53
ENSG00000250106	ANKRD33B-AS1	0	0	0	0	0	0	0	3.38794	0	0	0	0	0	0	0	0	0	0	0	0	0	0	0	0	0	0	0	0	0	0	0	0	0	0	0	0	0	0	0	0	0	0	0	0	0	0	0	0
ENSG00000229689	ANKRD33BP1	531.578	585.175	646.067	585.777	1308.56	1458.45	1313.84	1230.67	1123.79	967.825	918.535	1166.34	1023.07	1065.99	1098.5	873.705	472.364	474.319	381.099	415.598	777.876	842.056	719.663	914.161	362.438	238.862	288.391	222.024	761.105	677.013	808.017	604.128	313.16	238.888	342.744	416.033	502.3	575.633	737.626	577.465	381.31	328.232	363.677	251.563	688.857	788.457	783.904	758.122
ENSG00000254916	ANKRD33BP10	0	0	0	0	0	0	0	0	0	0	0	0	0	0	0	0	0	0	0	0	0	0	0	0	0	0	0	0	0	0	0	0	0	0	0	0	0	0	0	0	0	0	0	0	0	1.39797	0	0
ENSG00000254728	ANKRD33BP2	0	0	0	0	0	0	0	0	0	0	0	0	0	0	0	23.8438	0	0	0	0	0	0	0	0	0	0	0	0	0	0.881527	0	0	0	13.1154	0	0	0	0	0	0	0	0	0	0	0	0	0	0
ENSG00000288434	ANKRD33BP3	0	0	0	0	0	0	0	0	0	0	0	0	0	0	0	0	0	0	0	0	0	0	0	0	0	0	0	0	0	0	0	0	0	0	0	0	0	0	0	0	0	1.09047	0	0	0	0	0	0
ENSG00000255111	ANKRD33BP5	0	0	0	0	0	0	0	0	0	0	0	0	0	0	0	0	0	0	0	0	0	0	0	0	0	0	0	0	0	0	0	0	0	0	0	0	0	0	0	0	0	0	0	0	0	0	0	0
ENSG00000254547	ANKRD33BP6	0	0	0	0	0	0	0	0	0	0	0	0	0	0	0	0	0	0	0	0	0	0	0	0	0	0	0	0	0	0	0	0	0	0	0	0	0	0	0	0	0	0	0	0	0	0	0	0
ENSG00000255162	ANKRD33BP7	0	0	0	0	0	0	0	0	0	0	0	0	0	0	0	0	0	0	0	0	0	0	0	0	0	0	0	0	0	0	0	0	0	0	0	0	0	0	0	0	0	0	0	0	0	0	0	0
ENSG00000254558	ANKRD33BP8	0	0	0	0	0	0	0	0	0	0	0	0	0	0	0	0	0	0	0	0	0	0	0	0	0	0	0	0	0	0	0	0	0	0	0	0	0	0	0	0	0	0	0	0	0	0	0	0
ENSG00000255305	ANKRD33BP9	0	0	0	0	0	0	0	0	0	0	0	0	0	0	0	0	0	0	0	0	0	0	0	0	0	0	0	0	0	0	0	0	0	0	0	0	0	0	0	0	0	0	0	0	0	0	0	0
ENSG00000272031	ANKRD34A	371.641	311.214	257.02	330.342	231.596	176.522	359.253	339.641	234.311	274.726	224.055	165.209	315.804	178.353	315.476	331.258	211.321	148.541	165.732	99.9115	796.357	633.397	651.398	1195.09	581.69	664.304	594.344	545.885	328.56	372.004	478.595	536.12	614.576	425.314	460.028	494.882	329.855	310.879	435.337	522.468	514.449	378.394	401.959	605.613	620.378	376.055	451.314	585.243
ENSG00000189127	ANKRD34B	0	0	0	0	18.8223	7.71211	0	10.1638	0	0	0	0	6.57925	0	0	0.851564	0	0	0	0	0	1.85475	9.04719	0	0	0	0	0	0	0	0	15.8981	0	0	0	0	7.95898	0	0	19.3507	0	3.27142	0	0	0	0	0	0
ENSG00000235711	ANKRD34C	0	0	0	0	20.459	23.1363	12.8305	14.3987	2.70359	6.28458	0	0	4.93444	8.25708	0	37.4688	0	0	0	4.19796	0	0	0	0	0	0	0	0	2.62149	32.6165	21.3103	37.0956	0	0	0	8.29991	22.9926	0	5.86971	0	0	0	0	0	0	0	0	0
ENSG00000259234	ANKRD34C-AS1	0	0	0	0	13.9122	0	10.2644	0	0	0	0	0	15.6257	0	11.3248	35.7657	0	0	0	0	0	0	0	0	0	0	0	0	0	3.52611	2.66379	11.482	0	0	0	0	0	0	0	0	0	0	0	0	0	0	0	0
ENSG00000198483	ANKRD35	836.772	871.554	773.405	850.95	439.46	358.185	375.505	511.579	747.091	693.099	710.548	661.732	552.657	511.114	484.539	534.782	612.416	442.248	447.56	507.953	390.618	471.106	454.004	416.36	257.733	434.668	326.289	381.661	166.027	223.026	126.086	137.784	241.72	236.077	332.495	289.459	334.277	354.236	193.7	309.611	201.306	244.266	291.899	171.202	468.504	406.81	492.786	433.32
ENSG00000135976	ANKRD36	1044.61	897.165	931.992	882.411	841.276	759.214	987.945	745.347	684.908	689.508	713.226	775.762	874.218	1073.42	937.531	1015.92	1137.82	997.59	1314.08	841.271	1289.46	1169.42	1341.45	874.813	998.717	1166.63	840.216	858.736	783.824	750.18	745.862	736.613	793.664	729.779	1036.2	757.367	834.808	884.667	653.494	612.093	1055.53	1137.36	1159.22	899.103	673.94	757.003	821.31	727.438
ENSG00000196912	ANKRD36B	650.565	627.084	710.908	620.984	461.556	543.275	746.733	536.988	563.247	500.073	469.533	550.396	472.884	730.752	598.596	508.384	651.365	529.178	955.692	656.561	723.273	853.185	827.407	589.309	750.828	808.851	527.792	698.182	532.162	528.035	508.784	609.428	566.623	533.985	737.867	519.782	469.58	527.664	533.165	343.22	681.672	659.736	893.641	655.693	474.606	517.25	513.928	472.985
ENSG00000214262	ANKRD36BP1	0	0	0	0	31.0978	25.707	11.9751	22.0216	4.50598	2.69339	0.892648	17.0596	8.22407	8.25708	9.70696	0	4.14355	0.843985	0	0	4.20019	0	0	0	4.47454	0	0	0	0	0	0	0	0	0	0	0	0	0	0	0	0	0	0	0	6.10208	11.1838	0	0
ENSG00000230006	ANKRD36BP2	0	5.43266	0	1.49815	8.18362	0	0	0	0	8.08017	0	0	18.9154	3.30283	0	32.3594	9.94451	0	0.841278	5.03755	0	0	1.64494	6.40554	17.8982	15.3774	0	0	31.4578	12.3414	16.8707	12.3652	32.2946	25.294	18.2189	7.26242	10.612	37.8221	0.978284	22.4061	19.172	26.1713	26.3187	3.49392	0	3.49493	9.75814	11.2259
ENSG00000174501	ANKRD36C	981.256	826.54	808.56	830.725	819.999	786.635	744.167	850.373	658.774	723.624	613.249	1272.29	822.407	819.928	894.658	964.822	799.704	1344.47	1144.98	1131.77	1021.49	1098.01	1283.88	675.327	1107	1359.36	904.919	860.571	727.025	699.933	799.138	925.623	681.122	770.999	933.72	710.68	713.655	973.226	745.453	530.616	1098.13	1233.32	1101.8	989.945	871.919	881.422	838.387	904.059
ENSG00000188399	ANKRD36P1	0	0	0.781217	0	0	0	0	0	0	0	0	0	0	0	0	0	0	0	0	0	0	0	0	0	0	0	0	0	0	0	0	0	0	0	0	0	0	0	0	0	0	0	0	0	0	0	0	0
ENSG00000186352	ANKRD37	97.353	114.862	140.619	143.073	112.116	101.971	89.8132	142.293	107.242	105.94	91.0501	87.0937	147.211	161.013	214.362	63.8673	138.394	99.5902	103.477	137.693	278.053	313.453	275.528	354.135	583.48	623.297	611.907	710.109	420.312	364.071	381.81	391.27	570.538	652.96	565.925	569.581	341.352	518.439	284.681	291.279	831.853	872.378	800.329	857.176	195.266	255.13	294.37	255.95
ENSG00000213337	ANKRD39	332.236	483.507	579.663	411.992	330.618	398.459	455.054	401.471	406.439	351.038	331.172	308.868	426.829	563.133	428.724	390.868	398.609	438.872	284.352	510.472	494.783	574.972	565.861	643.299	332.011	302.422	329.062	271.566	282.247	334.099	303.672	321.495	400.257	329.759	305.167	431.595	340.467	285.972	412.836	403.309	331.25	295.518	337.358	359.874	679.364	530.531	483.841	727.438
ENSG00000154945	ANKRD40	11762.7	12258.4	12440.1	11463.9	12707.5	12331.7	12931.4	11654.5	10252.9	9933.22	10059.2	10781.7	11993.2	13445.8	12849.6	14976.5	10703.6	11043.5	11171.3	10836.6	11734.5	10896.7	11332.8	10388.9	12552	12238.4	12680	12885.6	10595.2	10509.6	10719.1	10808.1	12439.3	11988.4	12725.9	11823.2	11813.8	12794.9	11975.2	12083	13539.7	13015.9	13873.6	12795.9	12811	12292.4	11511.3	11567.2
ENSG00000167117	ANKRD40CL	0	0	0	0	4.91017	0	0	2.54095	0	0.897797	0	0	0	0	0	0	0.828709	0	0	0	10.9205	0	1.64494	1.83015	0	0	0	0	23.5934	5.28916	5.32759	0	0	0	0	0	0	0	0	0	3.19534	0	0	0	0	0	0	0
ENSG00000137494	ANKRD42	1205.32	1060.14	1069.49	1277.92	3133.51	2726.66	2544.71	3123.68	2637.8	2595.53	2444.96	2178.24	2955.73	2469.69	2863.55	2870.62	1658.25	1860.14	1494.11	1578.43	3679.37	3256.94	3604.07	3512.06	1424.69	1292.73	1496.49	1610.13	2424.87	2669.26	2791.65	2813.08	2221.48	2486.31	2431.09	2381.04	2581.36	2629.1	2658.98	2757.98	1743.59	1694.59	1518.11	1893.71	1939.1	1799.19	1728.82	2031.14
ENSG00000247137	ANKRD42-DT	125.941	86.9225	112.495	98.878	95.7483	137.961	133.437	88.9334	60.3801	90.6774	47.3103	97.8682	115.137	95.7822	188.477	162.649	98.6164	114.782	155.636	87.3176	164.648	106.648	149.69	138.177	153.029	59.4593	60.0815	42.2029	230.691	147.215	138.517	125.418	69.4823	112.418	142.335	71.5867	79.5898	35.9771	143.808	102.864	80.9485	102.504	93.3119	74.537	136.28	123.721	118.724	136.208
ENSG00000065413	ANKRD44	1142.74	1125.34	1247.6	1134.1	1378.12	1157.67	1525.11	1306.05	1349.09	1242.55	1081.89	1260.61	1689.22	1869.4	1715.71	2189.37	1412.12	1536.05	1708.64	1343.35	1261.74	1319.65	1323.36	1066.06	1161.59	1406.52	966.849	814.699	736.638	870.949	907.465	1061.64	924.8	962.109	753.808	927.515	748.144	599.618	619.254	979.756	1153.52	1238.78	1202.29	1171.63	560.035	636.078	665.18	547.075
ENSG00000231621	ANKRD44-AS1	0	0	0	0	0	0	23.0948	0	0	0	0	0	1.64481	0	0	0	0	0	0	0	0	0	0	0	0	0	0	0	0	0	0	0	0	0	0	0	0	0	0	0	0	0	0	0	0	0	0	0
ENSG00000225979	ANKRD44-DT	0	0	0	0	0	5.99831	0	0	0	0	0	0	1.64481	0	0	0	0	0	0	0	2.52012	0	0	0	0	0	0	0	0	0	11.5431	0	0	0	0	0	0	0	0	0	0	0	0	0	0	0	0	0
ENSG00000236977	ANKRD44-IT1	3.86321	3.10438	3.90609	0	0	0	0	2.54095	0	0	0	0	0	0	0	0	0	0	0	0	8.40039	0	0	0	0	0	0	0	0	8.81527	0	0	0	0	2.27737	0	0	0	0	0	0	0	0	0	0	0	0	0
ENSG00000183831	ANKRD45	0	6.20875	0	0	9.00198	0	12.8305	3.38794	6.30837	8.08017	7.14118	23.3447	0	0	0	0	0.828709	0	2.52383	0.839592	15.1207	7.419	10.6921	13.7261	0	0	0	21.1014	0	13.2229	0.887931	0	12.7221	0	0	0	0	0	0	0	0	0	0	3.49392	0	5.59189	0	0
ENSG00000186106	ANKRD46	1174.42	1131.55	1179.64	1098.14	3703.91	3568.99	4134.83	3063.54	2148.45	2025.43	2195.91	2719.66	3373.51	4059.18	4072.07	3396.89	1759.35	1777.43	1970.27	1947.85	2746.09	2902.68	3501.26	2392.93	1741.49	1844.26	1915.21	1986.29	3221.81	2886.12	3155.71	2918.19	2276.28	2229.62	2435.64	2460.92	2157.77	2748.1	2306.79	2060.34	2158.98	1980.3	2149.76	2041.62	1665.19	1642.62	1784.11	1510.26
ENSG00000168876	ANKRD49	791.186	788.512	830.434	723.607	788.901	934.879	880.169	716.549	704.735	636.538	644.492	840.409	891.489	898.371	876.862	685.509	929.812	1017	1115.53	1189.7	696.392	821.654	943.375	560.027	1453.33	1811.46	1086.09	1289.02	961.212	1067.53	1069.07	930.923	1077.47	1231.91	1384.64	938.927	970.111	1630.04	1175.9	1161.04	1316.48	1483.04	1735.84	1276.45	725.469	969.495	969.308	878.614
ENSG00000228446	ANKRD49P1	40.9501	25.6111	21.8741	29.2139	31.0978	19.7087	9.409	21.1746	23.4311	33.2185	6.24854	19.7532	39.4755	45.414	32.3565	0	19.0603	21.9436	41.2226	43.6588	23.5211	29.676	29.609	22.8769	16.1083	38.9561	11.092	30.276	20.0981	58.1808	66.5948	23.8472	4.89312	19.6731	22.7737	15.5623	10.612	70.1092	0	5.09228	17.0418	44.7094	39.4781	9.31713	33.9004	23.0666	20.3294	28.4389
ENSG00000225349	ANKRD49P2	0	0	0	3.74538	8.18362	0	0	0	0	0	0	0	7.40166	0	0	0	0	0	0	0	0	1.85475	0	0	0	0	0	0	0	0	0	0	0	0	0	0	0	0	0	0	0	2.18094	0	0	0	0	0	5.98715
ENSG00000248616	ANKRD49P3	0	0	0	0	0	0	0	0	0	0	0	0	0	0	0	0	0	0	0	0	0	0	0	0	0	0	0	0	0	0	0	0	0	0	0	0	0	0	0	0	0	1.09047	0	0	0	0	0	0
ENSG00000151458	ANKRD50	8689.91	6831.18	6177.86	8090.76	8147.61	5673.54	6068.81	6781.81	6902.25	6401.29	6548.47	6308.46	6612.97	5837.76	6242.39	6161.92	7881.85	7339.29	6561.97	5326.37	10230	8488.26	9228.13	8711.53	8506.1	8663.63	9668.49	9129.58	6395.55	6558.56	7761.4	7722.95	7192.89	6334.74	7116.77	6910.71	7223.21	7381.76	7289.2	8778.08	13905	11976.7	9907.81	14207.5	13750	11825.5	12238.3	11356.1
ENSG00000139645	ANKRD52	6579.05	6591.37	5984.9	6356.65	8652.54	7221.96	7011.42	8677.36	5907.33	5545.69	5712.95	4782.97	8160.74	6040.06	6899.22	6894.26	7853.68	6045.46	5912.5	5051.83	9184.14	7596.12	7541.24	10345.9	7079.62	5868.02	7920.58	6347.86	7737.75	8395.66	8935.25	9024.83	8360.39	7485.15	7572.24	7897.36	8417.94	6512.78	7249.09	9812.83	10481.8	8254.87	7570.23	10869.6	9102.26	7266.67	7744.71	8399.97
ENSG00000144031	ANKRD53	126.713	62.0875	64.0598	117.605	54.0119	20.5656	82.1149	52.5131	63.0837	68.2325	58.9148	39.5064	41.1203	26.4227	29.9298	16.1797	90.3293	53.171	37.8575	34.4233	36.1217	13.9106	4.93483	28.3674	23.2676	36.9058	6.47031	45.8727	6.99063	1.76305	15.0948	18.5478	6.85037	31.8517	18.2189	23.8622	36.2576	18.4498	14.6743	11.203	57.5161	55.6141	5.98153	37.2685	8.81411	4.19392	7.3186	26.1938
ENSG00000100124	ANKRD54	1743.08	1799.76	1875.7	2037.49	1896.96	2318.77	1673.95	2115.77	1749.22	1867.42	1612.12	1469.82	2340.57	2041.98	2479.32	2005.43	1878.68	1785.03	1559.73	1811.84	2519.28	2776.56	2264.26	3061.85	2330.34	2067.75	2668.54	2335.84	2649.45	2764.47	2781	2684.13	2644.24	2666.18	2464.11	2479.6	2761.76	2476.88	2559.19	2506.42	2122.77	2274.72	2359.12	2231.45	3506.66	2821.11	3194.98	3393.96
ENSG00000236442	ANKRD54P1	0	0	0	0	0	0	0	0	0	0	0	0	0	0	0	0	0	0	0	0	0	0	0	0	0	0	0	0	0	0	0	0	0	0	0	0	0	0	0	0	0	0	0	0	0	0	0	0
ENSG00000164512	ANKRD55	0	1.55219	0	0	16.3672	28.2777	11.9751	11.0108	0	0	0	0	3.28963	0	16.1783	0	0	0	0	5.87714	30.2414	12.9832	32.8989	25.6221	0	0	0	0	15.7289	4.40764	8.87931	42.395	0	0	9.10946	0	0	0	0	2.03691	0	0	0	0	0	0	0	0
ENSG00000135299	ANKRD6	5.4085	11.6414	10.1558	15.7306	17.1856	41.1312	2.56609	30.4915	8.11076	13.4669	31.2427	14.366	39.4755	41.2854	49.3437	0	24.0326	16.0357	5.04767	36.1025	0	10.2011	21.3843	12.8111	87.701	156.849	66.5518	104.59	84.7614	142.807	86.1293	132.484	23.487	123.66	61.4889	53.9494	90.2017	84.869	133.047	57.0336	104.381	200.647	101.686	41.9271	39.3245	51.725	44.7248	25.4454
ENSG00000124227	ANKRD60	0	0	2.34365	1.49815	0	0	0	0	0	4.48898	0	0	0	0	0	0	0	0	0	0	0	0	6.57977	0	0	0	0	0	0	0	0	0	0	0	0	0	0	0	16.6308	0	0	0	0	0	0	0	0	0
ENSG00000157999	ANKRD61	8.49907	21.7306	19.5304	14.2324	41.7365	9.42591	10.2644	20.3276	33.3442	25.1383	20.5309	13.4681	10.6913	18.9913	25.8852	26.3985	0	39.6673	6.73022	44.4984	17.6408	24.1117	24.6742	10.0658	9.84399	0	0	0	20.0981	0	17.7586	7.94906	0	12.1786	2.27737	8.29991	3.53732	0	22.5005	10.1846	0	9.81425	25.1224	11.6464	21.0183	13.2807	16.2636	26.9422
ENSG00000181626	ANKRD62	0	2.32828	0	0	1.63672	0	0	0	0	2.69339	9.81913	0	0	0	0	0	0	0	0	0	0	0	0	0	0	0	0	0	0	0	6.21552	0	0	0	0	0	0	0	0	0	0	0	0	0	0	0	0	0
ENSG00000259271	ANKRD62P1	0	0	0	0	0	0	0	0	0	0	0	0	0	0	0	0	0	0	0	0	0	0	0	0	0	0	0	0	0	3.52611	0	0	0	0	0	0	0	0	0	0	0	0	0	0	0	0	0	0
ENSG00000189295	ANKRD62P1-PARP4P3	0	0	0	0	0	0	0	0	0	0	0	0	0	0	0	0	0	0	0	0	0	0	0	0	0	0	0	0	0	0	0	0	0	0	0	0	0	0	0	0	0	0	0	0	0	0	4.06589	0
ENSG00000230778	ANKRD63	0	0.776094	0	0	0	4.2845	0	5.92889	0.901195	0	6.24854	0.897873	3.28963	0	0	0	4.14355	0	0	0	8.40039	0.927374	0	6.40554	0	24.6038	8.31897	0	0	0	3.55172	0	14.6794	0	0	0	0	0	0	0	0	10.9047	10.7668	2.32928	0	1.39797	0.813178	0
ENSG00000235098	ANKRD65	17.7708	41.9091	32.8111	57.6788	7.36526	5.1414	0	2.54095	9.01195	2.69339	11.6044	3.59149	4.11203	6.60567	7.28022	0	26.5187	38.8233	15.9843	11.7543	11.7605	5.56425	2.46742	13.7261	55.4843	21.5284	31.4272	0	0	9.6968	2.66379	0	15.658	23.4204	28.4671	23.8622	0	0	41.0879	6.11074	83.0787	71.9712	22.7298	53.5735	0	3.49493	6.50542	2.99357
ENSG00000225905	ANKRD65-AS1	0	0	0	0	0	0	0	0.846985	0	0	0	0	7.40166	0	0	0	0	0	0	0.839592	0	0	0	0	0	0	0	0	0	0	0	0	0	0	0	0	0	0	0	0	0	0	0	0	0	2.09696	6.50542	0
ENSG00000230062	ANKRD66	0	0	0	0	0	0	5.98755	1.69397	0	0	0	0	0	4.95425	0	0	0	0	0	0	0	0	0	0	0	0	0	0	0	0	0	0	0	0	0	0	4.42165	23.0622	0	0	0	0	0	0	0	1.39797	0	0
ENSG00000106013	ANKRD7	10.0444	31.0438	47.6542	34.4575	16.3672	11.9966	6.84291	19.4806	20.7275	30.5251	18.7456	20.6511	18.9154	31.3769	12.9426	47.6876	26.5187	28.6955	68.9848	48.6963	42.842	33.3855	44.4135	53.9895	0	0	26.8056	40.3679	14.8551	15.8675	28.4138	8.83228	8.80762	0	35.2992	42.537	21.2239	27.6747	0	22.4061	38.344	9.81425	0	12.8111	29.1544	27.9595	30.9008	11.9743
ENSG00000156381	ANKRD9	1294.95	1560.73	1677.27	1429.99	808.542	1302.49	1205.21	1090.07	930.033	1151.87	1007.8	843.103	1027.19	1070.12	836.417	832.83	1112.96	1217.87	1005.33	1240.08	688.832	786.414	603.694	974.557	1382.63	1219.94	1270.95	1194.52	1493.37	1447.47	1356.76	1345.16	1758.59	1734.04	1585.05	1929.73	2017.16	1382.81	1649.39	1876	1469.85	1721.86	1799.24	1495.4	1379.07	1453.89	1647.5	1770.7
ENSG00000064999	ANKS1A	2355.02	2251.45	2055.38	2507.16	2714.51	2466.16	2429.23	2772.18	2769.37	2619.77	2847.55	2393.73	1899.76	1620.87	1727.03	1975.63	2491.93	1894.75	1942.51	1523.86	3161.91	3164.2	3048.08	4252.36	2116.46	2004.19	2649.13	1778.94	2224.77	1968.45	2205.62	2127.7	1850.58	1757.47	1752.43	1910.02	2106.48	2088.52	2273.53	2480.96	3032.37	2530.99	2289.73	2976.82	3893.8	3121.67	3343.79	3435.12
ENSG00000185046	ANKS1B	10.0444	20.1784	16.4056	8.98891	141.577	167.096	201.866	190.572	157.709	108.633	80.3383	191.247	145.566	214.684	173.916	202.672	10.7732	27.0075	14.3017	16.7918	14.2807	37.095	22.2067	23.792	68.013	19.478	74.8707	211.932	110.102	125.177	103.888	142.2	85.1403	88.9974	105.898	124.499	83.1271	83.0241	72.393	41.7567	144.855	206.099	236.869	125.781	14.2382	23.0666	26.0217	24.697
ENSG00000168096	ANKS3	1306.54	1534.34	1767.89	1606.77	1678.46	2108.83	2214.54	1727.85	1711.37	1888.07	1737.09	1648.49	1997.63	2215.38	2150.09	2124.65	1664.88	1497.23	1578.24	1805.96	959.324	1062.77	949.955	1216.14	1543.72	1772.5	1537.16	1875.27	1707.46	2302.55	2017.38	1875.09	1803.6	1954.2	1787.73	2221.26	1756.28	1332.07	1325.58	1591.85	1244.05	1355.46	1315.94	1417.37	1356.69	1433.62	1534.47	1671.16
ENSG00000175311	ANKS4B	0	0	0	0	2.45509	0	0	1.69397	0	3.59119	0	0	0	0	0	8.51564	0	0	0	0	0	3.7095	6.57977	4.57538	0	0	0	0	0	8.81527	0	0	0	0	0	0	13.265	0	0	0	0	0	0	0	0	2.09696	0	3.74197
ENSG00000165138	ANKS6	2640.89	2702.36	2628.01	2726.63	1820.04	1984.58	1880.95	2062.41	2210.63	2128.68	2177.17	1737.38	1937.59	1710.04	1708.43	1686.95	2449.66	2396.92	2402.69	2234.15	2072.38	2231.26	2219.85	2600.65	2169.26	2338.39	2420.82	1978.03	1696.98	1683.72	1574.3	1671.95	2515.06	2467.57	2262.56	2556.37	1956.14	1674.32	1887.11	1766	2178.15	2400.13	2270.59	2513.3	1608.91	1486.05	1570.25	1772.94
ENSG00000206199	ANKUB1	0	0	7.03095	2.24723	22.0958	15.4242	0	31.3384	17.1227	2.69339	17.853	16.1617	19.7378	17.3399	0	0	4.97225	0	5.88895	0	6.72031	1.85475	0	0	0	0	0	0	0	26.4458	19.5345	12.3652	0	0	0	0	1.76866	0	0	0	0	0	0	0	0	2.79595	0.813178	5.98715
ENSG00000163516	ANKZF1	1101.02	1058.59	1064.02	1249.46	919.02	1052.27	1127.37	1021.46	1165.25	1242.55	1014.94	1247.15	1023.07	897.545	905.174	891.587	1190.03	1179.05	1038.98	1145.2	940.003	1170.35	920.346	1199.67	1326.25	1411.65	1330.11	1323.89	1134.23	1073.7	1152.53	1063.41	1465	1338.71	1413.11	1322.8	1320.31	955.699	1523.19	1059.2	1436.84	1287.85	1581.52	1515.2	1477.38	1611.86	1722.31	1675.65
ENSG00000011426	ANLN	38928.8	35285.1	36893	35379.6	2137.56	1844.05	2138.41	1937.9	1564.47	1317.07	1601.41	1677.23	2017.36	2124.55	2187.3	2044.6	25692.5	29219.6	27776.5	26245.6	1202.94	1060.92	1237	952.595	5305.01	6625.61	5105.07	4830.39	2851.3	2307.84	2313.95	2660.28	1577.54	1374.31	1718.27	1381.93	2607.01	3288.68	3459.21	3067.59	4664.13	4485.11	5150.1	4621.3	9255.49	10050.7	8890.47	8670.88
ENSG00000131620	ANO1	186.207	87.6986	135.932	128.841	59.7404	66.8383	17.1073	80.4636	129.772	89.7797	144.609	139.17	30.429	47.8911	35.5922	52.797	436.73	373.885	376.893	287.14	47.8822	45.4413	72.3775	75.0363	0	0	0	0	14.8551	0	0	20.3143	1.95725	3.74726	0	9.3374	23.8769	44.2795	53.8056	0	0	0	0	0	0	1.39797	3.25271	0
ENSG00000254902	ANO1-AS1	0	0	0	2.9963	0	0	0	0	0	0	0	0	0	0	0	0	5.80096	0	0	0	0	0	0	0	0	0	0	0	0	0	2.66379	0	0	0	0	0	0	0	0	0	0	0	0	0	0	0	0	0
ENSG00000160746	ANO10	14786.1	14933.6	14617.4	14702.1	18457.3	17848.4	18948	18409.2	19235.1	19592.6	19942.6	19300.7	20894.9	21410.6	21663.5	22192.6	15055.2	16228.1	15968.3	14964.9	28925.9	26612.9	28020.8	27285.8	14417.9	15525	14435.3	14421.4	19676.9	18107.4	18247	18452.4	14611.8	15453.7	15387	15259.4	15941.8	15687.9	16258.1	16101.8	15050	15228.4	15403.6	14696.6	22663.1	22096.4	22525.8	21856.8
ENSG00000047617	ANO2	1.54529	14.7458	3.12487	0.749075	13.9122	29.1346	47.9004	35.5734	50.4669	20.6493	27.6721	28.7319	58.3909	35.5055	29.9298	69.8282	10.7732	9.28383	21.8732	7.55633	0	11.1285	13.982	7.32061	0	47.1574	31.4272	0	30.584	31.735	40.8448	88.3228	26.4229	9.36815	21.635	9.3374	45.9852	27.6747	36.1965	0	4.26045	22.8999	43.067	27.9514	1.35602	5.59189	0.813178	5.98715
ENSG00000134343	ANO3	83.4454	64.4158	33.5923	96.6307	921.476	408.742	438.802	696.221	1032.77	971.416	986.376	870.039	338.832	291.475	358.349	563.735	396.952	395.829	293.606	185.55	1012.25	930.157	1343.1	1038.61	6583.84	5020.21	6564.59	6150.61	789.941	745.772	845.31	690.685	4114.14	3967.41	4331.55	3934.16	1365.41	1727.82	1514.38	1742.58	9890.63	9275.55	7704.21	9877.32	374.261	243.247	282.173	356.984
ENSG00000254819	ANO3-AS1	0	0	0	0	4.09181	0	0	1.69397	0	0	0	0	0	0	0	0	0	0	0	0	0.840039	0	9.04719	0	0	0	0	0	0	0	0	0	0	0	0	0	0	0	0	0	0	0	0	0	0	0	0	0
ENSG00000151572	ANO4	6308.63	6211.86	6560.66	6406.09	13363	12814.1	14787.5	12045	12688.8	13017.2	13634.3	14243.9	10498	11506.2	10952.7	11534.4	12959.4	13303.7	13345.2	12475.5	2220.22	2031.88	1996.96	1860.35	1643.05	1402.42	1464.14	1387.19	2337.49	2157.98	2317.5	2215.14	1442.49	1523.26	1871.99	1403.72	1765.12	1754.58	1870.48	1893.31	2025.84	2091.53	2140.19	1984.55	1450.94	1492.34	1451.52	1339.62
ENSG00000171714	ANO5	0	0	0.781217	0	72.8342	38.5605	15.3965	44.0432	9.91315	5.38678	0	0	49.3444	34.6798	12.9426	98.7814	0	0	0	0	0	0	0	0	0	0	0	0	12.2336	14.1044	0	4.41614	14.6794	0	0	0	55.7128	23.0622	54.7839	41.7567	2.13022	0	0	5.82321	0	2.79595	0.813178	0
ENSG00000177119	ANO6	19097.4	17629	17559.4	17476.7	22034.4	23006.1	23445.5	21095	18747.6	19000.1	19700.7	21493.3	20228.7	21888.7	23198.8	22982	22979.3	24345.6	23216.8	23077	17176.3	17712.9	18350.2	16185.9	54021.1	56764.1	51744.9	52398.5	35476.6	33811.9	34361.2	34515.7	48676.8	46825.8	47921.5	45112.1	41515.8	43487.1	41741.4	40422.6	65373.4	68851.3	72826.3	65230.4	21441.3	22357.8	23384.6	20671.4
ENSG00000146205	ANO7	49.4491	34.1481	35.1548	31.4612	13.9122	13.7104	35.9253	29.6445	13.5179	43.0942	28.5647	21.549	38.6531	14.8628	11.3248	17.8828	48.0651	43.0432	13.4604	20.9898	186.489	101.084	162.027	130.856	0	1.02516	34.2002	60.5519	21.8457	52.8916	32.8534	22.9639	37.1877	12.1786	17.0802	25.9372	35.3732	39.667	34.24	45.8306	18.1069	13.0857	23.9261	40.7624	54.9187	62.2098	35.7798	92.0524
ENSG00000237276	ANO7L1	42.4954	57.431	57.0288	51.6862	38.463	25.707	5.98755	17.7867	41.455	32.3207	54.4515	51.1788	22.205	43.7625	47.7259	24.6954	56.3522	19.4116	27.7622	57.9319	58.8027	44.514	47.7034	53.9895	114.548	80.9876	127.558	83.4883	41.0699	40.5502	87.0172	73.308	45.0167	63.7034	22.7737	88.1865	45.1009	39.667	100.763	34.6275	79.8834	61.0664	101.686	102.488	117.295	68.5007	88.6364	117.498
ENSG00000074855	ANO8	450.451	467.985	430.451	468.172	361.716	326.479	132.581	312.537	322.628	316.024	274.936	337.6	345.411	266.704	181.197	274.204	420.156	242.224	293.606	272.028	612.388	636.179	566.683	984.622	229.096	229.636	464.014	242.208	205.35	213.33	196.233	211.975	174.195	215.467	211.795	167.036	238.769	166.971	226.962	247.485	448.412	340.227	169.876	437.905	918.023	578.761	663.553	1002.1
ENSG00000185101	ANO9	0	0	0	0	0	5.99831	0	4.23492	0	0	0	0	0	0	0	0	0	0	0	0	0.840039	1.85475	10.6921	10.9809	0	0	0	0	0	18.5121	0	3.53291	0	0	0	0	1.76866	0	0	0	0	0	0	0	0	0	4.06589	0
ENSG00000011201	ANOS1	43.268	29.4916	18.7492	33.7084	99.0218	111.397	136.003	77.0756	18.9251	34.1163	39.2765	53.8724	145.566	81.7451	190.095	1.70313	62.1532	27.0075	11.7779	41.14	338.536	420.101	379.159	408.124	47.4301	0	82.2654	104.59	1120.25	1056.07	881.715	1029.84	303.374	313.833	298.335	280.122	703.043	666.96	854.042	741.437	31.9534	32.7142	34.6929	52.4089	4286.37	4153.38	4169.98	3747.95
ENSG00000241859	ANOS2P	0	0	0	0	0	0	0	0	0	0	0	0	0	0	0	0	0	0	0	0	0	0	12.3371	0	6.26435	32.8051	24.0326	0	13.9813	0	13.319	23.8472	23.487	50.588	5.69341	21.7873	20.3396	0	13.696	0	44.7347	21.8094	5.98153	40.7624	2.71203	2.79595	4.06589	2.99357
ENSG00000140350	ANP32A	11560.3	9864.16	9066.02	11569.5	5018.2	4312.78	4279.39	4989.59	5411.68	5592.37	5295.19	5528.2	6039.76	5380.32	5218.3	6442.08	7258.66	6843.03	6977.56	6182.76	8947.25	8242.5	8692.7	7658.28	8549.95	8449.37	8709.96	9510.32	6962.67	6886.49	6868.15	7472.11	7377.85	7047.66	7404.85	7116.13	7094.1	7515.52	6741.36	7337.98	8086.33	7622.4	7754.46	7912.57	9154.47	9037.2	8344.02	8694.83
ENSG00000259516	ANP32AP1	3.09057	3.88047	3.12487	0	3.27345	11.1397	0	1.69397	0	4.48898	0.892648	0	1.64481	0.825708	0	0	0.828709	0	17.6668	0.839592	3.36015	2.78212	13.1595	0.915077	0.894908	1.02516	1.84866	0	0	0.881527	2.66379	23.8472	4.89312	0	1.13868	2.07498	2.65299	0	2.93485	2.03691	2.13022	0	1.19631	0	8.81411	3.49493	1.62636	2.24518
ENSG00000136938	ANP32B	2033.6	1667.05	1520.25	2310.15	1202.17	1000	960.574	1231.52	1514.01	1335.92	1434.49	1177.11	1088.04	859.562	957.754	1554.96	1710.46	1538.58	1473.08	1381.13	2816.65	1916.88	2345.69	2356.32	2824.33	2194.87	3848.91	3079.89	1932.04	2008.12	2254.46	2687.66	2897.71	2910.68	3485.51	3450.69	1858.86	1181.71	1795.15	2551.23	3785.41	2403.4	1872.22	4561.9	2110.64	1797.79	1779.23	1767.7
ENSG00000259790	ANP32BP1	0.772643	0.776094	0	3.74538	0.818362	5.1414	0	0	2.70359	0.897797	0.892648	0.897873	0	0.825708	0	0	1.65742	0.843985	0	3.35837	0.840039	0.927374	2.46742	0.915077	2.68472	0	18.4866	5.50472	0	2.64458	3.55172	4.41614	0.978624	0.936815	1.13868	1.03749	1.76866	1.84498	0	0	13.8465	2.18094	2.39261	1.16464	0.678008	0.698987	1.62636	1.49679
ENSG00000231801	ANP32BP2	0	0	0	0	0	0	0	0	0	0	0	0	0	0	0	0	0	0	0	0	0	0	0	0	0	0	2.77299	0	0	0	0	0	0	0	0	0	0	0	0	0	0	0	0	0	0	0	0	0
ENSG00000259461	ANP32BP3	0	0	0	0	0	0	0	0	0	0	0	0	0	0	0	0	0	0	0	0	0	0	0	0	0	0	0	0	0	0	0	0	0	0	0	0	0	0	0	0	0	0	0	0	0	0	0	0
ENSG00000248546	ANP32CP	1.54529	0.776094	0.781217	1.49815	0	5.1414	0	0	2.70359	0	0	0	0	0.825708	1.61783	0.851564	0.828709	0	0	0	0.840039	1.85475	0	2.74523	16.1083	2.05032	1.84866	1.83491	8.73829	0	0.887931	0	0	0	7.97078	1.03749	0	0	3.91314	2.03691	4.26045	1.09047	0	3.49392	3.39004	2.09696	0	3.74197
ENSG00000139223	ANP32D	0	0	0.781217	0.749075	0	0	0	0	0	0	0	0	0	0	0	0	1.65742	0.843985	0	0	0	0	0.822472	6.40554	0	0	0	0	9.61212	0	0.887931	0	0.978624	0	0	0	0	0	0	0	0	0	0	0	2.03403	3.49493	0	0
ENSG00000143401	ANP32E	11246.6	10049.6	9039.46	10381.4	6408.59	5052.29	5606.05	5584.17	5477.46	5230.56	5398.73	5665.58	5716.55	5808.86	5609.01	6913	8456.15	8869.44	8877.17	7814.92	8493.63	8368.63	9395.1	6285.66	7228.17	7796.34	6477.71	8197.45	6219.91	5638.25	6375.34	6674.56	7017.71	6623.28	6989.24	5998.76	6532.55	6812.58	5784.6	7039.57	7752.95	7773.97	7781.97	7409.45	7489.28	8113.84	6491.6	6362.09
ENSG00000166825	ANPEP	9539.82	6526.17	5372.43	8008.37	4568.1	3383.04	2832.96	5164.07	5516.22	5878.77	5748.65	4461.53	3487	2311.98	2642.72	3136.31	6980.22	4886.67	5022.43	3429.73	102393	86555.6	87020.8	144293	22898	22102.4	29800.4	21129.9	43398.7	46535.8	47638.4	50362.6	26021.6	22563.2	23507	23784.4	31875.7	23688.6	31206.3	38599.5	21551.5	15922	13919	20706.2	230473	146381	164952	203895
ENSG00000103254	ANTKMT	1148.92	1312.38	1565.56	1373.06	722.614	1141.39	814.306	915.591	818.285	1012.71	1065.82	846.694	1077.35	1118.83	1090.42	834.533	875.946	960.455	932.136	1423.95	747.634	986.726	609.452	1212.48	1199.18	1215.84	1393.89	1002.78	769.843	1116.01	965.181	786.073	958.073	1098.88	1113.63	1358.07	863.107	630.06	578.166	601.908	925.582	1156.99	1049.16	960.829	1295	1328.07	1654.82	1724.3
ENSG00000169604	ANTXR1	16228.6	13341.1	11815.9	14938.8	23981.3	19962.4	19376.6	23072.7	25535.4	23913.7	24501.4	22872.4	20213.1	17517.4	18866.3	21664.6	28897.9	27352.7	26666.8	21648.9	7711.55	6811.57	7638.3	8185.36	40513.4	39298.5	49526.5	42739.6	24441	23639	27135.2	27465.8	52038.3	46078.2	52066.3	47513.9	32895.3	31840.6	36672.9	43395.4	70477.4	57220.3	47860.6	70735.6	7623.53	6160.17	5601.98	6496.8
ENSG00000163297	ANTXR2	22114.6	22667.4	23144.3	22267	22053.2	21973.5	22443.9	21067.9	20338.2	20330.6	20727.3	22099.3	19775.6	21656.7	21900.5	21146.9	20496.5	21255.8	21218.7	20468.4	58081.1	60938.7	60810.3	53586	18518.3	17035.1	16578.8	17682.1	12320.1	12444.5	13004.6	13774.8	17516.4	17086.6	17335.3	16560.4	17688.4	17895.4	16592.7	16972.6	20489.6	22164.9	24246.7	21649.5	25882.3	26130.2	26152.6	24230
ENSG00000274209	ANTXRL	0	0	0	0	0	0	0	5.92889	4.50598	3.59119	0	0	0	0	0	22.9922	0	0	0	0	10.0805	0	0	9.15077	0	0	0	0	0	0	11.5431	6.1826	0	0	0	0	0	0	0	0	0	0	0	0	0	1.39797	0	0
ENSG00000263482	ANTXRLP1	0	0	0	0	0	0	0	0	0	0	0	0	0	0	0	21.2891	0	0	0	0	0	0	0	0	0	0	0	0	0	0	0	0	0	0	0	0	0	0	0	0	0	0	0	0	0	0	0	0
ENSG00000135046	ANXA1	63577.7	66868.3	67055	64123.9	104453	112946	128910	98299.4	90398.9	91456.7	94317.2	103078	110603	130017	124620	114895	65917.2	73895.9	71641.6	74633	113729	116246	124182	94851.3	128295	134681	116698	131147	168964	153231	158214	153604	147730	150781	150747	142635	164906	191263	164591	154509	146102	161148	185358	145560	166501	193491	198860	161342
ENSG00000109511	ANXA10	7.72643	36.4764	27.3426	11.2361	114.571	113.968	151.399	73.6877	38.7514	42.1964	52.6662	110.438	69.9046	116.425	90.5983	62.1642	22.3751	0	0	10.0751	53.7625	68.6257	78.1348	51.2443	0	1.02516	0.92433	8.25708	104.859	57.2993	145.621	82.1402	0	27.1676	23.9123	12.4499	56.5972	58.1168	37.1748	36.6645	0	18.538	27.515	0	172.892	220.181	246.393	171.382
ENSG00000122359	ANXA11	27860.7	22030.2	19782.8	26961.5	25087.7	17524.5	14798.6	27570.2	31371.5	30881.5	30384	24464.3	22299.6	14047	16799.5	21250.8	24495	17995.4	17797.2	14178.2	17231.7	15102.3	15006	20922.3	39536.1	38301	45490	39223.9	27398.9	29556.7	29291.1	29557.2	33784.1	34160	33079.9	36059	27974	24498.6	27984.8	29072.9	36049.8	32387	27773.4	35896.6	28510.9	19446.5	23369.9	28290
ENSG00000104537	ANXA13	0	0	0	0	4.09181	5.99831	0	16.9397	0	0	0	0	4.93444	0	9.70696	0	0	0	0	0	0	2.78212	0	0	0	0	0	0	0	15.8675	20.4224	0	0	0	0	0	0	0	0	6.11074	0	0	0	0	0	0	0	0
ENSG00000182718	ANXA2	379218	394631	431789	400334	409242	484005	493863	426365	400346	398017	403788	419621	476064	535014	496322	502654	343945	381885	392773	412124	565491	622830	584035	566036	451894	504054	465158	484020	452876	439383	421981	419269	363906	375768	375150	367650	375427	409696	380546	348482	455992	482284	554100	458774	705044	744017	788871	703050
ENSG00000213406	ANXA2P1	13.9076	18.6263	22.6553	14.2324	23.7325	47.9864	53.8879	27.9505	19.8263	23.3427	24.1015	19.7532	39.4755	43.7625	14.5604	34.0626	28.1761	16.8797	20.1907	26.8669	42.842	29.676	50.1708	43.9237	30.4269	22.5535	20.3353	63.3043	30.584	46.7209	26.6379	36.2124	24.4656	44.0303	18.2189	33.1996	23.8769	72.8767	38.1531	25.4614	37.2789	30.5332	78.9562	37.2685	53.5627	67.1027	52.0434	45.652
ENSG00000231991	ANXA2P2	3571.93	3705.85	3472.51	3294.43	4097.54	5540.72	5891.75	5079.37	4251.84	4385.74	4250.79	4648.29	5292.19	5262.24	5401.12	7115.67	3766.48	4225.83	4340.99	5387.66	6772.39	6006.6	8782.35	6709.34	6142.65	7136.14	6541.48	6784.57	5115.39	5649.71	4823.24	5884.07	4276.59	4014.25	4377.1	4003.67	4146.63	4143.82	4549.02	4236.78	5362.84	5455.63	7443.42	5576.3	6687.2	9225.23	8949.84	7844.66
ENSG00000216740	ANXA2P3	3.86321	3.88047	0.781217	3.74538	4.09181	5.99831	11.1197	9.31683	1.80239	7.18237	9.81913	5.38724	5.75685	11.5599	14.5604	11.9219	8.28709	7.59586	4.20639	15.9522	2.52012	7.419	5.7573	5.49046	8.05417	8.20128	13.865	6.42217	2.62149	3.52611	4.43965	3.53291	4.89312	3.74726	3.41605	7.26242	17.6866	13.8373	20.544	26.4799	7.45578	11.9952	26.3187	20.9635	0.678008	4.19392	4.87907	5.98715
ENSG00000177721	ANXA2R	304.421	324.407	359.36	343.077	169.401	154.242	204.432	209.205	306.406	385.155	351.703	453.426	112.67	162.665	220.833	120.071	253.585	167.109	232.193	263.632	563.666	573.117	687.586	622.252	80.5417	144.548	86.887	98.1675	13.1074	71.4037	28.4138	57.4098	18.5939	33.7253	64.9049	61.2118	50.4068	0.922489	27.392	22.4061	51.1254	101.414	32.3003	47.7503	61.0208	53.822	103.274	76.3361
ENSG00000215068	ANXA2R-AS1	210.159	220.411	225.772	257.682	224.231	152.528	114.619	166.856	180.239	243.303	199.06	199.328	155.435	100.736	119.719	143.063	237.011	270.075	238.923	172.956	131.046	159.508	189.169	153.733	107.389	217.334	146.968	79.8184	98.7426	76.6929	114.543	92.739	65.5678	112.418	116.146	97.5239	80.4741	81.1791	70.4365	61.1074	143.79	140.671	118.434	69.8785	92.2092	109.741	122.79	129.472
ENSG00000177738	ANXA2R-OT1	510.717	470.313	477.324	605.253	589.221	594.689	427.682	509.885	437.981	427.351	398.121	386.983	400.512	345.972	461.89	389.165	388.665	311.43	417.274	507.953	621.629	609.285	549.411	530.744	238.94	439.794	284.694	346.797	353.901	461.039	410.224	393.037	291.63	332.569	482.802	360.009	353.732	305.344	454.902	452.195	503.798	435.098	279.936	476.338	415.619	360.677	445.622	389.164
ENSG00000138772	ANXA3	1230.82	1320.14	1214.79	1383.54	1382.21	1539.85	1352.33	1506.79	1523.02	1501.12	1601.41	1628.74	1412.89	1331.04	1571.72	1422.96	672.912	955.391	706.674	805.169	1367.58	1536.66	1728.01	1310.39	3480.3	4099.61	3131.63	3888.17	1118.5	1093.09	1140.99	917.674	2599.23	2542.52	2299	2366.51	1422.89	1606.98	1486.01	1520.56	2732.01	2236.56	2586.41	2599.48	1407.55	1636.33	1587.32	1415.96
ENSG00000196975	ANXA4	4350.75	3539.76	3874.06	4525.16	7482.28	4293.07	5165.54	6780.96	8895.7	8493.16	8724.74	7103.97	6287.3	4578.55	5542.68	6887.45	5844.06	4030.87	4774.25	3720.23	5367.85	3389.55	4257.11	5148.22	15819.3	13887.8	16163.8	16725.2	12676.6	13899	15052.2	15083.8	15722.6	14754.8	16803.5	17238.9	9584.38	9365.11	10872.7	14588.4	18039.8	16095.4	10522.7	19532.2	6451.93	4482.6	5253.94	6109.13
ENSG00000164111	ANXA5	267111	252071	250122	258512	332220	332008	352108	318647	314625	310195	318833	339513	298706	315121	314764	321888	317655	356606	359588	347104	120353	121241	125346	109463	132777	141527	127192	140723	172820	166189	168147	163040	133086	140457	137931	134257	125219	137451	135657	120399	118502	122634	139224	121848	91014.5	97112.3	98126.2	89026.6
ENSG00000197043	ANXA6	104889	121497	130366	120721	102227	112944	103947	106493	117127	116701	116674	112665	107167	108238	104461	100161	116980	117181	118041	126511	87891.6	99334.8	87582.6	97150.9	86068.7	90526.8	87889	82808.4	69409.1	68360.7	66837.2	65585	63482.4	64539.1	62479.5	64382.4	63172.2	60570.7	61676.9	55789	91297.2	96680.2	99399.9	94376.7	105700	105409	108025	110711
ENSG00000138279	ANXA7	19832.2	21329.4	21881.9	20670.7	23137.5	25182.6	27541.9	23093	25379.5	25143.7	25298.5	26416.3	25986.4	27916.4	26791.2	24824.8	21248.1	23044.2	22146.6	22479.2	20450.7	21015.2	22015.1	18218.3	22583	22179.3	20089.4	23040	26096.9	25554.6	26075	24914.1	25739.8	26169	25951.7	24884.2	25824.2	27982.8	24662.5	24200.6	19620.4	22199.8	22993	20787.7	29028.9	31470.5	31870.1	29381.2
ENSG00000265190	ANXA8	37.8595	31.0438	28.1238	26.9667	58.9221	50.5571	58.1647	58.4419	58.5777	54.7656	58.0221	38.6085	117.604	85.8737	79.2735	34.0626	62.1532	43.8872	64.7784	78.0821	8.40039	29.676	20.5618	10.9809	68.013	46.1322	85.9627	27.5236	117.967	115.48	122.534	151.032	95.9052	81.5029	103.62	69.5117	57.4815	30.4422	77.2845	30.5537	105.446	136.309	147.146	121.123	15.5942	16.7757	8.13178	4.49036
ENSG00000264230	ANXA8L1	19.3161	11.6414	10.1558	5.9926	27.0059	30.8484	35.0699	26.2565	23.4311	35.0141	48.203	22.4468	63.3253	63.5796	37.21	0	36.4632	27.0075	27.7622	54.5735	5.88027	24.1117	0	6.40554	61.7486	46.1322	77.6437	24.7712	77.7708	103.139	87.9052	100.688	67.5251	37.4726	55.7955	68.4743	22.9926	1.84498	33.2617	30.5537	61.7765	102.504	93.3119	102.488	15.5942	8.38784	0.813178	4.49036
ENSG00000143412	ANXA9	8.49907	30.2677	6.24974	25.4686	31.9161	32.5622	35.0699	29.6445	16.2215	25.1383	13.3897	38.6085	32.8963	59.451	28.312	21.2891	32.3197	28.6955	28.6035	15.9522	43.682	45.4413	41.1236	28.3674	72.4875	46.1322	2.77299	52.2948	65.5371	81.1005	46.1724	48.5776	43.0595	66.5139	48.9634	72.6242	40.6792	0	34.24	39.7198	28.758	16.3571	27.515	33.7746	44.7486	38.4443	54.4829	39.6648
ENSG00000136250	AOAH	0	0	0	0	10.6387	5.1414	0	3.38794	0	0	0	0.897873	3.28963	7.43138	0	19.586	0	0	0	0	5.04023	4.63687	4.11236	0	7.15926	0	0	0	13.9813	0	8.87931	4.41614	0	0	0	0	0.884331	0	0	12.2215	0	0	0	0	0	0	0	0
ENSG00000230539	AOAH-IT1	0	0	0	0	0	0	0	0	0	0	0	0	0	0	0	0	0	0	0	0	0	0	0	0	0	0	0	0	0	0	0	0	0	0	0	0	0	0	0	0	0	0	0	0	0	0	0	0
ENSG00000002726	AOC1	0	0	0	0	4.09181	9.42591	0	2.54095	1.80239	0	0	0	2.46722	6.60567	3.23565	0	0	0	0	0	0	2.78212	0	0	0	0	0	0	0	0	0	0	0	0	0	0	0	0	4.89142	0	0	0	0	0	0	0	0	0
ENSG00000131480	AOC2	20.8614	26.3872	13.2807	39.701	140.758	70.2659	111.197	158.386	74.7992	93.3708	66.0559	77.2171	77.3062	57.7996	59.0507	78.3439	57.1809	77.6466	36.175	23.5086	125.166	106.648	90.4719	181.185	8.05417	41.0064	64.7031	26.6061	79.5184	93.4419	94.1207	103.338	69.4823	51.5248	30.7444	42.537	61.9031	95.9389	47.9359	138.51	31.9534	32.7142	15.552	30.2807	67.8008	50.327	59.362	62.1166
ENSG00000131471	AOC3	8.49907	10.8653	17.968	8.98891	7.36526	0	5.98755	10.1638	7.20956	6.28458	12.4971	0.897873	8.22407	18.1656	20.2228	0	28.1761	7.59586	32.8098	15.1127	31.9215	32.4581	14.8045	43.9237	18.7931	0	0	0	0	14.1044	5.32759	16.7813	0	12.1786	9.10946	0	7.07465	0	5.86971	14.2584	14.9116	5.45236	0	0	14.2382	6.29088	5.69225	9.72911
ENSG00000260105	AOC4P	0	0	0	0	5.72853	0	0	0	0	0	0	0	0	0	0	0	0	0	0	3.35837	0	3.7095	0	0	0	0	0	0	0	0	0	3.53291	0	0	6.8321	0	0	0	0	0	0	0	0	0	0	0.698987	0	0
ENSG00000148120	AOPEP	1560.74	1700.42	1660.87	1624	1923.15	1971.73	1946.81	1953.99	1984.43	1964.38	1854.03	1784.07	1969.66	2147.67	2001.25	1787.43	2031.17	2185.08	1847.45	2135.08	1094.57	1038.66	953.245	1074.3	6605.31	6450.31	7017.51	7684.59	4619.93	5057.32	4840.11	5039.7	6184.91	7036.42	7079.19	7028.99	3753.98	3776.67	4109.77	4103.36	6049.84	6000.87	6067.67	5968.79	1831.3	1777.52	1827.21	1927.11
ENSG00000138356	AOX1	9707.48	9250.26	8859	9777.68	13467.8	13719.8	14141.7	13729.6	13024.1	12834.9	13780.7	14601.2	10541.6	10714.4	11194.6	11042.2	7032.43	7527.5	7130.67	6814.13	10130	10363.4	10854.2	9588.17	2543.33	2643.89	2477.2	2456.94	8939.27	8831.14	9401.41	9294.21	4786.45	5307.06	5080.8	4851.3	7035.73	8116.99	7703.01	6710.61	2254.84	2140.6	2387.83	2501.65	9505.68	9597.09	9513.37	8704.56
ENSG00000243478	AOX2P	0	3.10438	0	0	8.18362	0	0	11.0108	0	0	0	0	0	0	0	0	0	0	0	0	0	0	0	0	0	0	0	0	0	24.6828	1.77586	11.482	0	0.936815	0	0	0	12.9149	0	0	0	0	0	0	0	0	0	0
ENSG00000244301	AOX3P	0	0	0	0	9.00198	12.8535	29.0824	1.69397	0	0	9.81913	0	5.75685	4.12854	0	0	0	0	0	0	0	0	6.57977	0	0	0	0	0	0	0	0	11.482	0	0	0	0	0	0	0	0	0	0	0	0	0	2.09696	0	0
ENSG00000138660	AP1AR	1826.53	1881.25	1816.33	1797.03	2394.53	2482.44	3151.16	2398.66	1875.39	1690.55	1681.75	2369.49	2565.09	3415.96	3125.64	2981.33	2076.75	2426.46	2155.35	2224.08	6228.05	6342.31	7528.08	4918.54	3101.75	3159.54	2457.79	2756.03	3609.79	3512	3799.46	3972.76	3213.8	3209.53	3305.6	3007.68	4244.79	4114.3	4410.11	4172.62	3177.23	3293.23	4020.79	2957.02	8616.81	10273	10466.4	8664.15
ENSG00000260526	AP1AR-DT	42.4954	19.4024	28.1238	20.225	27.8243	27.4208	76.9827	39.8083	46.8622	22.4449	40.1692	17.0596	59.2133	61.9281	66.3309	31.5079	32.3197	28.6955	35.3337	37.7816	138.606	99.2291	77.3123	71.376	45.6403	48.1825	15.7136	0	134.57	93.4419	79.0259	90.9725	20.5511	43.0935	135.503	73.6617	113.194	32.2871	69.4582	71.292	76.6881	93.7806	107.668	83.8542	136.958	83.8784	81.3178	66.607
ENSG00000100280	AP1B1	15954.3	14495.1	14654.9	16172.5	17496.6	16185.1	13397.6	19234.2	19019.7	19069.2	17575.3	14995.4	16879.1	12769.6	13959.4	14197.3	16643	13281.8	14056.1	12868.4	16072.5	17508.8	13241	20805.2	10656.6	9997.36	10881.2	9161.69	16740.8	17694	17122	16988.9	11588.9	10734	11093	11711.2	14182	11906.6	13027.8	14314.4	11704.5	11349.6	10388.7	11121.2	21050.8	17780.1	18272.9	21646.5
ENSG00000234479	AP1B1P1	0	0	0	0	0	0	0	0	0	0	0	0	0	0	0	0	0	0	0	0	0	0	0	0	0	0	0	0	0	0	0	0	0	0	0	0	0	0	0	0	0	0	0	0	0	0	0	0
ENSG00000232707	AP1B1P2	0	0	0	0	0	0	0	0	0	0	0	0	0	0	0	0	0	0	0	0	0	0	0	0	0	0	0	0	0	0	0	0	0	0	0	0	0	0	0	0	0	0	0	0	0	0	0	0
ENSG00000166747	AP1G1	26074.4	25459.8	24801.3	25455.8	32250	29436.3	32111.2	30599	30107.1	29835.6	29922.5	32055.9	27989.8	28233.4	29687.1	31367.4	26224.5	25363.4	26131.8	22803.3	21776.3	19962.7	22118.7	19572.6	28543.1	27077.6	28144.9	28622.7	30993.8	29246.4	31554.4	30400.7	27806.6	27060.8	28673.2	27872.1	26881.9	28662.7	28285.1	28481.1	28984.9	26654.4	28135.9	29187.1	21183.7	20580.3	18859.2	19206
ENSG00000213983	AP1G2	246.473	216.53	224.209	173.786	159.581	166.239	132.581	139.752	219.892	177.764	157.999	167.004	197.378	183.307	236.203	88.5626	217.95	115.626	121.144	203.181	146.167	216.078	194.926	203.147	596.009	670.455	699.718	434.873	480.606	474.262	394.241	386.854	358.176	222.962	272.145	216.835	437.744	448.33	370.77	638.573	716.82	639.017	636.435	570.674	650.888	556.393	524.5	546.327
ENSG00000258727	AP1G2-AS1	34.7689	41.133	25.7802	25.4686	104.75	132.82	74.4167	103.332	82.91	94.2686	87.4795	62.8511	92.932	95.7822	80.8914	77.4923	66.2967	45.5752	41.2226	50.3755	72.2433	89.9553	89.6494	76.8664	35.7963	153.774	26.8056	16.5142	122.336	97.8495	102.112	39.7453	124.285	100.239	85.4012	109.974	119.385	170.661	46.9577	61.1074	54.3207	101.414	130.397	118.793	31.1884	93.6642	48.7907	72.5941
ENSG00000072958	AP1M1	12047.8	12122.6	12014.3	12680.3	13214.1	12815.8	11120.6	14195.5	14287.5	13587.3	13266.5	11775.6	13328.7	10154.6	11341.8	10717.8	11546.4	9580.07	9622.54	9365.65	10387.9	9844.08	9192.77	14229.4	6178.44	6360.09	6963.9	5855.19	5803.1	7035.47	5999.75	6163.17	5657.43	5886.95	5342.7	6124.3	5541.22	4655.8	4925.66	5596.42	5912.44	5800.22	4985.01	6489.38	10329.5	8694.7	9120.6	11580.6
ENSG00000129354	AP1M2	84.9907	141.249	125.776	98.1289	144.032	93.4022	35.9253	87.2394	82.0088	87.0863	52.6662	117.621	104.446	57.7996	30.7387	0	120.163	69.2067	67.3022	99.9115	2.52012	9.27374	14.8045	7.32061	0.894908	0	9.2433	27.5236	22.7195	11.4599	22.1983	10.5987	6.85037	29.9781	6.8321	15.5623	6.19031	0	15.6526	0	2.13022	15.2666	22.7298	36.1039	8.81411	6.98987	8.13178	7.48393
ENSG00000227534	AP1M2P1	0	0	0	0	0	0	0	0	0	0	0	0	0	0	0	0	0	0	0	0	0	0	0	0	0	0	0	0	0	0	0	0	0	0	0	0	0	0	0	0	0	0	0	0	0	0	0	0
ENSG00000106367	AP1S1	11743.4	14357.7	14724.4	13853.4	25278.4	28551.1	27592.3	26613.1	21578.2	21792.2	21693.1	21321.8	30522.8	31086.3	30304.3	29793.7	13986.1	14320.7	14925.1	15605.5	26743.5	30059.9	25842.9	29084.8	12502.8	12658.7	12218.7	11733.3	21168.5	22457.8	19107.4	20193.3	12716.2	13815.2	12822.7	13944.9	15074.3	13968.3	13941.5	13452.8	9573.23	10695.3	11525.2	10480.6	17771.3	20132.2	20537.6	20803.1
ENSG00000182287	AP1S2	13833.4	13989.9	13513.5	12504.3	12853.2	12575	14311.9	11232.7	10929.7	10700.8	10966.2	13055.1	14214.5	17713.1	17390	15340.1	15730.6	18000.5	18403.8	17595.3	16710.9	15980.5	19166.9	12516.4	12527.8	12481.3	11182.5	12150.8	6282.83	6006.73	6134.71	6853.85	8881.99	9120.83	9276.85	8341.41	5651.76	6188.98	5948.95	5503.74	10195.3	10801.1	12775.4	10033.4	6959.76	8501.08	8238.31	6789.42
ENSG00000226046	AP1S2P1	0	0	0	0	0	0	0	0	0	0	0	0	0	0	0	0	0	0	0	0	0	0	0	0	0	0	0	0	0	0	0	0	0	0	0	0	0	0	0	0	0	0	0	0	0	0	0	0
ENSG00000152056	AP1S3	159.164	162.98	103.902	151.313	477.923	364.183	244.634	381.143	256.841	232.529	179.422	219.979	215.471	250.19	241.865	399.383	155.797	210.152	102.636	162.041	107.525	106.648	125.016	139.092	63.5385	0	55.4598	22.9363	228.069	259.169	166.043	209.325	81.2258	48.7144	170.802	61.2118	209.586	221.397	159.46	144.621	137.399	107.957	32.3003	94.3359	120.686	116.032	143.933	111.511
ENSG00000196961	AP2A1	17311.1	16778.4	17294.6	18231.7	21563.8	18477.4	15885.8	22676.3	24326.9	23562.7	22511.7	18681.1	18412.9	13661.3	15892.7	15587	19782.9	14167.1	14814.1	14003.6	18160	17805.6	15205	25436.4	16595.2	14702.8	19169.7	16173.8	15517.4	19425.3	17962	18627.3	17726.8	18158.3	17561.9	19677	14961.1	11654.7	13587.4	15371.6	21959.4	18128	14731.3	20871.5	19660.9	14488.6	15408.9	19889.3
ENSG00000183020	AP2A2	9704.39	8350.77	7791.08	9856.33	8853.86	6551.86	5590.66	9008.53	9613.95	9610.91	9372.8	7500.83	7578.48	5129.3	6469.69	8418.56	8655.87	7226.2	7628.71	5868.75	11312	9529.7	9931.35	13976	8390.66	8236.14	9838.57	8469.93	7766.59	8361.28	7920.34	8055.04	8667.68	8686.15	9433.99	9103.96	7458.45	6867.01	7630.62	8474.58	10268.7	8594.01	7567.83	10456.1	11118	8343.1	8902.67	10593.5
ENSG00000006125	AP2B1	35431.9	34489.6	33103.3	40226.1	32593.7	25426	25704.5	31035.2	41573	40194.4	38461.5	37896.5	30508	24862.9	27291.9	29574	31737.9	29660.2	28988.8	25186.1	29936.5	25935.9	25805.9	26376.2	22773.6	18229.4	25483.8	23751.9	23209.8	21666.2	23737.9	24659.7	26261.4	22841.4	24777.7	23834.2	23462.2	23222.8	24882.7	27383.3	33318.8	29858.2	26134.5	34274.2	23985.9	20187.4	17638.6	19245.7
ENSG00000234130	AP2B1P1	7.72643	5.43266	4.6873	7.49075	9.00198	5.1414	5.13218	5.08191	16.2215	8.08017	15.175	6.28511	12.3361	4.95425	2.42674	16.1797	5.80096	3.37594	4.20639	14.2731	11.7605	5.56425	4.93483	3.66031	10.7389	3.07548	3.69732	1.83491	2.62149	6.17069	5.32759	18.5478	9.78624	4.68408	1.13868	2.07498	14.1493	8.30241	4.89142	25.4614	3.19534	6.54283	1.19631	5.82321	4.74606	11.8828	2.43953	0.748393
ENSG00000161203	AP2M1	73727.9	85441.7	90179	85594.6	103812	114157	102090	110458	107431	104611	103037	102629	115509	112652	113533	103296	86572.8	85330.2	85650.5	90238.5	73149.7	85520.6	70985.9	78822.9	82259.9	79705.2	83447.6	80889.1	92300.8	95420.9	88957.4	85207.7	92007.3	95565.4	86599.1	93442.5	92869.8	87591.3	84394.6	80184.1	93228.2	101419	105697	92937.2	75508.4	83531.7	72301.3	73568.5
ENSG00000042753	AP2S1	11825.3	16957.7	18514.1	15027.2	13445.7	16291.4	15233.2	14171.7	13704.5	14024.5	13596.8	13765.3	16242.5	17356.4	16336.8	13384.9	13436.7	13049.7	11944.5	15333.5	19520	21480.8	19694.1	20737.5	20208.8	19530.3	19131.8	18571.1	22315	23473.3	22674.2	21743.3	18122.2	19961.7	18615.2	20711.4	17944	17971.9	17154.2	15949	16198.2	17299.2	16166.9	16691.6	26554.9	30323.4	29646.8	30756.7
ENSG00000132842	AP3B1	16183.8	14977.8	15855.6	16357.6	19839.5	17774.7	18410	18917.4	20482.4	20028.9	20776.4	20756.1	17575.7	17344	17766.2	20262.1	16044.6	18569.4	17671	15406.5	19063.8	18068	18463.7	15366	12303.2	13400.9	13519.3	13500.3	17484.4	17015.2	18112.9	19228.8	15940.8	14386.7	16162.5	14476.1	19441.1	20134.3	20223.1	19880.3	18364.7	17737.6	18663.6	18153.3	18492.7	18611.9	17220.7	16154.8
ENSG00000103723	AP3B2	47.1312	22.5067	28.905	32.2102	45.8283	92.5453	38.4914	56.748	107.242	132.874	119.615	66.4426	35.3635	68.5338	42.8724	17.8828	38.1206	78.4906	52.1592	32.7441	27.7213	33.3855	41.9461	35.688	5.36945	0	15.7136	1.83491	22.7195	20.2751	42.6207	83.9067	100.798	34.6622	21.635	31.1247	28.2986	36.8996	29.3485	68.2366	39.4091	16.3571	0	4.65856	0.678008	2.09696	8.94496	7.48393
ENSG00000065000	AP3D1	25697.3	20474.9	21666.3	23421.3	25592.6	23761.9	20370.5	27455	25043.3	24561.9	23786.4	21658.5	19939.3	15415.2	17743.5	18808.5	24829.8	20243.8	19878.6	18981.5	31246.9	32049.1	27325.8	40616.6	13979.4	14683.4	16935.6	14498.5	16379	18176.2	18309.1	19443.4	17218.9	15271	15215.1	15925.5	18721.3	14150.1	17848.8	19499.4	20162.6	18007	15313.9	20302	30584.3	25046.1	27940.8	32036.5
ENSG00000185009	AP3M1	11959.7	10481.9	9041.03	10760.5	14534.9	11837.2	11844.2	13728.8	13786.5	13493	13579	14427	13851.8	12692.8	12956.4	14963.7	11722.9	11842.8	12909.4	9892.91	14723.4	12769	14330.7	11866.7	11875.4	12974.4	11754.7	11740.7	12466.9	11141.6	12117.6	12407.6	11623.1	12039	11670.4	11023.3	11687.3	12681.5	12593.5	11475	11459.5	12058.4	11516.8	12320.7	12344.5	11574.5	11186.1	10666.1
ENSG00000070718	AP3M2	2712.75	2831.97	2945.97	2674.95	3466.58	3742.09	4095.48	3448.92	3582.25	3648.65	4024.06	3973.99	3629.28	3858.54	4009.78	3373.04	3290.8	3500	3376.05	3414.62	3255.99	3141.02	3012.71	2866.93	1835.46	2082.1	2015.04	2459.69	3816.88	3931.61	3713.33	3636.25	3297.96	3766	3398.97	3467.29	4289	5054.32	4640	4113.55	3179.36	3215.8	3149.87	2898.79	2819.84	2870.04	2860.76	2611.89
ENSG00000177879	AP3S1	13803.3	13082.6	12119	12404.7	14556.2	13865.5	15331.5	13640.7	13662.1	13912.3	14120.8	15729.8	14280.3	15813.1	16248.6	16968.3	12613	14318.2	13807.1	13083.4	12888.7	12015.1	14036.3	10517	15199.1	14692.6	14154.3	15652.7	15179.3	13750.9	15352.3	14454.9	14951.4	15312.2	15658	14680.5	12928.9	14379.8	14940.4	13941.7	13409.8	13352.8	15538.8	12934.5	9951.13	11684.3	10855.9	10282.2
ENSG00000157823	AP3S2	1764.72	1805.97	1613.99	1767.82	2616.3	2640.11	2264.15	2721.36	3904.88	4104.73	4096.36	3562.76	2602.92	2270.7	2606.32	2373.31	2146.36	1639.86	1820.53	1450.82	1192.85	1084.1	1036.31	1222.54	2850.28	2576.23	2511.4	2598.23	3469.97	3741.2	3177.9	3079.82	3435.95	3549.59	3742.85	3410.23	3993.64	3640.14	4150.86	4155.3	3520.2	3742.5	3636.77	3458.98	1822.49	1863.5	1676.77	2017.67
ENSG00000134262	AP4B1	1813.39	1913.07	1969.45	1983.55	1965.71	2003.43	2470.29	1901.48	1708.67	1647.46	1627.3	1967.24	1953.22	2116.29	1840.28	1853.85	1715.43	2018.81	1854.18	2041.05	2387.39	2638.38	2889.34	2479.86	1457.8	1420.87	1213.65	1401.87	1752.9	1963.16	1805.16	1754.09	1598.09	1783.7	1531.53	1439	1196.5	1316.39	1442.97	1270.02	1333.52	1417.61	1580.32	1401.06	2107.93	2138.9	2276.9	1938.34
ENSG00000226167	AP4B1-AS1	0	0	0	0	1.63672	5.1414	17.9626	4.23492	7.20956	4.48898	3.57059	10.7745	0.822407	9.9085	0	0	2.48613	0	29.4447	3.35837	0	3.7095	12.3371	0.915077	0	0	0	0	11.3598	0.881527	1.77586	0	0	3.74726	0	0	0	0	0	0	0	0	0	3.49392	6.78008	6.98987	0	1.49679
ENSG00000081014	AP4E1	5464.9	5080.31	5160.72	4983.6	7506.02	6529.58	7102.94	6214.33	6096.59	5739.61	5914.69	6547.29	6700.15	7447.06	6969.6	6716.28	5961.73	6185.56	6092.54	5523.68	5366.17	5449.25	6013.09	4600.09	8288.64	8224.86	6715.26	7875.42	7208.21	6882.08	7351.18	7356.41	8469.01	7998.53	8885.14	8478.36	8060.67	8323.62	8071.82	8262.74	8709.42	8992.03	9425.7	8827.98	5882.4	5949.77	5779.26	5256.71
ENSG00000221838	AP4M1	1845.07	2064.41	2329.59	2062.95	1572.89	1916.89	1448.99	1736.32	1988.04	1997.6	1842.43	1600.01	1928.54	1883.44	2024.71	1751.67	1920.12	1850.01	1933.26	1947.01	2070.7	2147.8	1641.65	2484.43	1318.2	1364.49	1067.6	1312.88	1190.15	1399.87	1094.82	1111.1	1231.11	1197.25	1123.88	1298.94	1067.39	1182.63	896.109	924.759	1299.44	1271.49	896.033	1003.92	1076.68	1160.32	1284.01	1287.24
ENSG00000100478	AP4S1	1091.74	1230.11	1171.04	1159.57	805.268	870.611	1018.74	709.773	788.546	799.039	814.095	806.29	683.42	878.554	822.665	447.071	983.678	1157.95	1037.3	1190.54	546.865	625.978	725.42	532.575	783.939	624.322	649.804	889.012	558.377	482.195	566.5	521.988	632.191	576.141	563.648	629.756	1085.07	1123.59	1102.53	909.482	685.932	814.583	1024.04	682.48	722.079	933.147	892.869	763.361
ENSG00000254470	AP5B1	1888.34	1822.27	2106.16	1819.5	1581.08	1381.32	1466.09	1657.55	1413.07	1366.45	1564.81	1245.35	1395.62	1331.04	1430.16	1561.77	1886.14	1664.34	1496.63	1659.87	1580.95	1984.58	1682.78	2681.17	2102.14	1121.53	2027.06	1811.05	1501.24	1859.14	1641.78	1689.62	2010.09	1948.58	1673.86	2155.9	1963.21	2011.95	2175.7	1933.03	2769.29	2653.12	2598.38	2678.67	2277.43	1966.25	2085.8	2502.63
ENSG00000053770	AP5M1	6724.31	6228.15	5913.81	5782.86	9392.34	8300.8	9703.25	7937.94	7725.95	7776.71	7872.26	9211.28	8020.11	9252.06	9412.52	9785.32	6313.93	7817.83	6743.69	6513.56	6012.16	5822.98	6618.43	4775.78	10999.3	11687.8	10710.2	12023.2	14838.5	13047.5	13373.1	13493.1	11666.2	11394.5	11841.2	10788.8	11564.4	13246	11017.4	12038.2	11638.5	11827.3	12198.7	10697.2	7079.76	7263.87	7264.12	5904.07
ENSG00000125843	AP5S1	2282.39	2918.11	2856.13	2494.42	2638.4	3031.71	2435.22	2966.14	2955.02	3268.88	2874.33	2944.13	2710.65	2680.25	2713.9	2359.68	2612.92	2476.25	2459.06	2742.11	1874.97	2015.18	1577.5	2227.3	1610.83	1884.24	1262.63	1290.86	1374.53	1585.87	1465.97	1514.74	1772.29	1631	1869.72	1769.96	2232.05	1739.82	1523.19	1860.72	1481.57	1800.37	1866.24	1552.47	1619.76	1609.07	1530.4	1814.11
ENSG00000242802	AP5Z1	3992.25	4530.84	5416.96	4678.73	4232.57	4911.76	3946.65	4804.94	4258.15	4515.92	4570.36	3798.9	4508.43	4330.02	4051.85	3116.72	4663.15	3846.88	3794.16	4433.89	2163.94	2880.43	1603.82	3150.61	2061.87	1814.53	2601.99	2105.56	3132.68	3748.25	3067.8	2946.45	2663.82	3006.24	2327.47	3291.95	3348.08	2582.05	2870.29	2755.94	3127.17	3515.68	3048.19	3227.22	4208.4	4080.68	4185.43	5142.96
ENSG00000120868	APAF1	8909.34	8019.38	8089.5	8308.74	7204.86	6036.01	6850.61	6297.33	6595.85	6395.9	6386	6854.36	7155.76	7517.25	7607.83	7839.5	7271.92	7503.87	7550.47	7523.58	8349.14	8026.43	8810.32	6897.85	4195.33	4539.41	4151.17	5020.3	5198.41	4972.69	5557.56	5239.31	4233.53	3858.74	4199.46	3812.77	4388.05	4836.61	4642.94	4799.99	3530.85	4097.99	3903.55	3774.6	5566.45	5793.2	5486.51	5239.5
ENSG00000107282	APBA1	1659.64	1474.58	1475.72	1719.13	2092.55	1868.9	1601.24	1950.61	2019.58	1888.07	1855.82	1582.05	1915.39	1473.89	1579	2144.24	1557.97	1116.59	1234.15	1088.11	4274.96	4101.78	3983.23	5389.8	1464.96	1195.34	1309.78	1156.91	2032.53	2092.75	2344.14	2119.75	1596.14	1636.62	1448.4	1668.28	2041.92	1911.4	1676.78	2583.83	1917.2	1346.73	1056.34	2125.47	6331.24	4495.18	4627.8	5473.75
ENSG00000034053	APBA2	4818.97	5071	5967.72	5140.9	3789.83	4784.08	4286.23	4333.17	4743.89	4838.23	4655.16	4044.92	3801.99	3785.87	3748.51	3310.88	4763.42	5097.67	4478.96	5268.44	3132.5	3775.34	3279.19	4702.58	1321.78	1692.54	1901.35	1587.19	1600.85	1936.72	1560.09	1617.19	1686.17	1734.04	1565.69	1661.02	1743.9	1684.47	1767.76	1536.85	1823.47	1718.58	2003.81	1925.15	4106.7	4181.34	4665.2	4761.28
ENSG00000011132	APBA3	1056.98	1151.72	1228.85	1128.86	1174.35	1255.36	952.02	1309.44	1085.94	1116.86	1040.83	1022.68	1298.58	1185.72	1092.84	968.228	980.363	788.282	792.484	911.797	1164.29	1536.66	1172.84	2007.68	1170.54	1088.72	1044.49	892.682	982.183	1550.61	1215.58	1260.37	1114.65	1208.49	974.713	1516.81	1196.5	983.374	877.521	994.014	792.443	938.896	612.509	916.573	1430.6	1093.91	1394.6	1665.17
ENSG00000166313	APBB1	7573.44	8746.58	8520.73	8705.75	11775.4	13066.9	11260	12879.3	13745.9	13577.4	12839	11640	11370.6	10432.8	9849.33	10165.1	8225.77	7416.09	7476.44	8016.42	6228.05	7167.68	5599.39	8546.82	6054.95	5857.76	6570.14	5669.86	7623.28	8029.83	7196.68	7215.09	7526.6	6746.01	7053	7075.67	6958.8	5616.12	5784.6	7057.91	6253.27	6284.39	5931.29	5861.64	7871.68	7343.55	7737.39	8582.57
ENSG00000077420	APBB1IP	6.95378	6.20875	7.03095	17.2287	11.4571	0	0	16.9397	9.91315	9.87576	0	0	5.75685	4.12854	0	33.211	20.7177	43.0432	18.5081	20.1502	59.6427	48.2235	20.5618	53.9895	3057.01	2763.83	4242.67	3617.52	2872.27	2698.35	3380.35	3611.52	3296.01	3550.53	4493.24	3776.46	2528.3	2601.42	3023.88	3599.23	4597.02	3978.04	2537.37	5423.73	4480.96	2940.64	2872.96	3447.1
ENSG00000163697	APBB2	10003.4	8571.18	8197.31	9196.4	10515.1	9272.52	10114.7	10100.3	10846.8	10245.7	10544	9885.58	9278.39	7996.16	9650.34	9817.68	9107.51	8774.07	7908.01	6944.27	14986.3	14676.6	15719.1	15743.9	13012	12657.7	14000.8	11742.5	13893	13815.3	14594.9	15029.9	18775.9	17229	17824.9	17037.6	17806	16328.1	17419.3	18410.6	16104.5	14557.8	14859.3	15629.5	18759.1	17031.5	17351.6	17662.1
ENSG00000113108	APBB3	207.068	318.199	304.675	178.28	203.772	290.489	181.337	308.302	384.81	366.301	292.789	282.83	292.777	322.852	249.954	224.813	340.599	311.43	337.353	307.291	106.685	134.469	138.998	156.478	312.323	308.573	369.732	277.071	336.424	267.984	282.362	178.412	361.112	333.506	350.714	250.035	344.889	310.879	256.311	274.983	287.58	299.88	290.702	408.789	168.146	167.757	195.163	184.105
ENSG00000134982	APC	11912.6	9391.51	10146.4	9836.86	17647.2	17993.2	18579.4	16420.5	14224.5	13564.8	14665.3	15200.1	12171.6	12208.1	12485.6	13097.1	10772.4	12699.4	11486.8	9961.76	10681.1	10183.5	11875.7	9163.58	4199.8	4650.13	4941.47	4228.54	6431.38	6153.06	6690.56	7038.45	6103.68	4797.43	4846.23	3828.33	12240.9	12064.3	12826.3	11421	11656.6	12759.6	13651.1	11825.8	11705.1	11354.3	12176.5	10208.1
ENSG00000115266	APC2	40.9501	62.0875	82.0278	89.8891	58.9221	37.7036	75.272	89.7804	55.8741	139.158	49.9883	114.928	74.839	63.5796	67.9487	2.55469	67.9541	23.6316	15.143	38.6212	110.885	115.922	87.182	151.903	11.6338	21.5284	28.6542	0	39.3223	37.0241	48.8362	49.4608	12.7221	34.6622	23.9123	36.3121	8.84331	4.61245	7.82628	5.09228	14.9116	2.18094	14.3557	36.1039	38.6465	30.7554	24.3953	53.8843
ENSG00000154856	APCDD1	266.562	291.035	294.519	262.925	36.8263	15.4242	28.227	24.5626	54.0717	40.4008	57.1295	14.366	16.4481	47.8911	28.312	72.3829	107.732	134.194	128.716	145.249	4.20019	9.27374	10.6921	7.32061	1327.15	1537.74	1400.36	1267	377.494	364.071	334.75	315.313	652.742	879.669	942.829	899.503	205.165	278.592	231.853	274.983	1622.17	1572.46	1428.39	1286.93	143.738	145.389	163.449	159.408
ENSG00000198768	APCDD1L	9059.24	7597.18	7370	7773.91	5766.18	4610.98	4153.65	6473.5	5516.22	4939.68	5046.14	4161.64	7302.97	4932.78	5924.48	7502.28	11490.9	8810.36	9307.06	7811.56	18403.6	17570	16183	24454.5	1161.59	1847.34	1482.63	1130.3	1376.28	1478.32	1419.8	1568.61	1495.34	1505.46	1361.86	1573.87	1400.78	951.087	1204.27	1431.95	1554	930.173	1095.82	1493.07	2381.84	1795	2055.71	2664.28
ENSG00000231290	APCDD1L-DT	2072.23	2139.69	2355.37	2232.24	2208.76	2494.44	2580.63	2302.1	1651.89	1599.87	1771.01	1618.87	3416.28	3958.45	3519.58	3681.31	2046.91	2040.76	2334.55	2135.92	3735.65	4036.86	3913.32	3772.86	267.577	153.774	349.397	350.467	342.541	481.314	384.474	498.141	467.782	370.042	278.977	315.397	384.684	344.089	282.724	276.002	194.916	151.576	241.654	216.623	946.5	1121.17	1055.51	1041.01
ENSG00000132703	APCS	0	0	0	0	0	0	0	0	0	0	0	0	0	0	0	0	0	0	0	0	0	0	0	0	0	0	0	0	0	0	0	0	0	0	0	0	0	0	0	0	0	0	0	0	0	0	0	0
ENSG00000164062	APEH	12732.4	13962.7	15881.4	14478.1	10144.4	12195.4	10330.2	11513.9	11516.4	11120.1	11175.1	10153.1	12201.2	12084.2	11602.2	9985.44	12410.7	12152.5	11975.6	13691.2	10196.4	11764.7	9673.91	13251.2	11665.1	14260	12262.2	10590.2	10361.9	11256.2	10234.3	10226	10086.7	10039.8	9760.79	10402.9	10027.4	9456.44	10175.1	8472.54	10021.6	10470.7	11172.3	9969.33	14910.1	14645.9	15195	16207.2
ENSG00000248329	APELA	0	0	0	0	0	0	0	1.69397	0	0	0	0	0	7.43138	10.5159	0	0	0	0	0	0	0	0	0	0	0	0	0	0	0	0	0	0	8.43134	0	0	0	0	0	0	0	0	0	0	0	0	0	0
ENSG00000100823	APEX1	10953	7126.1	6230.99	10422.6	7326.79	2791.78	2111.04	7205.3	8420.77	7923.95	7138.51	4401.37	6636	3264.03	4207.16	6377.36	9446.46	5193.04	5868.76	4034.24	14107.6	7578.5	9622.92	13739.9	15920.4	16979.7	17952.3	17418.8	10693.9	12691.3	13794.9	13562.9	15609.1	15247.6	16611.1	16230.5	7848.43	6379.01	9145	13493.5	16017.2	12647.3	6281.8	16501.8	11827.2	6018.97	8268.39	11009.6
ENSG00000169188	APEX2	2200.49	2217.3	2281.15	2337.12	1766.84	1756.65	1744.09	1808.31	1652.79	1684.27	1549.64	1672.74	1912.92	1677.84	1676.07	1536.22	2104.09	2051.73	2143.58	1938.62	2373.11	2399.12	2266.73	2968.51	1974.17	1717.14	1929.08	1694.54	1817.56	1996.66	1751.89	1687.85	2010.09	1679.71	1628.32	1635.08	1843.83	1659.56	1729.61	1424.82	1804.3	1596.45	1941.61	1585.08	2375.06	2161.97	2302.92	2261.64
ENSG00000117362	APH1A	13888.3	14851.3	16812.6	15167.3	12802.5	13940.9	12924.5	14112.5	14508.3	14544.3	14302	13174.5	14284.4	14729	13621.3	12463.5	14935.8	13607.6	13630.4	15230.2	9405.07	10288.3	9353.15	11030.3	18601.6	18582	18643.7	17654.6	16136.1	17091	16783.7	15027.2	18119.2	19391.1	18698.3	19572.2	13594.8	13450.8	13242.1	12762.3	14289.5	15721.3	14488.5	15358.1	13375.1	12488.1	12972.6	13492.8
ENSG00000138613	APH1B	4502.19	4694.59	5024.01	4551.38	7768.71	7410.48	7555.43	6647.14	7034.73	7152.74	7709.8	8141.01	6093.21	7365.32	7187.2	5632.24	4705.41	5216.67	4787.71	4804.15	3781.01	3643.65	3904.27	2999.62	5735.46	5727.57	5367.58	5218.47	6436.62	5914.17	5831.04	5669.44	4955.75	5061.61	4904.31	5229.98	6126.64	5503.57	6135.8	5785.85	4814.31	5147.03	5214.7	4886.83	5711.54	6135.01	5597.92	5392.17
ENSG00000166181	API5	20619.5	19123.7	17937.5	18667.7	17832.9	16054.9	18322.7	16692.4	16545	16314.8	16419.4	18061.6	16462.9	17449.7	17643.2	18177.5	18829.9	19999.1	20823.3	18068	19550.2	18193.2	19935.1	15603	17588.5	16323.6	17410.7	19220.6	16932.2	16553.3	16661.1	16875	15559.1	15211.1	16459.7	14744.8	16957	18629.7	17815.5	17118.2	16579.5	16754	17228	15730.8	17188.9	18412	16384.7	16003.6
ENSG00000234558	API5P1	61.0388	79.9377	32.8111	43.4464	17.1856	14.5673	123.172	45.7372	52.2693	46.6854	41.0618	86.1958	28.7842	18.9913	34.7833	74.0861	51.38	110.562	65.6197	87.3176	41.1619	53.7877	88.0045	52.1594	42.9556	61.5096	42.5192	61.4694	90.8782	52.0101	61.2672	120.119	72.4182	71.1979	84.2625	30.0872	64.5561	17.5273	5.86971	20.3691	89.4694	35.9856	71.7784	27.9514	50.8506	86.6743	52.0434	57.6263
ENSG00000213962	API5P2	0	0	0	0.749075	1.63672	7.71211	0.855364	8.46985	0.901195	6.28458	0	0	9.86888	8.25708	0.808914	0	0.828709	0.843985	1.68256	5.87714	2.52012	0.927374	4.11236	0	0	1.02516	0.92433	0	0	0.881527	7.10345	8.83228	0	0	0	0	0	0.922489	0	13.2399	0	2.18094	1.19631	0	6.78008	8.38784	1.62636	3.74197
ENSG00000149089	APIP	3287.6	3166.46	3080.34	3150.61	4450.25	4568.14	5115.93	4103.64	4123.87	3922.47	4143.67	4852.11	4549.55	5220.13	4593.82	5113.64	3580.85	4348.21	4068.42	3960.36	5156.16	5084.79	4917.56	3870.77	3576.95	3442.49	2754.5	3266.13	3924.36	3586.05	3625.42	3409.26	2879.11	2995.93	3183.76	2852.06	3009.38	3114.32	3753.68	3307.95	2196.26	2708.73	3018.28	2478.36	4480.96	5207.45	5288.91	4536.01
ENSG00000169621	APLF	888.539	787.735	766.374	815.743	834.729	760.928	811.74	753.816	1173.36	1045.93	1142.59	1286.65	645.589	702.678	788.691	822.611	716.833	751.146	874.088	702.739	779.556	686.257	639.883	634.148	2214.9	3081.63	2020.59	2867.96	1545.8	1563.83	1504.15	1422	2066.85	1817.42	2116.81	1667.24	1236.29	1711.22	1455.69	1161.04	1787.26	1784.01	2031.33	1845.96	593.257	636.777	722.915	624.908
ENSG00000171388	APLN	105.852	103.221	110.933	92.1363	20.459	43.7019	15.3965	41.5023	9.01195	13.4669	12.4971	4.48937	22.205	12.3856	23.4585	0.851564	65.468	20.2556	21.032	42.8192	131.886	128.905	88.0045	157.393	23.2676	35.8806	1.84866	26.6061	1.74766	2.64458	16.8707	3.53291	7.82899	14.0522	35.2992	5.18744	0	2.76747	2.93485	10.1846	31.9534	4.36189	11.9631	8.15249	18.3062	32.1534	25.2085	19.4582
ENSG00000134817	APLNR	0	0	0	0	0	0	0	5.92889	0	0	0	0	0	0	0	0	0	0	0	0	0	2.78212	4.11236	0	0	0	0	0	0	0	0	0	0	0	5.69341	0	0	0	0	0	0	0	0	5.82321	0	0	0	0
ENSG00000105290	APLP1	670.654	532.401	681.221	643.456	2053.27	1888.61	1362.59	2188.61	1885.3	1722.87	1559.46	1147.48	1723.76	1235.26	1134.1	1334.4	870.145	764.65	686.483	614.581	1344.9	1226.92	1272.36	1807.28	1051.52	1078.47	1247.85	988.097	1135.98	1083.4	1236	1370.77	1019.73	1111.06	1048.73	1045.79	1310.58	1026.73	1096.66	1342.33	1927.85	1412.16	1335.08	1735.32	444.774	245.344	243.953	352.493
ENSG00000084234	APLP2	32607.1	30955.3	32159.6	33815.5	36661	29572.5	28002	31844.1	50554.3	52138.6	50672.1	45425.2	16063.2	13235.3	14475.5	13231.6	31480.2	28761.3	25401.6	23082.9	46893.5	49925.2	45432.5	47889.6	51967.3	50156	58456.5	52773.8	27536.1	25079.4	26890.1	29824	43619.2	36491.8	37721.1	31345.6	53808.9	48295.1	53834	52704.1	94298.6	89799.3	87611.5	88994.9	49550.2	45947.2	45395.7	45295.8
ENSG00000101474	APMAP	17923.8	19438.8	19828.1	19256.5	19967.2	21722.4	20911.1	20109.1	21151.1	21188	20819.2	21598.3	16810	17614.8	17188.6	14918.5	19644.5	19621.8	19107.9	20821.9	17399.7	19035.3	17095.9	17948.3	17052.5	18238.6	17652.9	17011.4	19150.8	17785.7	19357.8	19406.3	16163	16220	16304.8	15964.9	20954.2	20159.2	19996.1	18296.6	15431.3	16387.6	18374.1	16082.5	16668.2	17124.5	17720	16686.9
ENSG00000118137	APOA1	0	2.32828	7.03095	14.2324	1.63672	5.1414	0	5.92889	0	3.59119	0	0	5.75685	9.08279	0	0	9.1158	0	0	5.87714	12.6006	38.0224	19.7393	18.3015	0	0	0	0	6.1168	0	2.66379	0	0	0	5.69341	10.3749	0	0	15.6526	0	5.32556	0	0	0	0.678008	8.38784	2.43953	2.99357
ENSG00000235910	APOA1-AS	0	0	0	0	0	0	0	0	0	0.897797	0	0	0	0	0	0	0	0	0	0	5.04023	1.85475	0	0.915077	0	0	0	0	0	0	0	7.06583	0	0	0	0	0	0	6.84799	7.1292	5.32556	0	0	0	0	0	0	0
ENSG00000158874	APOA2	0	0	0	0	0	0	0	3.38794	0	0	0	0	0	0	0	0	0	13.5038	0	0	0	0	0	1.83015	0	0	0	0	24.4672	0	0	12.3652	0	0	0	0	0	0	0	0	0	0	0	0	0	0	0	0
ENSG00000110244	APOA4	0	0	0	0	0	0	14.5412	4.23492	0	0	0	0	0	0	0	0	0	0	0	0	1.68008	0	3.28989	4.57538	0	0	0	0	0	0	0.887931	0	0	0	0	0	0	0	8.80456	0	0	0	0	0	10.1701	0	0	6.73554
ENSG00000110243	APOA5	0	0	0	0	0	0	0	0	0	0	0	0	0	0	0	0	0	0	0	0	1.68008	0.927374	0	3.66031	0	0	0	0	0	0	7.99138	0	0	0	0	0	0	0	17.6091	0	0	0	0	0	0	0.698987	0	3.74197
ENSG00000084674	APOB	16.2255	6.20875	4.6873	11.2361	4.09181	0	0	14.3987	11.7155	4.48898	16.9603	24.2426	7.40166	0.825708	21.0318	0	4.97225	6.75188	0	8.39592	8.40039	1.85475	11.5146	0	2.68472	0	33.2759	22.0189	36.7008	1.76305	7.99138	0	0.978624	0	2.27737	5.18744	0	0	17.6091	11.203	12.7813	13.0857	27.515	34.9392	0	3.49493	6.50542	0
ENSG00000111701	APOBEC1	0	0	0	0	0	0	0	2.54095	0	0	0	0	0	0	0	0	0	0	0	0	0	0	0	0	0	0	0	0	0	0.881527	0	0	0	0	0	14.5248	0	0	0	0	0	0	0	0	0	0	0	0
ENSG00000124701	APOBEC2	0	0	2.34365	0	0.818362	11.9966	0	2.54095	12.6167	0	7.14118	0	0	0	0	0	0	0	0	0	0	0	0	0	0	0	0	0	0	4.40764	0	0	0	0	0	0	0	0	0	0	0	0	0	0	0	0	0	0
ENSG00000128383	APOBEC3A	104.307	40.3569	23.4365	43.4464	5.72853	5.99831	0	5.92889	0	0	13.3897	0	4.11203	0	0	0	71.269	84.3985	8.41278	24.3482	7.56035	0.927374	8.22472	14.6412	14.3185	19.478	0	0	27.0887	1.76305	4.43965	0	4.89312	0	19.3576	11.4124	10.612	0	0	0	9.58601	0	0	0	46.7826	15.3777	6.50542	14.9679
ENSG00000248822	APOBEC3AP1	0	0	0	0	0	0	26.5163	5.08191	0	0	0	0	0	0	0	0	0	0	0	0	0	0	0	0	0	0	0	0	0	2.64458	0	0	0	0	0	0	0	0	0	0	0	0	0	0	0	0	0	0
ENSG00000179750	APOBEC3B	1342.85	577.414	460.137	1245.71	31.9161	17.138	17.1073	23.7156	53.1705	59.2546	62.4854	47.5873	59.2133	33.0283	50.1526	68.1251	843.626	434.652	400.448	272.867	116.765	65.8436	46.8809	92.4227	121.707	104.566	267.131	167.894	66.411	51.1286	99.4483	45.9279	47.9526	98.3656	60.3502	71.5867	46.8695	0	58.6971	33.6091	154.441	86.1473	39.4781	110.641	415.619	153.777	164.262	351.745
ENSG00000249310	APOBEC3B-AS1	0	0	0	0	0	5.1414	0	1.69397	0	0	0	0	0	0	0	0	0	0	0	0	0	0	0	0	0	0	0	0	0	0	0	42.395	0	0	0	0	0	0	0	0	0	0	0	0	0	2.09696	0	0
ENSG00000244509	APOBEC3C	6822.44	4029.48	2620.98	6166.39	9972.56	4506.44	3803.8	9951.22	11464.1	10671.2	10535.9	8105.1	7765.99	3253.29	5374.42	9023.17	6731.6	3727.88	4496.63	2391.16	12026	7722.25	8783.18	13525.7	5655.82	5585.07	7365.99	5373.52	6374.58	7024.01	7907.91	8635.32	5818.9	5311.74	6086.26	6166.83	5600.47	5215.76	5269.04	7611.95	7493.06	5347.67	3320.95	7125.28	7371.31	3812.97	4474.11	6325.42
ENSG00000243811	APOBEC3D	6.95378	13.9697	5.46852	10.4871	0	10.2828	0	5.08191	11.7155	4.48898	0.892648	1.79575	5.75685	0	0	14.4766	13.2593	0	0	1.67918	26.0412	6.49162	4.93483	9.15077	28.6371	0	30.5029	66.0566	2.62149	0	9.76724	19.431	20.5511	12.1786	25.051	33.1996	9.72764	11.9924	5.86971	13.2399	24.4976	21.8094	0	23.2928	45.4266	30.0564	22.769	11.2259
ENSG00000128394	APOBEC3F	517.671	466.433	490.604	519.858	424.73	384.748	411.43	435.35	610.109	654.494	619.498	649.162	350.345	402.12	229.731	209.485	440.045	341.814	383.623	488.643	741.754	438.648	520.625	634.148	688.184	717.612	629.469	711.026	224.574	230.079	240.629	228.756	435.488	388.778	341.605	401.508	294.482	241.692	210.331	387.014	681.672	585.583	311.04	582.321	460.368	357.881	395.205	513.398
ENSG00000239713	APOBEC3G	996.709	956.148	1021.05	850.95	456.646	572.41	385.769	357.428	778.633	725.42	915.857	961.622	423.539	464.048	381.807	360.212	770.699	691.224	768.928	810.206	1188.65	1241.75	1287.17	1142.93	613.012	724.788	820.805	768.826	184.378	156.912	140.293	201.376	208.447	233.267	248.233	363.121	299.788	179.885	290.55	227.116	407.938	501.617	427.081	421.6	688.857	833.192	870.914	869.633
[truncated: 52,205 more rows]
[truncated: 142 more columns]
