# Supplementary material for: SenCat: Cataloging human cell senescence through multiomic profiling of multiple senescent primary cell types
Source: bioRxiv. 2026 Feb 7:2026.02.05.703986. Preprint. [Version 1] doi: 10.64898/2026.02.05.703986 (PMC13004134; doi:10.64898/2026.02.05.703986)
Supplement: Supplement 5 [file media-5.xlsx]

## Sheet: Sheet1
Gene Symbol	First Uniprot Only	UniProt ID	WI38_P_1	WI38_P_2	WI38_P_3	WI38_P_4	WI38_CTIS_1	WI38_CTIS_2	WI38_CTIS_3	WI38_CTIS_4	WI38_IRIS_1	WI38_IRIS_2	WI38_IRIS_3	WI38_IRIS_4	WI38_OSIS_1	WI38_OSIS_2	WI38_OSIS_3	WI38_OSIS_4	WI38_EV_1	WI38_EV_2	WI38_EV_3	WI38_EV_4	WI38_OIS_1	WI38_OIS_2	WI38_OIS_3	WI38_OIS_4	BJ_P_1	BJ_P_2	BJ_P_3	BJ_P_4	BJ_CTIS_1	BJ_CTIS_2	BJ_CTIS_3	BJ_CTIS_4	BJ_IRIS_1	BJ_IRIS_2	BJ_IRIS_3	BJ_IRIS_4	BJ_OSIS_1	BJ_OSIS_2	BJ_OSIS_3	BJ_OSIS_4	BJ_EV_1	BJ_EV_2	BJ_EV_3	BJ_EV_4	BJ_OIS_1	BJ_OIS_2	BJ_OIS_3
NUDT4B	A0A024RBG1	A0A024RBG1	21069.744140625	39909.22265625	32722.5546875	31132.142578125	41714.96484375	45228.48828125	39997.359375	41062.24609375	42381.6015625	35038.97265625	39886.54296875	26426.212890625	23799.591796875	25672.759765625	17297.162109375	14731.9365234375	33602.015625	28514.525390625	30733.73828125	35754.6640625	39839.8984375	36246.8828125	31444.4765625	34134.0546875	16545.30859375	25351.556640625	17931.419921875	45435.453125	43205.50390625	85707.0703125	34494.234375	86174.9296875	29922.392578125	44492.796875	42432.7578125	45405.7109375	59203.03125	43710.66015625	55895.76953125	35690.953125	26554.990234375	60474.9140625	47643.17578125	51601.625	74078.640625	72450.8125	67002.78125
IGKV3-7	A0A075B6H7	A0A075B6H7;A0A0C4DH55;P01624	NA	NA	NA	NA	NA	NA	NA	NA	NA	NA	NA	NA	NA	NA	NA	NA	NA	NA	NA	NA	NA	NA	NA	NA	NA	NA	NA	NA	NA	NA	NA	NA	NA	NA	NA	NA	NA	NA	NA	NA	NA	NA	NA	NA	NA	NA	NA
IGKV2-28	A0A075B6P5	A0A075B6P5;A0A087WW87;P01614;P01615	NA	NA	NA	NA	NA	NA	NA	NA	NA	NA	NA	NA	NA	NA	NA	NA	NA	NA	NA	NA	NA	NA	NA	NA	NA	NA	NA	NA	NA	NA	NA	NA	NA	NA	NA	NA	NA	NA	NA	NA	NA	NA	NA	NA	NA	NA	NA
IGHV4-4	A0A075B6R2	A0A075B6R2;A0A087WSY4;A0A0C4DH41;P01824;P01825;P06331;P0DP06;P0DP07;P0DP08	NA	NA	NA	NA	NA	NA	NA	NA	NA	NA	NA	NA	NA	NA	NA	NA	NA	NA	NA	NA	NA	NA	NA	NA	NA	NA	NA	NA	NA	NA	NA	NA	NA	NA	NA	NA	NA	NA	NA	NA	NA	NA	NA	NA	NA	NA	NA
IGKV2D-29	A0A075B6S2	A0A075B6S2;A0A0A0MRZ7;A2NJV5	NA	NA	NA	NA	NA	NA	NA	NA	NA	NA	NA	NA	NA	NA	NA	NA	NA	NA	NA	NA	NA	NA	NA	NA	NA	NA	NA	NA	NA	NA	NA	NA	NA	NA	NA	NA	NA	NA	NA	NA	NA	NA	NA	NA	NA	NA	NA
IGKV1-27	A0A075B6S5	A0A075B6S5;A0A0C4DH67;A0A0C4DH69	NA	NA	NA	NA	NA	NA	NA	NA	NA	NA	NA	NA	NA	NA	NA	NA	NA	NA	NA	NA	NA	NA	NA	NA	NA	NA	NA	NA	NA	NA	NA	NA	NA	NA	NA	NA	NA	NA	NA	NA	NA	NA	NA	NA	NA	NA	NA
TRAV12-2	A0A075B6T6	A0A075B6T6	NA	NA	NA	NA	NA	NA	NA	NA	NA	NA	NA	NA	NA	NA	NA	NA	NA	NA	NA	NA	NA	NA	NA	NA	NA	NA	NA	NA	NA	NA	NA	NA	NA	NA	NA	NA	NA	NA	NA	NA	NA	NA	NA	NA	NA	NA	NA
NBPF19	A0A087WUL8	A0A087WUL8;B4DH59;P0DPF2;P0DPF3;Q3BBV2;Q5TAG4;Q5TI25;Q6P3W6;Q8N660	NA	NA	NA	NA	NA	NA	NA	NA	NA	NA	NA	NA	NA	NA	NA	NA	NA	NA	NA	NA	NA	NA	NA	NA	NA	NA	NA	NA	NA	NA	NA	NA	NA	NA	NA	NA	NA	NA	NA	NA	NA	NA	NA	NA	NA	NA	NA
SPEGNB	A0A087WV53	A0A087WV53	NA	NA	NA	NA	NA	NA	NA	NA	NA	NA	NA	NA	NA	NA	NA	NA	NA	NA	NA	NA	NA	NA	NA	NA	NA	NA	NA	NA	NA	NA	NA	NA	NA	NA	NA	NA	NA	NA	NA	NA	NA	NA	NA	NA	NA	NA	NA
DEFB131B	A0A096LNP1	A0A096LNP1	NA	NA	NA	NA	NA	NA	NA	NA	NA	NA	NA	NA	NA	NA	NA	NA	NA	NA	NA	NA	NA	NA	NA	NA	NA	NA	NA	NA	NA	NA	NA	NA	NA	NA	NA	NA	NA	NA	NA	NA	NA	NA	NA	NA	NA	NA	NA
IGKV3D-11	A0A0A0MRZ8	A0A0A0MRZ8;P04433	NA	NA	NA	NA	NA	NA	NA	NA	NA	NA	NA	NA	NA	NA	NA	NA	NA	NA	NA	NA	NA	NA	NA	NA	NA	NA	NA	NA	NA	NA	NA	NA	NA	NA	NA	NA	NA	NA	NA	NA	NA	NA	NA	NA	NA	NA	NA
IGHV3-49	A0A0A0MS15	A0A0A0MS15	NA	NA	NA	NA	NA	NA	NA	NA	NA	NA	NA	NA	NA	NA	NA	NA	NA	NA	NA	NA	NA	NA	NA	NA	NA	NA	NA	NA	NA	NA	NA	NA	NA	NA	NA	NA	NA	NA	NA	NA	NA	NA	NA	NA	NA	NA	NA
TRBV9	A0A0B4J1U6	A0A0B4J1U6	NA	NA	NA	NA	NA	NA	NA	NA	NA	NA	NA	NA	NA	NA	NA	NA	NA	NA	NA	NA	NA	NA	NA	NA	NA	NA	NA	NA	NA	NA	NA	NA	NA	NA	NA	NA	NA	NA	NA	NA	NA	NA	NA	NA	NA	NA	NA
IGHV3-15	A0A0B4J1V0	A0A0B4J1V0;A0A0B4J1Y9	NA	NA	NA	NA	NA	NA	NA	NA	NA	NA	NA	NA	NA	NA	NA	NA	NA	NA	NA	NA	NA	NA	NA	NA	NA	NA	NA	NA	NA	NA	NA	NA	NA	NA	NA	NA	NA	NA	NA	NA	NA	NA	NA	NA	NA	NA	NA
IGHV3-74	A0A0B4J1X5	A0A0B4J1X5;A0A0C4DH42;P01767;P01772;P0DP02	NA	NA	NA	NA	NA	NA	NA	NA	NA	NA	NA	NA	NA	NA	NA	NA	NA	NA	NA	NA	NA	NA	NA	NA	NA	NA	NA	NA	NA	NA	NA	NA	NA	NA	NA	NA	NA	NA	NA	NA	NA	NA	NA	NA	NA	NA	NA
TRAV12-1	A0A0B4J245	A0A0B4J245	NA	NA	NA	NA	NA	NA	NA	NA	NA	NA	NA	NA	NA	NA	NA	NA	NA	NA	NA	NA	NA	NA	NA	NA	NA	NA	NA	NA	NA	NA	NA	NA	NA	NA	NA	NA	NA	NA	NA	NA	NA	NA	NA	NA	NA	NA	NA
TRAV20	A0A0B4J274	A0A0B4J274	NA	NA	NA	NA	NA	NA	NA	NA	NA	NA	NA	NA	NA	NA	NA	NA	NA	NA	NA	NA	NA	NA	NA	NA	NA	NA	NA	NA	NA	NA	NA	NA	NA	NA	NA	NA	NA	NA	NA	NA	NA	NA	NA	NA	NA	NA	NA
PPIAL4C	A0A0B4J2A2	A0A0B4J2A2	NA	NA	NA	NA	NA	NA	NA	NA	NA	NA	NA	NA	NA	NA	NA	NA	NA	NA	NA	NA	NA	NA	NA	NA	NA	NA	NA	NA	NA	NA	NA	NA	NA	NA	NA	NA	NA	NA	NA	NA	NA	NA	NA	NA	NA	NA	NA
	A0A0B4J2D5	A0A0B4J2D5;P0DPI2	88196.6875	77996.4453125	78874.8828125	69903.8515625	134208.78125	147672.3125	146900.140625	145474.890625	165023.5625	153920.625	166596.34375	168511.53125	154050.484375	147393.515625	144407.546875	151986.78125	92554.7578125	86029.953125	93459.7734375	93429.84375	71135.3203125	63854.5546875	72188.265625	70061.7734375	135518.578125	140635.625	127314.671875	116271.8984375	168674.71875	181322.15625	211758.484375	169104.359375	161945.828125	154779.703125	140353.1875	146365.984375	188255.6875	186834.21875	173109.328125	176974.65625	158386.3125	147427.390625	137704.875	137722.09375	89408.96875	93738.4375	95950.8203125
TRBV12-4	A0A0B4J2E0	A0A0B4J2E0;P01733	NA	NA	NA	NA	NA	NA	NA	NA	NA	NA	NA	NA	NA	NA	NA	NA	NA	NA	NA	NA	NA	NA	NA	NA	NA	NA	NA	NA	NA	NA	NA	NA	NA	NA	NA	NA	NA	NA	NA	NA	NA	NA	NA	NA	NA	NA	NA
PIGBOS1	A0A0B4J2F0	A0A0B4J2F0	NA	NA	NA	NA	NA	NA	NA	NA	NA	NA	NA	NA	NA	NA	NA	NA	NA	NA	NA	NA	NA	NA	NA	NA	NA	NA	NA	NA	NA	NA	NA	NA	NA	NA	NA	NA	NA	NA	NA	NA	NA	NA	NA	NA	NA	NA	NA
	A0A0B4J2F2	A0A0B4J2F2;P57059	NA	NA	NA	NA	NA	NA	NA	NA	NA	NA	NA	NA	NA	NA	NA	NA	NA	NA	NA	NA	NA	NA	NA	NA	NA	NA	NA	NA	NA	NA	NA	NA	NA	NA	NA	NA	NA	NA	NA	NA	NA	NA	NA	NA	NA	NA	NA
IGHV1-69D	A0A0B4J2H0	A0A0B4J2H0;A0A0C4DH29;P01742;P01743;P0DP01	NA	NA	NA	NA	NA	NA	NA	NA	NA	NA	NA	NA	NA	NA	NA	NA	NA	NA	NA	NA	NA	NA	NA	NA	NA	NA	NA	NA	NA	NA	NA	NA	NA	NA	NA	NA	NA	NA	NA	NA	NA	NA	NA	NA	NA	NA	NA
IGHV4-61	A0A0C4DH41	A0A0C4DH41;P01824;P01825;P06331;P0DP06;P0DP08	NA	NA	NA	NA	NA	NA	NA	NA	NA	NA	NA	NA	NA	NA	NA	NA	NA	NA	NA	NA	NA	NA	NA	NA	NA	NA	NA	NA	NA	NA	NA	NA	NA	NA	NA	NA	NA	NA	NA	NA	NA	NA	NA	NA	NA	NA	NA
IGKV1-6	A0A0C4DH72	A0A0C4DH72;A0A0C4DH73;P01597;P01611;P04432	NA	NA	NA	NA	NA	NA	NA	NA	NA	NA	NA	NA	NA	NA	NA	NA	NA	NA	NA	NA	NA	NA	NA	NA	NA	NA	NA	NA	NA	NA	NA	NA	NA	NA	NA	NA	NA	NA	NA	NA	NA	NA	NA	NA	NA	NA	NA
TEX13C	A0A0J9YWL9	A0A0J9YWL9	NA	NA	NA	NA	NA	NA	NA	NA	NA	NA	NA	NA	NA	NA	NA	NA	NA	NA	NA	NA	NA	NA	NA	NA	NA	NA	NA	NA	NA	NA	NA	NA	NA	NA	NA	NA	NA	NA	NA	NA	NA	NA	NA	NA	NA	NA	NA
GLYATL1B	A0A0U1RQE8	A0A0U1RQE8	NA	NA	NA	NA	NA	NA	NA	NA	NA	NA	NA	NA	NA	NA	NA	NA	NA	NA	NA	NA	NA	NA	NA	NA	NA	NA	NA	NA	NA	NA	NA	NA	NA	NA	NA	NA	NA	NA	NA	NA	NA	NA	NA	NA	NA	NA	NA
MMP24OS	A0A0U1RRL7	A0A0U1RRL7	NA	NA	NA	NA	NA	NA	NA	NA	NA	NA	NA	NA	NA	NA	NA	NA	NA	NA	NA	NA	NA	NA	NA	NA	NA	NA	NA	NA	NA	NA	NA	NA	NA	NA	NA	NA	NA	NA	NA	NA	NA	NA	NA	NA	NA	NA	NA
C13orf42	A0A1B0GVH6	A0A1B0GVH6	NA	NA	NA	NA	NA	NA	NA	NA	NA	NA	NA	NA	NA	NA	NA	NA	NA	NA	NA	NA	NA	NA	NA	NA	NA	NA	NA	NA	NA	NA	NA	NA	NA	NA	NA	NA	NA	NA	NA	NA	NA	NA	NA	NA	NA	NA	NA
PVALEF	A0A1B0GWK0	A0A1B0GWK0	NA	NA	NA	NA	NA	NA	NA	NA	NA	NA	NA	NA	NA	NA	NA	NA	NA	NA	NA	NA	NA	NA	NA	NA	NA	NA	NA	NA	NA	NA	NA	NA	NA	NA	NA	NA	NA	NA	NA	NA	NA	NA	NA	NA	NA	NA	NA
GSTT4	A0A1W2PR19	A0A1W2PR19	NA	NA	NA	NA	NA	NA	NA	NA	NA	NA	NA	NA	NA	NA	NA	NA	NA	NA	NA	NA	NA	NA	NA	NA	NA	NA	NA	NA	NA	NA	NA	NA	NA	NA	NA	NA	NA	NA	NA	NA	NA	NA	NA	NA	NA	NA	NA
TRBV5-1	A0A578	A0A578	NA	NA	NA	NA	NA	NA	NA	NA	NA	NA	NA	NA	NA	NA	NA	NA	NA	NA	NA	NA	NA	NA	NA	NA	NA	NA	NA	NA	NA	NA	NA	NA	NA	NA	NA	NA	NA	NA	NA	NA	NA	NA	NA	NA	NA	NA	NA
KANSL1L	A0AUZ9	A0AUZ9	3636.69580078125	2884.64038085937	8313.1435546875	1487.76647949218	7633.8115234375	5285.61572265625	4515.70654296875	4573.06103515625	4044.19995117187	3838.36840820312	6034.80224609375	4673.1171875	50074.6640625	6412.7822265625	3909.25122070312	95703.3203125	3340.833984375	5133.76123046875	3781.59301757812	3680.35668945312	5534.986328125	3088.4892578125	8160.36572265625	7019.52197265625	9441.2470703125	14749.6875	8531.19140625	NA	9627.9951171875	NA	25166.109375	NA	NA	NA	NA	NA	NA	NA	NA	NA	8485.2490234375	13477.4873046875	5153.41748046875	NA	NA	NA	NA
SLC12A8	A0AV02	A0AV02	NA	NA	NA	NA	NA	NA	NA	NA	NA	NA	NA	NA	NA	NA	NA	NA	NA	NA	NA	NA	NA	NA	NA	NA	NA	NA	NA	NA	NA	NA	NA	NA	NA	NA	NA	NA	NA	NA	NA	NA	NA	NA	NA	NA	NA	NA	NA
RBM47	A0AV96	A0AV96	NA	NA	NA	NA	NA	NA	NA	NA	NA	NA	NA	NA	NA	NA	NA	NA	NA	NA	NA	NA	NA	NA	NA	NA	NA	NA	NA	NA	NA	NA	NA	NA	NA	NA	NA	NA	NA	NA	NA	NA	NA	NA	NA	NA	NA	NA	NA
IFT56	A0AVF1	A0AVF1	NA	NA	NA	NA	NA	NA	NA	NA	NA	NA	NA	NA	NA	NA	NA	NA	NA	NA	NA	NA	NA	NA	NA	NA	NA	NA	NA	NA	NA	NA	NA	NA	NA	NA	NA	NA	NA	NA	NA	NA	NA	NA	NA	NA	NA	NA	NA
FER1L5	A0AVI2	A0AVI2	NA	NA	NA	NA	NA	NA	NA	NA	NA	NA	NA	NA	NA	NA	NA	NA	NA	NA	NA	NA	NA	NA	NA	NA	NA	NA	NA	NA	NA	NA	NA	NA	NA	NA	NA	NA	NA	NA	NA	NA	NA	NA	NA	NA	NA	NA	NA
TMEM129	A0AVI4	A0AVI4	4227.36474609375	7177.2509765625	NA	NA	18812.46484375	20286.107421875	14541.880859375	11224.2900390625	14110.658203125	9726.8876953125	14399.2255859375	17011.21875	NA	11275.78515625	13415.990234375	13815.7060546875	5527.34375	6721.98291015625	NA	12086.5595703125	NA	NA	5669.701171875	NA	NA	11847.0986328125	18753.830078125	13975.5390625	19208.009765625	NA	NA	11461.478515625	3685.76049804687	9679.11328125	8234.2900390625	8730.0859375	14154.412109375	11473.6494140625	11151.6728515625	15030.9140625	NA	NA	14396.509765625	4960.28466796875	NA	7488.4130859375	NA
UBA6	A0AVT1	A0AVT1	282286.53125	280640.8125	263952.75	270949.8125	231018.296875	237745.59375	238575.375	239218.46875	218607.203125	225250.46875	224339.703125	240737.546875	238763.734375	230036.0625	228547.328125	244959.265625	264271.625	260668.875	269617.53125	274209.59375	435576.5625	433390.40625	428296.3125	453558.15625	304335.375	304452.71875	292866.5625	315041.15625	423555.75	459457.03125	439409	441445.65625	292099.875	306503.5625	304593.25	308071.09375	355824.90625	361814.40625	349192.3125	364072.5	235310.984375	248191.75	222384.421875	213909.4375	742598.25	754016.6875	704000.75
ESYT2	A0FGR8	A0FGR8	148660.15625	144803.109375	147447.1875	144132.34375	224611.234375	237237.59375	216547.3125	230824.59375	253705.984375	238350.359375	262957.09375	232841.984375	218847.65625	194439.328125	206114	220008.5	167237.015625	162612.875	175587.265625	165542.453125	112788.328125	112443.7109375	99925.90625	119282.8203125	200519.125	214564.890625	190365.90625	226415.015625	248836.171875	271405.53125	229885.265625	275716.8125	276114.75	271065.9375	258971.421875	270336.84375	266575.09375	264637.8125	265760	256822.640625	229443.421875	273630.46875	238911.953125	257314.28125	128288.03125	125995.640625	122609.7734375
MED19	A0JLT2	A0JLT2	34060.5625	29375.775390625	25623.33203125	28182.240234375	13882.2939453125	12498.9169921875	17154.9765625	18273.845703125	11526.0263671875	17972.119140625	15669.501953125	15737.451171875	33997.546875	23716.4921875	16494.0859375	20065.4453125	24692.72265625	26901.150390625	34111.74609375	24861.890625	23562.865234375	27084.6484375	23780.44921875	18420.287109375	21636.869140625	17681.029296875	20660.25390625	21108.81640625	20941.95703125	19480.423828125	15102.7939453125	19202.39453125	18673.19140625	17073.1796875	16665.4609375	20549.869140625	14496.05859375	11842.962890625	17089.36328125	12278.0537109375	37555.1640625	23852.087890625	31026.7265625	31645.525390625	31279.517578125	26945.177734375	26908.501953125
BLTP3B	A0JNW5	A0JNW5	31208.341796875	30501.3671875	33686.109375	33258.56640625	35071.61328125	32822.84375	36026.9765625	36496.8125	34130.859375	32579.828125	30132.111328125	27554.75	46990.8515625	43773.86328125	47802.17578125	36752.86328125	36978.640625	38275.6796875	34734.609375	37321.578125	49037.0390625	43520.5234375	49229.00390625	51651.81640625	35770.0546875	29949.845703125	40254.3515625	26483.55859375	37777.046875	36341.59375	39524.89453125	36078.39453125	31935.787109375	27648.04296875	31818.375	32939.62109375	26383.841796875	31198.544921875	33805.09765625	31589.322265625	26221.390625	25736.07421875	29653.541015625	39686.87890625	36655.46875	36855.15234375	38373.14453125
SHTN1	A0MZ66	A0MZ66	10476.96484375	11939.0185546875	7753.38671875	11563.8154296875	NA	NA	NA	8804.36328125	24395.07421875	12680.130859375	5403.52978515625	NA	NA	19054.51953125	13394.7978515625	NA	12378.56640625	NA	8902.2490234375	15747.6796875	10140.9853515625	10715.8486328125	NA	NA	NA	17030.412109375	16953.21484375	15475.4072265625	17039.431640625	19519.154296875	NA	13245.8955078125	4954.44775390625	19357.361328125	23107.9453125	24708.13671875	NA	NA	NA	NA	17744.330078125	NA	NA	NA	14206.9482421875	NA	NA
TMEM223	A0PJW6	A0PJW6	NA	NA	NA	NA	NA	NA	NA	NA	NA	NA	NA	NA	NA	NA	NA	NA	NA	NA	NA	NA	NA	NA	NA	NA	NA	NA	NA	NA	NA	NA	NA	NA	NA	NA	NA	NA	NA	NA	NA	NA	NA	NA	NA	NA	NA	NA	NA
GXYLT2	A0PJZ3	A0PJZ3	NA	NA	NA	NA	NA	NA	NA	NA	NA	NA	NA	NA	NA	NA	NA	NA	NA	NA	NA	NA	NA	NA	NA	NA	NA	NA	NA	NA	NA	NA	NA	NA	NA	NA	NA	NA	NA	NA	NA	NA	NA	NA	NA	NA	NA	NA	NA
TMEM120B	A0PK00	A0PK00	NA	NA	NA	NA	NA	NA	NA	NA	NA	NA	NA	NA	NA	NA	NA	NA	NA	NA	NA	NA	NA	NA	NA	NA	NA	NA	NA	1411.20092773437	6929.96240234375	11344.2099609375	4455.8515625	8771.314453125	8083.33251953125	8910.5595703125	6752.86376953125	5341.87353515625	7083.056640625	6223.697265625	7823.7490234375	7879.23193359375	NA	NA	NA	NA	5333.2021484375	6369.888671875	5744.3203125
ARHGAP10	A1A4S6	A1A4S6	40201.53125	40418.00390625	46577.86328125	44029.6953125	53050.70703125	54110.2265625	55643.9296875	51247.671875	70353.484375	69466.765625	66619.8046875	66603.46875	64729.1328125	56497.1328125	58941.15625	51792.58203125	46635.5234375	37076.34375	39687.26953125	40113.78125	48587.96484375	43368.3359375	46432.765625	44353.84765625	39785.05859375	34366.63671875	42406.5234375	32872.07421875	44520.90625	43678.015625	49032.23046875	40813.20703125	34798.3828125	31970.6484375	38063.41796875	32919.765625	28608.93359375	34971.59765625	32268.857421875	29973.43359375	40211.66015625	37107.7421875	34989.53515625	30771.396484375	44713.28515625	51937.64453125	45327.91796875
FAM170A	A1A519	A1A519	NA	NA	NA	NA	NA	NA	NA	NA	NA	NA	NA	NA	NA	NA	NA	NA	NA	NA	NA	NA	NA	NA	NA	NA	NA	NA	NA	NA	NA	NA	NA	NA	NA	NA	NA	NA	NA	NA	NA	NA	NA	NA	NA	NA	NA	NA	NA
ANO9	A1A5B4	A1A5B4	NA	NA	NA	NA	NA	NA	NA	NA	NA	NA	NA	NA	NA	NA	NA	NA	NA	NA	NA	NA	NA	NA	NA	NA	NA	NA	NA	NA	NA	NA	NA	NA	NA	NA	NA	NA	NA	NA	NA	NA	NA	NA	NA	NA	NA	NA	NA
SLC22A23	A1A5C7	A1A5C7	NA	NA	NA	NA	NA	NA	NA	NA	NA	NA	NA	NA	NA	NA	NA	NA	NA	NA	NA	NA	NA	NA	NA	NA	NA	NA	NA	NA	NA	NA	NA	NA	NA	NA	NA	NA	NA	NA	NA	NA	NA	NA	NA	NA	NA	NA	NA
BICDL2	A1A5D9	A1A5D9	NA	NA	NA	NA	NA	NA	NA	NA	NA	NA	NA	NA	NA	NA	NA	NA	NA	NA	NA	NA	NA	NA	NA	NA	NA	NA	NA	NA	NA	NA	NA	NA	NA	NA	NA	NA	NA	NA	NA	NA	NA	NA	NA	NA	NA	NA	NA
ARHGEF37	A1IGU5	A1IGU5	NA	NA	NA	NA	NA	NA	NA	NA	NA	NA	NA	NA	NA	NA	NA	NA	NA	NA	NA	NA	NA	NA	NA	NA	NA	NA	NA	NA	NA	NA	NA	NA	NA	NA	NA	NA	NA	NA	NA	NA	NA	NA	NA	NA	NA	NA	NA
FAM168B	A1KXE4	A1KXE4	22730.83984375	24071.015625	34117.046875	NA	13881.42578125	16089.1708984375	8429.681640625	15306.55078125	14687.91015625	NA	16599.212890625	1034.21435546875	8327.3720703125	10633.822265625	NA	NA	24754.025390625	28492.638671875	25698.0859375	29773.0390625	18103.421875	11642.828125	22239.322265625	16690.931640625	17860.537109375	19989.001953125	22470.158203125	21251.61328125	19696.701171875	10603.369140625	21377.14453125	16943.74609375	17622.240234375	9632.9267578125	5572.0322265625	9202.8310546875	24601.79296875	28325.8671875	28116.064453125	24547.53515625	NA	13478.5546875	5429.94775390625	NA	13460.486328125	12141.83984375	9261.3642578125
MEX3A	A1L020	A1L020	NA	NA	NA	NA	NA	NA	NA	NA	NA	NA	NA	NA	NA	NA	NA	NA	NA	NA	NA	NA	NA	NA	NA	NA	NA	NA	NA	NA	NA	NA	NA	NA	NA	NA	NA	NA	NA	NA	NA	NA	NA	NA	NA	NA	NA	NA	NA
ILVBL	A1L0T0	A1L0T0	260592.5625	221103.3125	256324.34375	221651.953125	330849.5625	314795.34375	331936.5625	320097.3125	321911.8125	336961.4375	334578.25	349779.0625	292235.1875	295168.65625	304987.90625	323000.9375	238261.4375	245793.375	254406.28125	244971.359375	178672.875	186545.34375	187569.78125	185865.046875	314804.34375	328252.09375	347967.375	263817.5625	348187.03125	296790.90625	349585.46875	300763.0625	334433.21875	346445.8125	356383.59375	331419.3125	361110.46875	349465.8125	350087.53125	354884.4375	250499.390625	279643.90625	252259.1875	280600.84375	144740.515625	138335.59375	138840.625
NDUFAF8	A1L188	A1L188	24633.453125	25880.060546875	19944.748046875	15294.826171875	NA	30015.08984375	NA	NA	24320.759765625	NA	NA	34880.40234375	NA	NA	NA	NA	13143.5068359375	NA	17862.779296875	34394.8203125	23848.150390625	NA	24974.060546875	50344.33203125	18706.494140625	18778.58984375	21469.45703125	21211.921875	17707.025390625	NA	NA	21112.478515625	26269.0703125	21588.259765625	19101.009765625	25403.9609375	26760.37890625	17639.92578125	20704.45703125	NA	NA	NA	NA	NA	24910.458984375	NA	31570.84765625
PLEKHG3	A1L390	A1L390	NA	NA	NA	NA	NA	NA	NA	NA	NA	NA	NA	NA	NA	NA	NA	NA	NA	NA	NA	NA	NA	NA	NA	NA	NA	NA	NA	NA	NA	NA	NA	NA	NA	NA	NA	NA	NA	NA	NA	NA	NA	NA	NA	NA	NA	NA	NA
PRSS38	A1L453	A1L453	NA	NA	NA	NA	NA	NA	NA	NA	NA	NA	NA	NA	NA	NA	NA	NA	NA	NA	NA	NA	NA	NA	NA	NA	NA	NA	NA	NA	NA	NA	NA	NA	NA	NA	NA	NA	NA	NA	NA	NA	NA	NA	NA	NA	NA	NA	NA
SSC5D	A1L4H1	A1L4H1	8021.60302734375	6101.33740234375	5426.26416015625	6745.30712890625	3488.23291015625	8280.3251953125	6431.6318359375	4466.00732421875	6487.4140625	7229.62451171875	6831.1943359375	9688.37109375	10093.5927734375	2169.541015625	5782.12451171875	10075.5380859375	12291.033203125	6329.04443359375	7847.3505859375	6304.18603515625	6055.28857421875	4542.2919921875	NA	6671.46337890625	15481.4638671875	12904.3935546875	12035.00390625	11472.1279296875	10348.287109375	9304.626953125	8949.0751953125	12719.041015625	18832.31640625	13570.7041015625	16069.0439453125	13942.056640625	10595.3603515625	12515.685546875	7940.62890625	11249.7451171875	10851.537109375	9960.8427734375	9032.263671875	NA	6313.72314453125	8364.3154296875	5449.2705078125
SH3PXD2B	A1X283	A1X283	82308.15625	82434.421875	84076.109375	86739.46875	49099.25	57373.015625	54283.0703125	52581.37890625	58981.80859375	63875.80859375	58996.7578125	54823.63671875	38935.3046875	45832.65234375	35811.4140625	47427.51953125	64091.890625	67127.2890625	66915.640625	67049.6328125	164424.4375	157475.375	150529.78125	145657.46875	39558.3046875	44643.09375	41765.84375	54541.671875	30011.03515625	34299.78125	30188.63671875	29266.21875	34783.44140625	30352.546875	35121.890625	32132.33203125	37302.41796875	32373.5234375	36252.59765625	33146.27734375	44182.96484375	53773.9375	39908.96484375	44342.734375	79601.09375	76259	70175.5546875
CIBAR1	A1XBS5	A1XBS5	NA	7595.4951171875	NA	9417.33203125	8055.4736328125	NA	6042.0068359375	NA	10505.2294921875	9686.3984375	7938.931640625	4534.1123046875	8303.4638671875	7705.91259765625	NA	2374.08422851562	NA	13303.302734375	11965.9580078125	8042.07275390625	NA	4525.0166015625	NA	NA	12935.712890625	10526.099609375	14394.3251953125	10806.7841796875	7078.2587890625	5514.88330078125	NA	5550.55517578125	7729.86767578125	9461.2880859375	10808.0556640625	7058.5400390625	11197.3193359375	NA	6122.9736328125	NA	21530.92578125	25172.947265625	25172.7265625	27614.822265625	6620.17578125	5079.5537109375	7322.77490234375
ZC3H12D	A2A288	A2A288	NA	NA	NA	NA	NA	NA	NA	NA	NA	NA	NA	NA	NA	NA	NA	NA	NA	NA	NA	NA	NA	NA	NA	NA	NA	NA	NA	NA	NA	NA	NA	NA	NA	NA	NA	NA	NA	NA	NA	NA	NA	NA	NA	NA	NA	NA	NA
FRMD3	A2A2Y4	A2A2Y4	NA	NA	NA	NA	NA	NA	NA	NA	NA	NA	NA	NA	NA	NA	NA	NA	NA	NA	NA	NA	NA	NA	NA	NA	NA	NA	NA	NA	NA	NA	NA	NA	NA	NA	NA	NA	NA	NA	NA	NA	NA	NA	NA	NA	NA	NA	NA
PTPDC1	A2A3K4	A2A3K4	NA	NA	NA	NA	NA	NA	NA	NA	NA	NA	NA	NA	NA	NA	NA	NA	NA	NA	NA	NA	NA	NA	NA	NA	NA	NA	NA	NA	NA	NA	NA	NA	NA	NA	NA	NA	NA	NA	NA	NA	NA	NA	NA	NA	NA	NA	NA
PIPSL	A2A3N6	A2A3N6	15416.173828125	17281.12109375	20718.255859375	16506.921875	26386.255859375	32405.00390625	32318.95703125	36002.51953125	33467.23046875	17181.916015625	26451.638671875	30189.078125	21901.166015625	20440.3671875	16575.556640625	11435.478515625	27385.455078125	20786.892578125	23553.4453125	29390.451171875	31866.34765625	25978.0390625	6424.74755859375	15348.642578125	25850.17578125	29449.712890625	19122.3671875	49374.3359375	26180.5546875	31914.146484375	21869.69921875	49900.1796875	51957.51953125	32115.255859375	28514.921875	30838.93359375	58610.921875	69393.8125	74598.828125	46961.26953125	12130.69921875	18495.330078125	12213.515625	18702.78515625	51760.7421875	48512.15625	46539.0234375
BCLAF3	A2AJT9	A2AJT9	NA	NA	NA	NA	NA	NA	NA	NA	NA	NA	NA	NA	NA	NA	NA	NA	NA	NA	NA	NA	NA	NA	NA	NA	NA	NA	NA	NA	NA	NA	NA	NA	NA	NA	NA	NA	NA	NA	NA	NA	NA	NA	NA	NA	NA	NA	NA
NBAS	A2RRP1	A2RRP1	86535.90625	91989.3046875	86799.46875	87430.46875	130169.5859375	128722.21875	132648.46875	131712.640625	151027.796875	146274.921875	148824.515625	151023.03125	113738.7890625	121579.59375	116971.0703125	120722.7109375	97548.53125	99622.46875	95785.3828125	97905.90625	85919.3984375	90660.7890625	90713.203125	82841.328125	88255.34375	88914.9765625	92931.6953125	94466.1328125	114505.1015625	116616.0234375	106918.625	119679.7109375	111076.7734375	107102.6484375	112419.9375	109905.9296875	108792.5234375	106060.7578125	113476.53125	113845.5234375	87856.5625	87380.5546875	88400.1484375	86528.1015625	80941.4453125	82883.453125	74032.4609375
TARS3	A2RTX5	A2RTX5	2224.48608398437	4633.78857421875	4154.33544921875	3124.16943359375	3926.51879882812	6568.458984375	NA	2175.67260742187	3184.23046875	3712.7646484375	4397.9150390625	2802.77783203125	NA	3832.69262695312	2139.25073242187	NA	2824.65869140625	3312.45361328125	3248.06982421875	3665.12939453125	NA	2652.0078125	2922.341796875	NA	NA	2603.60375976562	NA	2752.76513671875	NA	NA	NA	NA	3686.91650390625	3559.63671875	4533.42919921875	3377.39990234375	NA	2348.82495117187	4988.138671875	4254.49853515625	4277.67626953125	5133.966796875	6844.916015625	4962.06298828125	6095.958984375	4450.36474609375	4008.9208984375
TESPA1	A2RU30	A2RU30	NA	NA	NA	NA	NA	NA	NA	NA	NA	NA	NA	NA	NA	NA	NA	NA	NA	NA	NA	NA	NA	NA	NA	NA	NA	NA	NA	NA	NA	NA	NA	NA	NA	NA	NA	NA	NA	NA	NA	NA	NA	NA	NA	NA	NA	NA	NA
FAM234B	A2RU67	A2RU67	NA	NA	NA	NA	NA	NA	NA	NA	NA	NA	NA	NA	NA	NA	NA	NA	NA	NA	NA	NA	NA	NA	NA	NA	NA	NA	NA	NA	NA	NA	NA	NA	NA	NA	NA	NA	NA	NA	NA	NA	NA	NA	NA	NA	NA	NA	NA
TYW5	A2RUC4	A2RUC4	22720.310546875	24361.9453125	23354.046875	25040.435546875	22816.056640625	18833.921875	25082.72265625	21848.853515625	22439.896484375	23005.46484375	17705.63671875	23218.904296875	24939.142578125	24902.76953125	23478.63671875	12715.38671875	27337.06640625	21215.0546875	24644.779296875	24413.9140625	31324.810546875	30031.578125	30146.349609375	28285	25425.6171875	23344.376953125	29373.771484375	23302.162109375	28549.46484375	18003.185546875	37400.2109375	23877.7734375	26918.158203125	21569.58203125	21335.130859375	27113.685546875	22408.75390625	26530.94921875	23075.287109375	19883.05859375	26186.962890625	27035.75390625	27315.341796875	32149.466796875	34731.02734375	29960.5	33706.66796875
MYBPHL	A2RUH7	A2RUH7	NA	NA	NA	NA	NA	NA	NA	NA	NA	NA	NA	NA	NA	NA	NA	NA	NA	NA	NA	NA	NA	NA	NA	NA	NA	NA	NA	NA	NA	NA	NA	NA	NA	NA	NA	NA	NA	NA	NA	NA	NA	NA	NA	NA	NA	NA	NA
DENND3	A2RUS2	A2RUS2	8996.0751953125	6780.8955078125	7697.39111328125	8330.4267578125	17415.501953125	18136.845703125	14886.095703125	18024.384765625	21885.05078125	23421.96484375	24630.57421875	21159.919921875	15816.9306640625	15356.2841796875	19898.2890625	16053.7080078125	10704.2275390625	13302.552734375	11631.3544921875	10090.8994140625	NA	NA	2964.15380859375	NA	23481.4140625	18415.962890625	22251.5625	27862.09375	12432.7744140625	19805.576171875	12438.77734375	18164.685546875	20060.73046875	22222.12890625	21864.35546875	22917.146484375	20697.27734375	18494.26953125	17742.109375	15943.0859375	46152.05859375	43156.4921875	40453.40625	48425.00390625	16491.4375	10360.0087890625	12343.943359375
DCDC2B	A2VCK2	A2VCK2	58120.734375	29797.5234375	59714.5546875	20265.328125	NA	NA	14882.314453125	NA	NA	NA	NA	NA	NA	NA	NA	17421.5390625	NA	NA	NA	NA	13678.4951171875	22375.185546875	32763.4140625	25224.66015625	152365.21875	43816.69921875	115128.125	NA	NA	NA	174718.546875	NA	NA	NA	NA	NA	NA	NA	NA	NA	NA	NA	NA	NA	NA	NA	NA
FUOM	A2VDF0	A2VDF0	9177.9404296875	6920.51513671875	6830.181640625	8731.4169921875	6001.23193359375	5974.169921875	5219.86181640625	5141.8408203125	8557.3291015625	8958.9365234375	6208.67138671875	9162.5361328125	9818.1943359375	10118.9482421875	3420.88012695312	3881.12036132812	10948.5615234375	9913.0078125	9921.21484375	9755.8408203125	5132.57373046875	5329.16162109375	5752.5556640625	3579.93530273437	19637.48046875	19225.119140625	20014.30859375	18627.595703125	11063.05078125	10859.7529296875	10848.04296875	10704.037109375	12422.51953125	13456.3974609375	12816.83984375	13438.5517578125	11520.9150390625	10822.349609375	13282.890625	12439.9599609375	47488.3125	36949.8671875	48469.546875	45841.55078125	11717.0908203125	11842.6650390625	11661.9580078125
TMEM131L	A2VDJ0	A2VDJ0	11369.935546875	8812.328125	7015.42626953125	14429.55859375	8282.494140625	6786.37158203125	6117.54736328125	2656.60375976562	7040.1025390625	NA	NA	6433.59814453125	NA	8068.8466796875	NA	8141.35693359375	NA	NA	3964.7236328125	3536.70141601562	6350.43017578125	11837.927734375	8799.4765625	NA	16411.015625	9373.01953125	NA	3031.75756835937	6819.65771484375	NA	NA	NA	NA	NA	NA	NA	6077.173828125	NA	299.56402587890602	NA	10108.697265625	27244.279296875	NA	21530.42578125	NA	NA	NA
VWA8	A3KMH1	A3KMH1	79732.390625	78641.875	83855.84375	83888.2734375	77069.0546875	79553.625	78216.921875	76880.21875	93867.8125	88040.546875	87045.359375	93569.0546875	85585.4921875	87763.546875	82940.5234375	90474.3515625	83475.234375	85266.4375	83142.515625	82382.1015625	72724.1015625	69171.6328125	72070.5625	69712.9296875	59011.2890625	52736.78125	55958.4765625	50362.375	46181.3359375	49377.171875	65999.3359375	50836.6328125	47198.75	43717.18359375	43853.26953125	49762.1015625	53557.72265625	54342.48046875	52696.6328125	51242.21484375	42221.54296875	47442.36328125	40816.73828125	41513.18359375	52761.05859375	47680.00390625	49431.5625
SBNO1	A3KN83	A3KN83	10639.1220703125	9928	10653.501953125	11235.4228515625	8809.65234375	5027.638671875	3428.08276367187	6672.55615234375	4936.50390625	1769.78625488281	NA	NA	4507.38037109375	4517.15673828125	NA	11877.5263671875	7530.96875	7905.55908203125	9899.7158203125	7096.9658203125	11597.953125	9312.2177734375	13824.1044921875	11568.1943359375	5771.43994140625	NA	4868.23974609375	8167.6484375	6942.78857421875	7543.24951171875	16140.599609375	4207.35302734375	7288.52001953125	7114.04150390625	7357.49072265625	8537.7666015625	12157.3623046875	16198.5283203125	14441.3857421875	NA	9787.0341796875	7011.57275390625	NA	9503.9853515625	9915.501953125	9589.427734375	8855.560546875
LAMB4	A4D0S4	A4D0S4	NA	NA	NA	NA	NA	NA	NA	NA	NA	NA	NA	NA	NA	NA	NA	NA	NA	NA	NA	NA	NA	NA	NA	NA	NA	NA	NA	NA	NA	NA	NA	NA	NA	NA	NA	NA	NA	NA	NA	NA	NA	NA	NA	NA	NA	NA	NA
CPED1	A4D0V7	A4D0V7	NA	NA	NA	NA	NA	NA	NA	NA	NA	NA	NA	NA	NA	NA	NA	NA	NA	NA	NA	NA	NA	NA	NA	NA	NA	NA	NA	NA	NA	NA	NA	NA	NA	NA	NA	NA	NA	NA	NA	NA	NA	NA	NA	NA	NA	NA	NA
CRPPA	A4D126	A4D126	34757.546875	NA	NA	NA	39566.99609375	NA	NA	NA	27324.013671875	NA	NA	NA	NA	NA	NA	46161.0625	NA	NA	NA	NA	NA	NA	NA	NA	NA	NA	NA	NA	NA	NA	NA	NA	NA	NA	NA	NA	51032.328125	NA	NA	81261.4453125	31977.873046875	45999.50390625	NA	49052.1640625	NA	NA	33060.68359375
GSAP	A4D1B5	A4D1B5	NA	NA	NA	NA	NA	NA	NA	NA	NA	NA	NA	NA	NA	NA	NA	NA	NA	NA	NA	NA	NA	NA	NA	NA	NA	NA	NA	NA	NA	NA	NA	NA	NA	NA	NA	NA	NA	NA	NA	NA	NA	NA	NA	NA	NA	NA	NA
GTPBP10	A4D1E9	A4D1E9	10379.3544921875	13140.3603515625	11663.84375	12173.375	11100.615234375	10017.3017578125	13478.2265625	10377.7529296875	7726.3193359375	13407.2861328125	9312.2138671875	10788.0703125	NA	NA	NA	NA	10102.6884765625	12995.5888671875	11810.8134765625	10663.142578125	16678.453125	10955.486328125	17023.49609375	16311.453125	9763.3720703125	5600.49853515625	8289.3232421875	9135.1796875	9292.05078125	10705.5390625	7757.3056640625	10622.0126953125	9801.9072265625	7276.251953125	8271.1943359375	3851.50341796875	NA	NA	NA	NA	NA	NA	NA	NA	19744.38671875	22602.3828125	20275.923828125
LRRD1	A4D1F6	A4D1F6	NA	NA	NA	NA	NA	NA	NA	NA	NA	NA	NA	NA	NA	NA	NA	NA	NA	NA	NA	NA	NA	NA	NA	NA	NA	NA	NA	NA	NA	NA	NA	NA	NA	NA	NA	NA	NA	NA	NA	NA	NA	NA	NA	NA	NA	NA	NA
WDR91	A4D1P6	A4D1P6	40305.55859375	33231.19140625	34841.73828125	33114.6875	36354.4296875	35214.5078125	39308.51171875	33625.87890625	35065.21484375	33047.5703125	30503.267578125	34259.98828125	49754.2578125	53298.0390625	49152.07421875	63180.81640625	40768.38671875	40746.390625	44152.6953125	43110.47265625	32812.41015625	44379.36328125	44852.00390625	36782.16015625	36901.44140625	33945.06640625	36289.81640625	37413.67578125	30949.62109375	26493.92578125	40855.22265625	31029.068359375	36730.6953125	32958.4140625	39457.31640625	37564.30859375	32398.541015625	35183.078125	32700.39453125	35601.15234375	48666.328125	55990.79296875	56447.3828125	45374.95703125	25521.107421875	29364.826171875	25507.416015625
KLRG2	A4D1S0	A4D1S0	NA	NA	NA	NA	NA	NA	NA	NA	NA	NA	NA	NA	NA	NA	NA	NA	NA	NA	NA	NA	NA	NA	NA	NA	NA	NA	NA	NA	NA	NA	NA	NA	NA	NA	NA	NA	NA	NA	NA	NA	NA	NA	NA	NA	NA	NA	NA
RAB19	A4D1S5	A4D1S5	NA	NA	NA	NA	NA	NA	NA	NA	NA	NA	NA	NA	NA	NA	NA	NA	NA	NA	NA	NA	NA	NA	NA	NA	NA	NA	NA	NA	NA	NA	NA	NA	NA	NA	NA	NA	NA	NA	NA	NA	NA	NA	NA	NA	NA	NA	NA
DENND11	A4D1U4	A4D1U4	NA	NA	NA	NA	NA	NA	NA	NA	NA	NA	NA	NA	NA	NA	NA	NA	NA	NA	NA	NA	NA	NA	NA	NA	NA	NA	NA	NA	NA	NA	NA	NA	NA	NA	NA	NA	NA	NA	NA	NA	NA	NA	NA	NA	NA	NA	NA
MBLAC1	A4D2B0	A4D2B0	NA	NA	NA	NA	NA	NA	NA	NA	NA	NA	NA	NA	NA	NA	NA	NA	NA	NA	NA	NA	NA	NA	NA	NA	NA	NA	NA	NA	NA	NA	NA	NA	NA	NA	NA	NA	NA	NA	NA	NA	NA	NA	NA	NA	NA	NA	NA
PMS2P1	A4D2B8	A4D2B8	NA	NA	NA	NA	NA	NA	NA	NA	NA	NA	NA	NA	NA	NA	NA	NA	NA	NA	NA	NA	NA	NA	NA	NA	NA	NA	NA	NA	NA	NA	NA	NA	NA	NA	NA	NA	NA	NA	NA	NA	NA	NA	NA	NA	NA	NA	NA
GRID2IP	A4D2P6	A4D2P6	NA	NA	NA	NA	NA	NA	NA	NA	NA	NA	NA	NA	NA	NA	NA	NA	NA	NA	NA	NA	NA	NA	NA	NA	NA	NA	NA	NA	NA	NA	NA	NA	NA	NA	NA	NA	NA	NA	NA	NA	NA	NA	NA	NA	NA	NA	NA
MTMR11	A4FU01	A4FU01	NA	NA	NA	NA	NA	NA	NA	NA	NA	NA	NA	NA	NA	NA	NA	NA	NA	NA	NA	NA	NA	NA	NA	NA	NA	NA	NA	NA	NA	NA	NA	NA	NA	NA	NA	NA	NA	NA	NA	NA	NA	NA	NA	NA	NA	NA	NA
SH3D21	A4FU49	A4FU49	NA	NA	NA	NA	NA	NA	NA	NA	NA	NA	NA	NA	NA	NA	NA	NA	NA	NA	NA	NA	NA	NA	NA	NA	NA	NA	NA	NA	NA	NA	NA	NA	NA	NA	NA	NA	NA	NA	NA	NA	NA	NA	NA	NA	NA	NA	NA
EFCAB5	A4FU69	A4FU69	NA	NA	NA	NA	NA	NA	NA	NA	NA	NA	NA	NA	NA	NA	NA	NA	NA	NA	NA	NA	NA	NA	NA	NA	NA	NA	NA	NA	NA	NA	NA	NA	NA	NA	NA	NA	NA	NA	NA	NA	NA	NA	NA	NA	NA	NA	NA
SLC35F4	A4IF30	A4IF30	NA	NA	NA	NA	NA	NA	NA	NA	NA	NA	NA	NA	NA	NA	NA	NA	NA	NA	NA	NA	NA	NA	NA	NA	NA	NA	NA	NA	NA	NA	NA	NA	NA	NA	NA	NA	NA	NA	NA	NA	NA	NA	NA	NA	NA	NA	NA
POTEF	A5A3E0	A5A3E0	129801.4140625	26376.943359375	31035.32421875	157316.421875	322657.1875	349014.34375	100683.6953125	101800.5234375	107674.6484375	69424.8359375	225101.359375	366776.84375	125123.1875	187017.234375	227124.15625	209212.65625	424671.1875	264510.8125	359741.34375	658002.75	421439.4375	485150.0625	311057.40625	292945.03125	170087.578125	16431.287109375	53136.8359375	148436.734375	50378.0390625	25257.51171875	118017.59375	178819.28125	257197.375	69899.8046875	337686.78125	630515.125	162680.5625	144956	97498.9453125	235445.8125	148899.484375	337512.6875	54829.765625	52688.3046875	263191.90625	169199.46875	310638.375
FITM1	A5D6W6	A5D6W6	NA	NA	NA	NA	NA	NA	NA	NA	NA	NA	NA	NA	NA	NA	NA	NA	NA	NA	NA	NA	NA	NA	NA	NA	NA	NA	NA	NA	NA	NA	NA	NA	NA	NA	NA	NA	NA	NA	NA	NA	NA	NA	NA	NA	NA	NA	NA
CLEC18A	A5D8T8	A5D8T8;Q6UXF7;Q8NCF0	NA	NA	NA	NA	NA	NA	NA	NA	NA	NA	NA	NA	NA	NA	NA	NA	NA	NA	NA	NA	NA	NA	NA	NA	NA	NA	NA	NA	NA	NA	NA	NA	NA	NA	NA	NA	NA	NA	NA	NA	NA	NA	NA	NA	NA	NA	NA
VPS37C	A5D8V6	A5D8V6	63766.66796875	56872.15234375	54133.41796875	59542.97265625	92408.265625	57270.68359375	56595.421875	62060.3359375	66492.953125	78974.40625	86598.25	68677.7734375	66379.625	37667.73828125	78162.484375	98652.8359375	77502.7421875	81497.46875	68068.71875	66690.2578125	42944.2890625	57922.46484375	50750.2421875	46197.99609375	54270.16796875	67623.8515625	57390.6796875	54612.32421875	50907.21484375	58587.66015625	52885.24609375	43373.25390625	55257.328125	57755.1484375	60820.75390625	55628.2890625	39995.5078125	48107.015625	46033.296875	49579.4140625	42366.796875	94879.2890625	95674.1875	85788.8671875	46180.33203125	44240.9296875	48567.12890625
RGSL1	A5PLK6	A5PLK6	NA	NA	NA	NA	NA	NA	NA	NA	NA	NA	NA	NA	NA	NA	NA	NA	NA	NA	NA	NA	NA	NA	NA	NA	NA	NA	NA	NA	NA	NA	NA	NA	NA	NA	NA	NA	NA	NA	NA	NA	NA	NA	NA	NA	NA	NA	NA
ANKRD34B	A5PLL1	A5PLL1	NA	NA	NA	NA	NA	NA	NA	NA	NA	NA	NA	NA	NA	NA	NA	NA	NA	NA	NA	NA	NA	NA	NA	NA	NA	NA	NA	NA	NA	NA	NA	NA	NA	NA	NA	NA	NA	NA	NA	NA	NA	NA	NA	NA	NA	NA	NA
PEDS1	A5PLL7	A5PLL7	4671.76611328125	5546.19580078125	6255.03271484375	8212.69921875	14096.609375	14588.0048828125	14313.1650390625	15208.876953125	9186.4638671875	11693.1455078125	10637.5615234375	9222.658203125	18102.1171875	17016.10546875	15789.775390625	15985.0322265625	8458.640625	7081.359375	6756.990234375	7331.42822265625	5384.72607421875	6117.5830078125	6413.0126953125	6328.83837890625	6349.73388671875	3315.06372070312	7445.1708984375	11368.4482421875	12786.44140625	15230.0029296875	8812.1005859375	17264.099609375	12537.873046875	12230.505859375	15416.9423828125	14358.2587890625	12975.11328125	12032.998046875	12020.2138671875	10398.8359375	16983.375	18862.486328125	12230.998046875	19448.515625	6277.40576171875	7993.9921875	7026.24951171875
TRAPPC13	A5PLN9	A5PLN9	37725.32421875	37715.58984375	31211.439453125	29356.611328125	34734.21484375	33414.44140625	34863.29296875	34406.71484375	32738.150390625	30229.9296875	25456.326171875	34652.015625	25784.802734375	26485.94921875	34042.7734375	31890.19921875	31859.546875	26939.24609375	36357.42578125	28410.90234375	24925.0625	25680.41015625	29111.865234375	27227.087890625	26475.314453125	32526.796875	31383.779296875	25393.072265625	25874.466796875	28532.435546875	35109.453125	26727.92578125	26274.404296875	32861.20703125	31450.423828125	28619.265625	28549.1953125	28462.892578125	26300.57421875	30155.474609375	28836.296875	20103.3125	31806.08984375	31560.919921875	23085.521484375	23924.107421875	29998.79296875
CNOT1	A5YKK6	A5YKK6	161778.953125	166464.0625	152877.625	174706.1875	100521.1484375	106148.53125	98250.8515625	99028.1875	104842.390625	102659.3984375	109289.875	106314.4296875	119396.0625	123889.7109375	120116.4921875	133745.46875	146431.65625	140318.875	152734.859375	154007.3125	131356.078125	131127.671875	138748.390625	138692.15625	153115.578125	159418.9375	171723.015625	176803.84375	124860.6640625	138643.046875	116801.3046875	131804.65625	156214.4375	144565.6875	145818.8125	139232.65625	142083.125	135655.890625	134576.1875	139190.5	173142.078125	176252.984375	149105.8125	182316.875	178232.640625	167108.171875	166705.140625
ARHGEF35	A5YM69	A5YM69	NA	NA	NA	NA	NA	NA	NA	NA	NA	NA	NA	NA	NA	NA	NA	NA	NA	NA	NA	NA	NA	NA	NA	NA	NA	NA	NA	NA	NA	NA	NA	NA	NA	NA	NA	NA	NA	NA	NA	NA	NA	NA	NA	NA	NA	NA	NA
MEGF11	A6BM72	A6BM72	NA	NA	NA	NA	NA	NA	NA	NA	NA	NA	NA	NA	NA	NA	NA	NA	NA	NA	NA	NA	NA	NA	NA	NA	NA	NA	NA	NA	NA	NA	NA	NA	NA	NA	NA	NA	NA	NA	NA	NA	NA	NA	NA	NA	NA	NA	NA
BDP1	A6H8Y1	A6H8Y1	NA	NA	NA	NA	NA	NA	NA	NA	NA	NA	NA	NA	NA	NA	NA	NA	NA	NA	NA	NA	NA	NA	NA	NA	NA	NA	NA	NA	NA	NA	NA	NA	NA	NA	NA	NA	NA	NA	NA	NA	NA	NA	NA	NA	NA	NA	NA
CCDC88B	A6NC98	A6NC98	NA	NA	NA	NA	NA	NA	NA	NA	NA	NA	NA	NA	NA	NA	NA	NA	NA	NA	NA	NA	NA	NA	NA	NA	NA	NA	NA	NA	NA	NA	NA	NA	NA	NA	NA	NA	NA	NA	NA	NA	NA	NA	NA	NA	NA	NA	NA
MAP1LC3B2	A6NCE7	A6NCE7;Q9GZQ8	123040.546875	132321.21875	111175.9140625	115697.8828125	174680.96875	173480.84375	169896.09375	187503.375	189277.875	213284.359375	212918.09375	195515.90625	161704.84375	192108.578125	224425.9375	131543.546875	160176.078125	161935.328125	150029.890625	168744.578125	261036.796875	266793.9375	277640.9375	283232.125	83427.125	78365.7734375	83799.25	92940.203125	155304.296875	165008.3125	140730.453125	161856.8125	132808.609375	120423.234375	133549.140625	122073.640625	124089.1171875	133945.84375	143271.09375	118200.328125	158188.484375	201882.671875	153525.09375	260984.46875	236686.90625	253541.25	256420.859375
VWA3A	A6NCI4	A6NCI4	NA	NA	NA	NA	NA	NA	NA	NA	NA	NA	NA	NA	NA	NA	NA	NA	NA	NA	NA	NA	NA	NA	NA	NA	NA	NA	NA	NA	NA	NA	NA	NA	NA	NA	NA	NA	NA	NA	NA	NA	NA	NA	NA	NA	NA	NA	NA
FAM83G	A6ND36	A6ND36	18301.697265625	14328.9287109375	14909.4736328125	11406.091796875	13536.1416015625	13902.3076171875	12633.7412109375	13647.5048828125	6532.7197265625	5074.99072265625	7310.0380859375	7398.1474609375	26024.3359375	23941.576171875	25766.548828125	31103.455078125	15701.04296875	15425.1064453125	17988.232421875	12218.1513671875	24776.095703125	22224.544921875	23791.736328125	22553.037109375	10005.1376953125	11264.7451171875	15825.7373046875	13936.55078125	17528.322265625	18968.26171875	22968.970703125	22497.4609375	14188.90625	13655.69921875	15642.0703125	13829.2373046875	16111.1689453125	17425.8828125	17962.0390625	20193.24609375	42779.23046875	30150.103515625	48642.68359375	43558.71875	41122.88671875	50765.4765625	44196.21484375
PGP	A6NDG6	A6NDG6	243431.828125	202226.21875	199759.015625	170864.203125	256711.234375	264714.4375	242484.1875	238336.0625	232467	215627.03125	224240.984375	232443.515625	207361.34375	201996.265625	206315.046875	195932.109375	205550.359375	203096.953125	206798.625	211265.8125	368537.625	381109.34375	410571.0625	337395.4375	238352.75	247858.359375	241545.015625	191347.53125	260682.609375	226285.765625	301107.9375	241288.03125	204518.828125	190907.265625	184161.609375	205599.34375	231824.265625	233423.203125	222676.96875	202104.9375	190685.953125	152088.046875	190690.609375	197092.9375	306489.28125	279686.1875	279466.34375
METTL21EP	A6NDL7	A6NDL7	NA	NA	NA	NA	NA	NA	NA	NA	NA	NA	NA	NA	NA	NA	NA	NA	NA	NA	NA	NA	NA	NA	NA	NA	NA	NA	NA	NA	NA	NA	NA	NA	NA	NA	NA	NA	NA	NA	NA	NA	NA	NA	NA	NA	NA	NA	NA
RIMOC1	A6NDU8	A6NDU8	24002.080078125	23923.796875	19910.568359375	22535.314453125	20797.3125	22933.189453125	22891.216796875	21898.900390625	24950.458984375	20708.263671875	25386.56640625	25120.63671875	29521.119140625	32270.92578125	22869.806640625	22147.779296875	36028.4296875	32381.158203125	33932.015625	33122.671875	32792.765625	34092.46875	32098.3671875	27636.103515625	40777.40625	44536.30078125	39010.17578125	48060.8984375	34297.80859375	33533.83984375	32818.9609375	34843.97265625	42749.56640625	36174.5234375	41016.546875	37516.15625	38922.578125	32743.810546875	33049.07421875	42955.5625	47412.859375	54883.65625	50597.015625	64041.77734375	44033.24609375	46666.16796875	40764.51953125
TMEM8B	A6NDV4	A6NDV4	NA	NA	NA	NA	NA	NA	NA	NA	NA	NA	NA	NA	NA	NA	NA	NA	NA	NA	NA	NA	NA	NA	NA	NA	NA	NA	NA	NA	NA	NA	NA	NA	NA	NA	NA	NA	NA	NA	NA	NA	NA	NA	NA	NA	NA	NA	NA
FAM186A	A6NE01	A6NE01	NA	NA	NA	NA	NA	NA	NA	NA	NA	NA	NA	NA	NA	NA	NA	NA	NA	NA	NA	NA	NA	NA	NA	NA	NA	NA	NA	NA	NA	NA	NA	NA	NA	NA	NA	NA	NA	NA	NA	NA	NA	NA	NA	NA	NA	NA	NA
RCCD1	A6NED2	A6NED2	NA	NA	NA	NA	NA	NA	NA	NA	NA	NA	NA	NA	NA	NA	NA	NA	NA	NA	NA	NA	NA	NA	NA	NA	NA	NA	NA	NA	NA	NA	NA	NA	NA	NA	NA	NA	NA	NA	NA	NA	NA	NA	NA	NA	NA	NA	NA
ARRDC5	A6NEK1	A6NEK1	NA	NA	NA	NA	NA	NA	NA	NA	NA	NA	NA	NA	NA	NA	NA	NA	NA	NA	NA	NA	NA	NA	NA	NA	NA	NA	NA	NA	NA	NA	NA	NA	NA	NA	NA	NA	NA	NA	NA	NA	NA	NA	NA	NA	NA	NA	NA
SOWAHB	A6NEL2	A6NEL2	NA	NA	NA	NA	NA	NA	NA	NA	NA	NA	NA	NA	NA	NA	NA	NA	NA	NA	NA	NA	NA	NA	NA	NA	NA	NA	NA	NA	NA	NA	NA	NA	NA	NA	NA	NA	NA	NA	NA	NA	NA	NA	NA	NA	NA	NA	NA
SPATA31F3	A6NFA0	A6NFA0	NA	NA	NA	NA	NA	NA	NA	NA	NA	NA	NA	NA	NA	NA	NA	NA	NA	NA	NA	NA	NA	NA	NA	NA	NA	NA	NA	NA	NA	NA	NA	NA	NA	NA	NA	NA	NA	NA	NA	NA	NA	NA	NA	NA	NA	NA	NA
TRABD2B	A6NFA1	A6NFA1	NA	NA	NA	NA	NA	NA	NA	NA	NA	NA	NA	NA	NA	NA	NA	NA	NA	NA	NA	NA	NA	NA	NA	NA	NA	NA	NA	NA	NA	NA	NA	NA	NA	NA	NA	NA	NA	NA	NA	NA	NA	NA	NA	NA	NA	NA	NA
SMCO2	A6NFE2	A6NFE2	0.53957694768905595	NA	1073.48364257812	NA	NA	NA	NA	NA	NA	NA	NA	NA	NA	NA	NA	NA	474.182373046875	NA	NA	NA	NA	NA	NA	NA	NA	NA	NA	NA	NA	NA	NA	NA	NA	NA	NA	NA	0.75554203987121504	1	NA	NA	NA	NA	NA	NA	NA	NA	NA
ZNF316	A6NFI3	A6NFI3	4241.9296875	2881.88134765625	3765.94604492187	6195.38916015625	2571.13647460937	3025.11547851562	2876.23583984375	2646.45092773437	1977.44995117187	1944.09594726562	1846.30187988281	3011.28344726562	4746.35107421875	3684.955078125	4580.30419921875	5451.62451171875	4255.8701171875	4569.27490234375	5155.4658203125	4853.009765625	3526.68334960937	1900.27038574218	2428.8408203125	3462.67529296875	4291.267578125	3172.50610351562	2234.05932617187	3608.9619140625	4582.0625	5474.490234375	4664.2734375	4976.55126953125	4520.04638671875	5216.69873046875	5831.52294921875	5765.87744140625	4700.32568359375	4828.56494140625	3783.38745117187	145.78619384765599	10151.1162109375	10946.1943359375	9544.1396484375	7487.3193359375	6296.06640625	4488.0078125	4855.884765625
TCAF2	A6NFQ2	A6NFQ2	5126.5947265625	4669.12890625	4148.53564453125	5772.47021484375	10867.3544921875	8975.150390625	13532.2548828125	8262.97265625	7462.69580078125	8536.4208984375	5158.04931640625	6427.44873046875	6216.833984375	5150.341796875	5547.82568359375	6768.38623046875	4941.88134765625	3318.35009765625	3010.3212890625	6152.1328125	3459.39672851562	5192.41650390625	4995.27197265625	3994.75341796875	3787.287109375	3713.87817382812	7296.83056640625	5428.03271484375	7522.73193359375	8383.2890625	8750.740234375	7705.3056640625	5586.60791015625	6228.65478515625	4756.498046875	4966.783203125	6456.81884765625	3392.12133789062	3542.83666992187	4215.69677734375	3206.30712890625	9170.0166015625	NA	NA	9605.85546875	10535.1962890625	9451.8037109375
WIPF3	A6NGB9	A6NGB9	NA	NA	NA	NA	NA	NA	NA	NA	NA	NA	NA	NA	NA	NA	NA	NA	NA	NA	NA	NA	NA	NA	NA	NA	NA	NA	NA	NA	NA	NA	NA	NA	NA	NA	NA	NA	NA	NA	NA	NA	NA	NA	NA	NA	NA	NA	NA
TLCD2	A6NGC4	A6NGC4	NA	NA	NA	NA	NA	NA	NA	NA	NA	NA	NA	NA	NA	NA	NA	NA	NA	NA	NA	NA	NA	NA	NA	NA	NA	NA	NA	NA	NA	NA	NA	NA	NA	NA	NA	NA	NA	NA	NA	NA	NA	NA	NA	NA	NA	NA	NA
DCAF8L1	A6NGE4	A6NGE4	NA	NA	NA	NA	NA	NA	NA	NA	NA	NA	NA	NA	NA	NA	NA	NA	NA	NA	NA	NA	NA	NA	NA	NA	NA	NA	NA	NA	NA	NA	NA	NA	NA	NA	NA	NA	NA	NA	NA	NA	NA	NA	NA	NA	NA	NA	NA
ANKRD61	A6NGH8	A6NGH8	NA	NA	NA	NA	NA	NA	NA	NA	NA	NA	NA	NA	NA	NA	NA	NA	NA	NA	NA	NA	NA	NA	NA	NA	NA	NA	NA	NA	NA	NA	NA	NA	NA	NA	NA	NA	NA	NA	NA	NA	NA	NA	NA	NA	NA	NA	NA
TRIM64	A6NGJ6	A6NGJ6;A6NI03	NA	NA	NA	NA	NA	NA	NA	NA	NA	NA	NA	NA	NA	NA	NA	NA	NA	NA	NA	NA	NA	NA	NA	NA	NA	NA	NA	NA	NA	NA	NA	NA	NA	NA	NA	NA	NA	NA	NA	NA	NA	NA	NA	NA	NA	NA	NA
GGT3P	A6NGU5	A6NGU5;P19440	NA	NA	NA	NA	NA	NA	NA	NA	NA	NA	NA	NA	NA	NA	NA	NA	NA	NA	NA	NA	NA	NA	NA	NA	NA	NA	NA	NA	NA	NA	NA	NA	NA	NA	NA	NA	NA	NA	NA	NA	NA	NA	NA	NA	NA	NA	NA
DNAJC9-AS1	A6NH13	A6NH13	NA	NA	NA	NA	NA	NA	NA	NA	NA	NA	NA	NA	NA	NA	NA	NA	NA	NA	NA	NA	NA	NA	NA	NA	NA	NA	NA	NA	NA	NA	NA	NA	NA	NA	NA	NA	NA	NA	NA	NA	NA	NA	NA	NA	NA	NA	NA
TUBAL3	A6NHL2	A6NHL2	28432.373046875	18263.1171875	15358.80078125	21901.09375	15358.30859375	29219.98046875	10354.3671875	9399.5966796875	15078.8291015625	11665.1962890625	31144.853515625	29994.337890625	16198.732421875	18796.275390625	14483.0419921875	9456.5673828125	19121.875	13700.0439453125	NA	NA	13067.2568359375	21580.8203125	42771.40625	18495.744140625	10542.060546875	25834.70703125	19713.380859375	14271.3017578125	35718.60546875	29950.341796875	28005.98046875	22670.296875	20824.0390625	9852.7333984375	11372.5810546875	19882.7578125	6625.81103515625	13170.6591796875	9112.1826171875	3739.50512695312	25454.04296875	NA	18013.7578125	27676.328125	18773.462890625	13980.5927734375	18823.654296875
FBLL1	A6NHQ2	A6NHQ2	NA	NA	NA	NA	NA	NA	NA	NA	NA	NA	NA	NA	NA	NA	NA	NA	NA	NA	NA	NA	NA	NA	NA	NA	NA	NA	NA	NA	NA	NA	NA	NA	NA	NA	NA	NA	NA	NA	NA	NA	NA	NA	NA	NA	NA	NA	NA
SMCHD1	A6NHR9	A6NHR9	96203.2890625	90177.9765625	92216.5625	95938.3046875	34994.2578125	35122.2890625	35457.53515625	33855.96484375	36778.09375	33647.06640625	34635.609375	39307.85546875	36214.38671875	41621.3359375	40037.5546875	43291.12890625	67911.1484375	61560.3359375	64579.60546875	62564.4765625	38724.5078125	38778.765625	39881.578125	41647.51953125	44377.41015625	43963.34765625	45455.2734375	46332.55078125	26663.794921875	28291.93359375	29580.607421875	31081.30078125	35322.3046875	32053.64453125	34852.51171875	32914.921875	32800.03515625	34168.72265625	31758.9375	33419.72265625	35804.1875	39723.00390625	34850.4375	36464.07421875	39340.35546875	40003.68359375	41332.515625
CASTOR2	A6NHX0	A6NHX0	43779.04296875	39988.97265625	35374.1796875	41054.99609375	57648.2265625	54747.265625	56410.6484375	45764.13671875	51356.15234375	47264.55859375	51282.3046875	60742.0703125	55592.01171875	45401.44140625	44903.97265625	46387.328125	50311.1484375	46726.6875	46106.27734375	45256.81640625	14928.2685546875	23889.71484375	12919.82421875	21192.51171875	42908.53125	33360.84765625	35883.51953125	41555.0625	41904.76953125	48942.54296875	50125.390625	44904.97265625	34764.53515625	37169.59765625	40872.06640625	37698.578125	34055.45703125	32591.40234375	34017.69921875	35244.23046875	32344.734375	42957.515625	43092.80859375	49451.765625	15702.619140625	15620.2041015625	19531.53125
ANKDD1B	A6NHY2	A6NHY2	NA	NA	NA	NA	NA	NA	NA	NA	NA	NA	NA	NA	NA	NA	NA	NA	NA	NA	NA	NA	NA	NA	NA	NA	NA	NA	NA	NA	NA	NA	NA	NA	NA	NA	NA	NA	NA	NA	NA	NA	NA	NA	NA	NA	NA	NA	NA
ARHGAP42	A6NI28	A6NI28	NA	NA	NA	4553.68505859375	1891.28308105468	NA	NA	4431.7919921875	NA	3864.13305664062	NA	NA	3943.00024414062	3312.8203125	NA	NA	8888.154296875	9629.84765625	6084.19921875	6073.572265625	8708.498046875	5024.0380859375	3741.52685546875	3858.35913085937	NA	NA	NA	NA	NA	NA	NA	NA	NA	NA	NA	NA	NA	NA	NA	NA	NA	NA	NA	NA	2531.35229492187	2305.02587890625	2688.86010742187
CCDC154	A6NI56	A6NI56	NA	NA	NA	NA	NA	NA	NA	NA	NA	NA	NA	NA	NA	NA	NA	NA	NA	NA	NA	NA	NA	NA	NA	NA	NA	NA	NA	NA	NA	NA	NA	NA	NA	NA	NA	NA	NA	NA	NA	NA	NA	NA	NA	NA	NA	NA	NA
NCF1B	A6NI72	A6NI72;A8MVU1;P14598	NA	NA	NA	NA	NA	NA	NA	NA	NA	NA	NA	NA	NA	NA	NA	NA	NA	NA	NA	NA	NA	NA	NA	NA	NA	NA	NA	NA	NA	NA	NA	NA	NA	NA	NA	NA	NA	NA	NA	NA	NA	NA	NA	NA	NA	NA	NA
CCDC69	A6NI79	A6NI79	NA	NA	NA	NA	NA	NA	NA	NA	NA	NA	NA	NA	NA	NA	NA	NA	NA	NA	NA	NA	NA	NA	NA	NA	NA	NA	NA	NA	NA	NA	NA	NA	NA	NA	NA	NA	NA	NA	NA	NA	NA	NA	NA	NA	NA	NA	NA
UNC119B	A6NIH7	A6NIH7	81398.390625	110327.34375	106004.2265625	99168.2109375	118891.625	100967.5703125	115161.7734375	99135.390625	107337.421875	99977.296875	89220.953125	106980.109375	131218.78125	111243.5	106164.109375	109087.1015625	84650.40625	102770.1640625	84782.84375	94333.6953125	70531.890625	55890.98046875	56960.8046875	63623.0703125	106630.640625	97435.3203125	105510.6953125	107892.8515625	142318.390625	144096.828125	130827.8984375	152001.46875	149251.75	146765.03125	133676.59375	144726.25	132058.5625	135450.703125	130388.5390625	137401.203125	140410.015625	135517.21875	153369.296875	159528.84375	106130.7109375	102465.453125	109908.3828125
LRRC10B	A6NIK2	A6NIK2	NA	NA	NA	NA	NA	NA	NA	NA	NA	NA	NA	NA	NA	NA	NA	NA	NA	NA	NA	NA	NA	NA	NA	NA	NA	NA	NA	NA	NA	NA	NA	NA	NA	NA	NA	NA	NA	NA	NA	NA	NA	NA	NA	NA	NA	NA	NA
WTIP	A6NIX2	A6NIX2	NA	2085.79833984375	2396.7138671875	2321.8681640625	1941.251953125	NA	NA	NA	NA	NA	NA	NA	3883.91552734375	2262.18505859375	NA	1794.11022949218	1301.56750488281	1581.177734375	NA	2642.49609375	NA	NA	NA	NA	NA	860.97308349609295	3704.00463867187	1943.78662109375	NA	NA	NA	1866.16467285156	4064.84619140625	2137.64379882812	1617.06372070312	2119.02490234375	3813.55346679687	NA	NA	NA	6878.6064453125	6977.18115234375	5439.66650390625	7412.41064453125	1599.46166992187	NA	NA
METTL15	A6NJ78	A6NJ78	20919.1328125	16487.025390625	18736.53515625	7102.63330078125	7016.7724609375	3994.62158203125	8775.87890625	6814.5087890625	8634.3349609375	12137.0751953125	12205.771484375	6457.25	NA	NA	NA	NA	16028.9716796875	9727.078125	11744.576171875	19419.82421875	21476.6484375	9383.7041015625	16699.125	14554.4580078125	15754.3974609375	NA	17132.828125	6512.7421875	11667.76953125	5077.8349609375	NA	7112.01513671875	5044.1845703125	NA	NA	NA	NA	8483.646484375	9285.38671875	8644.1923828125	NA	NA	NA	NA	17169.083984375	19023.056640625	15016.046875
SOWAHD	A6NJG2	A6NJG2	NA	NA	NA	NA	NA	NA	NA	NA	NA	NA	NA	NA	NA	NA	NA	NA	NA	NA	NA	NA	NA	NA	NA	NA	NA	NA	NA	NA	NA	NA	NA	NA	NA	NA	NA	NA	NA	NA	NA	NA	NA	NA	NA	NA	NA	NA	NA
LRRC72	A6NJI9	A6NJI9	NA	NA	NA	NA	NA	NA	NA	NA	NA	NA	NA	NA	NA	NA	NA	NA	NA	NA	NA	NA	NA	NA	NA	NA	NA	NA	NA	NA	NA	NA	NA	NA	NA	NA	NA	NA	NA	NA	NA	NA	NA	NA	NA	NA	NA	NA	NA
CD8B2	A6NJW9	A6NJW9;P10966	NA	NA	NA	NA	NA	NA	NA	NA	NA	NA	NA	NA	NA	NA	NA	NA	NA	NA	NA	NA	NA	NA	NA	NA	NA	NA	NA	NA	NA	NA	NA	NA	NA	NA	NA	NA	NA	NA	NA	NA	NA	NA	NA	NA	NA	NA	NA
LIPT2	A6NK58	A6NK58	NA	NA	NA	NA	NA	NA	NA	NA	NA	NA	NA	NA	NA	NA	NA	NA	NA	NA	NA	NA	NA	NA	NA	NA	NA	NA	NA	NA	NA	NA	NA	NA	NA	NA	NA	NA	NA	NA	NA	NA	NA	NA	NA	NA	NA	NA	NA
PCNX2	A6NKB5	A6NKB5	NA	NA	NA	NA	NA	NA	NA	NA	NA	NA	NA	NA	NA	NA	NA	NA	NA	NA	NA	NA	NA	NA	NA	NA	NA	NA	NA	NA	NA	NA	NA	NA	NA	NA	NA	NA	NA	NA	NA	NA	NA	NA	NA	NA	NA	NA	NA
CCDC85C	A6NKD9	A6NKD9	4501.35986328125	2663.1708984375	4002.96484375	4293.23828125	1867.35693359375	NA	802.57220458984295	NA	1033.68688964843	NA	920.44549560546795	2073.7275390625	NA	4582.51318359375	1900.30859375	NA	3985.76171875	4597.76416015625	3235.724609375	3366.69848632812	NA	NA	NA	NA	4173.4365234375	3374.201171875	NA	NA	NA	NA	NA	1436.06506347656	NA	NA	NA	NA	NA	NA	1269.00939941406	NA	NA	NA	NA	NA	1765.84265136718	5040.57080078125	NA
SAC3D1	A6NKF1	A6NKF1	NA	NA	NA	NA	NA	NA	NA	NA	NA	NA	NA	NA	NA	NA	NA	NA	NA	NA	NA	NA	NA	NA	NA	NA	NA	NA	NA	NA	NA	NA	NA	NA	NA	NA	NA	NA	NA	NA	NA	NA	NA	NA	NA	NA	NA	NA	NA
CGB1	A6NKQ9	A6NKQ9;P0DN86;P0DN87;Q6NT52	NA	NA	NA	NA	NA	NA	NA	NA	NA	NA	NA	NA	NA	NA	NA	NA	NA	NA	NA	NA	NA	NA	NA	NA	NA	NA	NA	NA	NA	NA	NA	NA	NA	NA	NA	NA	NA	NA	NA	NA	NA	NA	NA	NA	NA	NA	NA
RGPD3	A6NKT7	A6NKT7	NA	NA	NA	NA	NA	NA	NA	NA	NA	NA	NA	NA	NA	NA	NA	NA	NA	NA	NA	NA	NA	NA	NA	NA	NA	NA	NA	NA	NA	NA	NA	NA	NA	NA	NA	NA	NA	NA	NA	NA	NA	NA	NA	NA	NA	NA	NA
C2CD4B	A6NLJ0	A6NLJ0	5098.205078125	6828.64013671875	5706.271484375	6814.98095703125	7528.2578125	10235.4873046875	10849.5732421875	9381.8759765625	NA	8021.03076171875	12644.50390625	12267.837890625	155141	504278.84375	NA	NA	8830.8349609375	3560.03930664062	7944.580078125	6425.46435546875	10951.1533203125	6075.150390625	5057.00537109375	12482.9912109375	9047.21875	8095.62255859375	NA	NA	12688.900390625	23204.048828125	12537.4755859375	NA	13066.9697265625	13641.306640625	10707.693359375	13091.603515625	8973.529296875	5767.7353515625	NA	NA	NA	45630.66015625	NA	NA	7181.40966796875	18649.52734375	7766.90966796875
ANXA2P2	A6NMY6	A6NMY6	NA	NA	NA	NA	NA	NA	NA	NA	NA	NA	NA	NA	NA	NA	NA	NA	NA	NA	NA	NA	NA	NA	NA	NA	NA	NA	NA	NA	NA	NA	NA	NA	NA	NA	NA	NA	NA	NA	NA	NA	NA	NA	NA	NA	NA	NA	NA
ZNF729	A6NN14	A6NN14	NA	NA	NA	NA	NA	NA	NA	NA	NA	NA	NA	NA	NA	NA	NA	NA	NA	NA	NA	NA	NA	NA	NA	NA	NA	NA	NA	NA	NA	NA	NA	NA	NA	NA	NA	NA	NA	NA	NA	NA	NA	NA	NA	NA	NA	NA	NA
SRRM3	A6NNA2	A6NNA2	NA	NA	NA	NA	NA	NA	NA	NA	NA	NA	NA	NA	NA	NA	NA	NA	NA	NA	NA	NA	NA	NA	NA	NA	NA	NA	NA	NA	NA	NA	NA	NA	NA	NA	NA	NA	NA	NA	NA	NA	NA	NA	NA	NA	NA	NA	NA
ZNF726	A6NNF4	A6NNF4	NA	NA	NA	NA	NA	NA	NA	NA	NA	NA	NA	NA	NA	NA	NA	NA	NA	NA	NA	NA	NA	NA	NA	NA	NA	NA	NA	NA	NA	NA	NA	NA	NA	NA	NA	NA	NA	NA	NA	NA	NA	NA	NA	NA	NA	NA	NA
C15orf61	A6NNL5	A6NNL5	NA	6287.9951171875	7230.83349609375	NA	2842.6357421875	6580.30029296875	5529.6796875	NA	6592.64990234375	NA	NA	6722.0556640625	NA	14737.8935546875	40732.19140625	10698.41015625	NA	NA	4181.3740234375	NA	NA	8390.1328125	5713.50341796875	6140.64111328125	NA	NA	NA	NA	NA	NA	NA	NA	NA	NA	NA	NA	8995.8818359375	NA	NA	8164.10888671875	NA	NA	NA	NA	8627.619140625	NA	NA
C16orf96	A6NNT2	A6NNT2	NA	NA	NA	NA	NA	NA	NA	NA	NA	NA	NA	NA	NA	NA	NA	NA	NA	NA	NA	NA	NA	NA	NA	NA	NA	NA	NA	NA	NA	NA	NA	NA	NA	NA	NA	NA	NA	NA	NA	NA	NA	NA	NA	NA	NA	NA	NA
ENO4	A6NNW6	A6NNW6	NA	NA	NA	NA	NA	NA	NA	NA	NA	NA	NA	NA	NA	NA	NA	NA	NA	NA	NA	NA	NA	NA	NA	NA	NA	NA	NA	NA	NA	NA	NA	NA	NA	NA	NA	NA	NA	NA	NA	NA	NA	NA	NA	NA	NA	NA	NA
TUBB8B	A6NNZ2	A6NNZ2	NA	NA	NA	NA	NA	NA	NA	NA	NA	NA	NA	NA	NA	NA	NA	NA	NA	NA	NA	NA	NA	NA	NA	NA	NA	NA	NA	NA	NA	NA	NA	NA	NA	NA	NA	NA	NA	NA	NA	NA	NA	NA	NA	NA	NA	NA	NA
ABTB3	A6QL63	A6QL63	NA	5996.18408203125	NA	NA	NA	NA	NA	NA	NA	NA	2455.93188476562	NA	NA	NA	NA	NA	NA	NA	NA	NA	11212.4921875	12086.1640625	11203.2841796875	15617.4169921875	NA	NA	NA	NA	NA	NA	NA	NA	NA	NA	NA	NA	NA	NA	NA	NA	1152.08996582031	NA	NA	NA	NA	NA	NA
RTL8C	A6ZKI3	A6ZKI3	148405.140625	147834.5	144845.203125	155456.8125	102293.9140625	124484.0078125	117312.859375	153796.84375	164959.9375	147812.921875	165175.140625	159776.453125	217436.5	221595.1875	235049.8125	233476.625	114111.484375	103415.9296875	112967.3359375	104546.65625	119956.625	126781.796875	137379.8125	130192.1484375	56025.6171875	43473.1484375	44993.859375	76231.734375	84661.609375	108520.046875	74862.359375	104194.1484375	86217.265625	72210.0703125	82054.078125	85760.1484375	114810.359375	122758.109375	127644.0078125	102876.9140625	57627.78515625	50184.703125	88320.15625	70562.484375	136989.28125	134714.671875	129831.40625
ANKRD30BL	A7E2S9	A7E2S9	NA	NA	NA	NA	NA	NA	NA	NA	NA	NA	NA	NA	NA	NA	NA	NA	NA	NA	NA	NA	NA	NA	NA	NA	NA	NA	NA	NA	NA	NA	NA	NA	NA	NA	NA	NA	NA	NA	NA	NA	NA	NA	NA	NA	NA	NA	NA
ZSWIM8	A7E2V4	A7E2V4	16006.84375	16494.033203125	16434.64453125	17213.974609375	13464.4580078125	13746.1669921875	12584.2060546875	13565.35546875	13687.111328125	11998.607421875	11057.978515625	13532.76953125	16382.681640625	17221.515625	13721.3427734375	14867.7666015625	18353.134765625	16982.716796875	18891.681640625	19444.384765625	12844.2470703125	13640.6044921875	14876.6279296875	13526.7353515625	16599.087890625	18623.61328125	15836.046875	14935.4892578125	14452.390625	12283.322265625	15019.98046875	13723.83203125	14565.26171875	13533.005859375	13982.3955078125	14163.734375	14135.03125	11888.193359375	14018.3876953125	10709.05078125	17376.330078125	20681.384765625	20748.12890625	19217.4765625	17150.47265625	18354.201171875	15330.580078125
MYH7B	A7E2Y1	A7E2Y1	NA	NA	39219.91796875	NA	23415.220703125	NA	19737.564453125	29959.90234375	NA	NA	30294.13671875	31492.30859375	14994.845703125	NA	NA	16638.421875	28453.001953125	18387.55859375	24632.353515625	24265.28125	24954.87890625	36832.6953125	28892.48828125	34408.03125	49141.609375	NA	NA	9047.962890625	25571.849609375	NA	47563.08203125	9273.669921875	8950.203125	6754.8759765625	9526.84375	NA	11247.2490234375	8519.625	9410.1396484375	7766.1103515625	NA	NA	7675.8056640625	NA	11048.970703125	10833.619140625	8908.572265625
ARHGAP32	A7KAX9	A7KAX9	NA	NA	NA	NA	NA	NA	NA	NA	NA	NA	NA	NA	NA	NA	NA	NA	NA	NA	NA	NA	NA	NA	NA	NA	NA	NA	NA	NA	NA	NA	NA	NA	NA	NA	NA	NA	NA	NA	NA	NA	NA	NA	NA	NA	NA	NA	NA
TBKBP1	A7MCY6	A7MCY6	NA	NA	NA	NA	NA	NA	NA	NA	NA	NA	NA	NA	NA	NA	NA	NA	NA	NA	NA	NA	NA	NA	NA	NA	NA	NA	NA	NA	NA	NA	NA	NA	NA	NA	NA	NA	NA	NA	NA	NA	NA	NA	NA	NA	NA	NA	NA
POM121C	A8CG34	A8CG34	12214.7470703125	19628.638671875	22657.564453125	15279.93359375	15944.716796875	16368.8486328125	19513.74609375	16908.091796875	10849.0234375	9257.4814453125	10020.4345703125	12572.2451171875	NA	15646.23046875	18134.044921875	NA	14868.3486328125	13055.2333984375	11582.1611328125	9676.9609375	5271.6357421875	11057.578125	10173.2314453125	4717.30517578125	13262.6953125	9938.759765625	17028.828125	11151.0654296875	17944.345703125	19759.359375	23594.7734375	24633.875	11537.7548828125	20364.05859375	13106.9208984375	17699.359375	16384.634765625	12703.9560546875	14955.900390625	19991.48046875	NA	NA	NA	NA	13118.375	11557.28125	13681.841796875
WASHC1	A8K0Z3	A8K0Z3;C4AMC7;Q6VEQ5	NA	NA	NA	NA	NA	NA	NA	NA	NA	NA	NA	NA	NA	NA	NA	NA	NA	NA	NA	NA	NA	NA	NA	NA	NA	NA	NA	NA	NA	NA	NA	NA	NA	NA	NA	NA	NA	NA	NA	NA	NA	NA	NA	NA	NA	NA	NA
A2ML1	A8K2U0	A8K2U0	NA	NA	NA	NA	NA	NA	NA	NA	NA	NA	NA	NA	NA	NA	NA	NA	NA	NA	NA	NA	NA	NA	NA	NA	NA	NA	NA	NA	NA	NA	NA	NA	NA	NA	NA	NA	NA	NA	NA	NA	NA	NA	NA	NA	NA	NA	NA
EFCAB7	A8K855	A8K855	NA	NA	NA	NA	NA	NA	NA	NA	NA	NA	NA	NA	NA	NA	NA	NA	NA	NA	NA	NA	NA	NA	NA	NA	NA	NA	NA	NA	NA	NA	NA	NA	NA	NA	NA	NA	NA	NA	NA	NA	NA	NA	NA	NA	NA	NA	NA
YDJC	A8MPS7	A8MPS7	NA	NA	NA	NA	NA	NA	NA	NA	NA	NA	NA	NA	NA	NA	NA	NA	NA	NA	NA	NA	NA	NA	NA	NA	NA	NA	NA	NA	NA	NA	NA	NA	NA	NA	NA	NA	NA	NA	NA	NA	NA	NA	NA	NA	NA	NA	NA
CYSRT1	A8MQ03	A8MQ03	NA	NA	NA	NA	NA	NA	NA	NA	NA	NA	NA	NA	NA	NA	NA	NA	NA	NA	NA	NA	NA	NA	NA	NA	NA	NA	NA	NA	NA	NA	NA	NA	NA	NA	NA	NA	NA	NA	NA	NA	NA	NA	NA	NA	NA	NA	NA
LYRM9	A8MSI8	A8MSI8	NA	NA	NA	NA	3474.27416992187	NA	NA	7302.37060546875	7441.083984375	5335.53369140625	6313.66845703125	4806.07421875	NA	7160.36083984375	NA	NA	NA	NA	NA	NA	NA	NA	NA	NA	NA	NA	NA	NA	NA	NA	NA	NA	NA	NA	NA	NA	NA	NA	NA	NA	NA	NA	NA	NA	NA	NA	NA
SYCE1L	A8MT33	A8MT33	NA	NA	NA	NA	NA	NA	NA	NA	NA	NA	NA	NA	NA	NA	NA	NA	NA	NA	NA	NA	NA	NA	NA	NA	NA	NA	NA	NA	NA	NA	NA	NA	NA	NA	NA	NA	NA	NA	NA	NA	NA	NA	NA	NA	NA	NA	NA
CENPX	A8MT69	A8MT69	NA	15350.142578125	13291.302734375	24439.462890625	NA	NA	NA	NA	NA	NA	NA	NA	NA	17503.453125	20538.69921875	NA	15512.693359375	12180.091796875	NA	13956.94921875	NA	NA	NA	26893.6796875	18315.720703125	10484.5458984375	20097.267578125	16831.234375	NA	NA	18553.75390625	NA	NA	17407.58984375	NA	NA	11401.8544921875	NA	NA	NA	27521.935546875	28827.193359375	25971.150390625	32717.580078125	19981.244140625	NA	22232.498046875
RNF212B	A8MTL3	A8MTL3	6036.8486328125	7990.3486328125	6199.67822265625	4805.1298828125	7155.9677734375	6111.55419921875	7659.1240234375	2741.74438476562	5539.599609375	5833.06201171875	8757.900390625	6261.97021484375	5922.3837890625	6878.00537109375	6558.4833984375	5409.8056640625	NA	4959.04052734375	7599.2158203125	5681.9462890625	7568.75830078125	8212.6787109375	6701.91015625	7336.69970703125	6957.9912109375	6293.86083984375	5835.595703125	6456.51513671875	6145.87109375	6497.59521484375	6872.1494140625	7920.634765625	6820.58056640625	6178.49560546875	6947.7783203125	6881.2470703125	7656.6015625	5525.71923828125	NA	NA	6433.630859375	3748.75219726562	2908.16748046875	22244.185546875	7176.66015625	9133.6298828125	8133.70361328125
HMSD	A8MTL9	A8MTL9	NA	NA	NA	NA	NA	NA	NA	NA	NA	NA	NA	NA	NA	NA	NA	NA	NA	NA	NA	NA	NA	NA	NA	NA	NA	NA	NA	NA	NA	NA	NA	NA	NA	NA	NA	NA	NA	NA	NA	NA	NA	NA	NA	NA	4983.8515625	3082.62329101562	NA
CEBPZOS	A8MTT3	A8MTT3	NA	5872.13232421875	8462.7216796875	NA	12197.2138671875	18853.59765625	11379.119140625	16629.21484375	12712.1181640625	13760.7470703125	9911.513671875	6266.79296875	11800.142578125	26034.7109375	17830.177734375	3512.12036132812	NA	NA	NA	10651.798828125	NA	14702.4560546875	NA	10145.2431640625	NA	9181.853515625	9609.626953125	NA	NA	27313.869140625	6957.50146484375	7409.12744140625	NA	NA	NA	NA	NA	5664.533203125	NA	3044.89916992187	NA	NA	NA	NA	7675.5849609375	NA	18674.72265625
BBIP1	A8MTZ0	A8MTZ0	NA	NA	NA	NA	NA	NA	NA	NA	NA	NA	NA	NA	NA	NA	NA	NA	NA	NA	NA	NA	NA	NA	NA	NA	NA	NA	NA	NA	NA	NA	NA	NA	NA	NA	NA	NA	NA	NA	NA	NA	NA	NA	NA	NA	NA	NA	NA
ZNF705G	A8MUZ8	A8MUZ8;A8MWA4	NA	NA	NA	NA	NA	NA	NA	NA	NA	NA	NA	NA	NA	NA	NA	NA	NA	NA	NA	NA	NA	NA	NA	NA	NA	NA	NA	NA	NA	NA	NA	NA	NA	NA	NA	NA	NA	NA	NA	NA	NA	NA	NA	NA	NA	NA	NA
VGLL3	A8MV65	A8MV65	NA	NA	12025.8046875	NA	NA	NA	NA	NA	4664.12939453125	NA	NA	NA	NA	NA	NA	NA	NA	NA	9138.0439453125	10199.181640625	NA	NA	NA	NA	NA	NA	NA	16359.927734375	NA	4471.54248046875	NA	6734.5126953125	9337.181640625	7652.658203125	NA	7050.8017578125	8047.87158203125	10473.3369140625	7915.72119140625	10987.05859375	13336.2216796875	16891.171875	21490.287109375	9701.4228515625	NA	NA	NA
	A8MVM7	A8MVM7	NA	NA	NA	NA	NA	NA	NA	NA	NA	NA	NA	NA	NA	NA	NA	NA	NA	NA	NA	NA	NA	NA	NA	NA	NA	NA	NA	NA	NA	NA	NA	NA	NA	NA	NA	NA	NA	NA	NA	NA	NA	NA	NA	NA	NA	NA	NA
HIDE1	A8MVS5	A8MVS5	NA	NA	NA	NA	NA	NA	NA	NA	NA	NA	NA	NA	NA	NA	NA	NA	NA	NA	NA	NA	NA	NA	NA	NA	NA	NA	NA	NA	NA	NA	NA	NA	NA	NA	NA	NA	NA	NA	NA	NA	NA	NA	NA	NA	NA	NA	NA
FAM171A2	A8MVW0	A8MVW0	26653.884765625	46712.18359375	42984.78515625	41743.88671875	53585.44140625	54770.2265625	61141.39453125	48778.47265625	63017.58984375	74210.890625	56977.19921875	54445.55078125	34513.58984375	42893.2734375	51152.6953125	40891.42578125	29845.49609375	33040.4140625	31290.900390625	39488.36328125	28648.958984375	26840.25390625	29366.271484375	32502.69140625	20640.44921875	26106.505859375	23576.861328125	13437.900390625	23507.931640625	17095.072265625	32635.751953125	27273.359375	23024.783203125	14859.3583984375	13490.6044921875	21473.26171875	18131.537109375	22343.728515625	22065.0546875	19905.966796875	25790.173828125	22791.765625	32214.1953125	NA	12998.4658203125	17664.26171875	17314.498046875
PHF20L1	A8MW92	A8MW92	NA	NA	NA	NA	NA	NA	NA	NA	NA	NA	NA	NA	NA	NA	NA	NA	NA	NA	NA	NA	NA	NA	NA	NA	NA	NA	NA	NA	NA	NA	NA	NA	NA	NA	NA	NA	NA	NA	NA	NA	NA	NA	NA	NA	NA	NA	NA
SNRPGP15	A8MWD9	A8MWD9;P62308	164949.5625	156215.15625	157312.203125	176341.15625	94665.5546875	88359.0390625	93765.328125	96646.0078125	89643.234375	124825.765625	87276.5546875	75317.734375	12603.599609375	95149.546875	76926.2421875	74721.4765625	140569.78125	140142.34375	165511.703125	138029.296875	116223.875	152145.71875	138093.609375	126398.984375	178565.578125	171541.375	158522.96875	141748	102041.7265625	99690.3515625	139539	112572.0859375	105658.3046875	106189.53125	133885.515625	117049.2109375	128899.0625	116242.1640625	127792.5703125	109806.609375	166425.6875	138898.828125	120290.75	149106.515625	189662.015625	122722.921875	161381.25
	A8MWP4	A8MWP4	NA	NA	NA	NA	NA	NA	NA	NA	NA	NA	NA	NA	NA	NA	NA	NA	NA	NA	NA	NA	NA	NA	NA	NA	NA	NA	NA	NA	NA	NA	NA	NA	NA	NA	NA	NA	NA	NA	NA	NA	NA	NA	NA	NA	NA	NA	NA
ELAPOR2	A8MWY0	A8MWY0	NA	NA	NA	NA	NA	NA	NA	NA	NA	NA	NA	NA	NA	NA	NA	NA	NA	NA	NA	NA	NA	NA	NA	NA	NA	NA	NA	NA	NA	NA	NA	NA	NA	NA	NA	NA	NA	NA	NA	NA	NA	NA	NA	NA	NA	NA	NA
	A8MX80	A8MX80	NA	NA	NA	NA	NA	NA	NA	NA	NA	NA	NA	NA	NA	NA	NA	NA	NA	NA	NA	NA	NA	NA	NA	NA	NA	NA	NA	NA	NA	NA	NA	NA	NA	NA	NA	NA	NA	NA	NA	NA	NA	NA	NA	NA	NA	NA	NA
IQANK1	A8MXQ7	A8MXQ7	NA	NA	NA	NA	NA	NA	NA	NA	NA	NA	NA	NA	NA	NA	NA	NA	NA	NA	NA	NA	NA	NA	NA	NA	NA	NA	NA	NA	NA	NA	NA	NA	NA	NA	NA	NA	NA	NA	NA	NA	NA	NA	NA	NA	NA	NA	NA
MAGEB17	A8MXT2	A8MXT2	76975.828125	92618.328125	78770.8125	NA	115668.6875	93656.234375	92268.84375	151105.59375	116860.703125	116299.5859375	69999.9375	97677.8671875	148247	138829.484375	141724.875	135878.6875	69847.3671875	100139.2734375	103729.3515625	78692.59375	66686.3671875	83264.453125	86113.453125	89382.46875	165471	156535.984375	171820.640625	226090.046875	82889.2265625	122292.359375	NA	116713.1640625	200625.59375	264737.90625	209610.703125	215769.421875	161342.328125	135378.40625	175318.40625	141108.75	185472.34375	222117.46875	238749.375	179231.96875	105122.171875	86727.2421875	113733.1953125
NUDT19	A8MXV4	A8MXV4	43337.3828125	47985.9375	47602.203125	38292.70703125	95103.0625	82836.1484375	75479.6328125	106147.109375	84723.8046875	93547.828125	96725.7421875	88693.921875	55553.97265625	76710.9375	77335.6171875	91593.2734375	65279.87109375	70828.3046875	61141.3671875	60551.62890625	79087.8984375	78035.609375	77764.40625	79452.015625	104241.359375	96031.8125	106142.5234375	86004.5859375	129704.40625	150471.234375	167941.453125	152114.515625	103297.3828125	92218.375	100556.1328125	105899.40625	133963.65625	107590.3984375	123678.2890625	110015.5234375	67847.5546875	77308.59375	72086.3203125	89390.8203125	126757.6328125	144736.140625	143205.21875
COL6A5	A8TX70	A8TX70	NA	NA	NA	2.7697329521179102	NA	NA	NA	NA	NA	1.92132651805877	NA	NA	NA	NA	NA	NA	NA	NA	NA	NA	NA	6.7050457000732404	NA	NA	NA	2.8918886184692298	NA	NA	2.3159093856811501	0.36855310201644798	NA	0.74719065427780096	2.9939148426055899	NA	0.25192344188690102	NA	NA	3.55610367842018E-3	3.19613167084752E-3	3.5373559221625302E-3	NA	NA	NA	NA	NA	NA	2.0440931320190399
MIF4GD	A9UHW6	A9UHW6	NA	NA	NA	NA	19967.46875	15442.8837890625	16883.98046875	14247.8857421875	13395.6376953125	19218.5234375	14400.09765625	16791.740234375	18838.74609375	NA	15653.44140625	20626.73828125	11487.3515625	NA	14166.794921875	10043.3681640625	5627.2578125	NA	13567.2783203125	10226.4072265625	35851.62890625	45941.58203125	42268.6875	49009.0234375	36215.390625	25198.517578125	NA	33007.828125	57233.49609375	48188.8515625	70328.0390625	59205.16796875	31234.396484375	41984.41796875	33954.22265625	25730.205078125	43505.9921875	59216.6484375	33838.0234375	52494.3359375	13714.3984375	18659.13671875	24941.482421875
UPK3BL1	B0FP48	B0FP48;E5RIL1	NA	NA	NA	NA	NA	NA	NA	NA	NA	NA	NA	NA	NA	NA	NA	NA	NA	NA	NA	NA	NA	NA	NA	NA	NA	NA	NA	NA	NA	NA	NA	NA	NA	NA	NA	NA	NA	NA	NA	NA	NA	NA	NA	NA	NA	NA	NA
MYO1G	B0I1T2	B0I1T2	NA	NA	NA	NA	NA	NA	NA	NA	NA	NA	NA	NA	NA	NA	NA	NA	NA	NA	NA	NA	NA	NA	NA	NA	NA	NA	NA	NA	NA	NA	NA	NA	NA	NA	NA	NA	NA	NA	NA	NA	NA	NA	NA	NA	NA	NA	NA
HACD1	B0YJ81	B0YJ81	NA	11906.9169921875	12270.890625	10936.0166015625	NA	NA	6027.724609375	8046.72607421875	13160.2939453125	6168.0849609375	7610.16015625	NA	11339.1455078125	3390.51489257812	17801.1875	18938.650390625	12114.4150390625	16846.89453125	13120.7548828125	16434.751953125	6574.47998046875	12675.1318359375	15474.0703125	8508.8017578125	28526.244140625	30606.28515625	31806.5625	31187.763671875	29998.603515625	20258.119140625	29234.845703125	23710.716796875	31144.583984375	22641.494140625	24186.494140625	22194.916015625	28610.349609375	29684.869140625	26700.224609375	21925.947265625	24959.109375	47506.296875	23755.958984375	37800.3046875	22278.15234375	26113.83984375	26430.828125
ESPN	B1AK53	B1AK53	NA	NA	NA	NA	NA	NA	NA	NA	NA	NA	NA	NA	NA	NA	NA	NA	NA	NA	NA	NA	NA	NA	NA	NA	NA	NA	NA	NA	NA	NA	NA	NA	NA	NA	NA	NA	NA	NA	NA	NA	NA	NA	NA	NA	NA	NA	NA
MRFAP1L2	B2RBV5	B2RBV5	NA	NA	NA	NA	2650.67138671875	3745.921875	4464.6943359375	6787.1953125	3858.91235351562	NA	NA	NA	2455.74584960937	3311.271484375	5783.6845703125	5587.62841796875	NA	2034.73962402343	NA	NA	2593.6962890625	NA	1971.53796386718	2683.14306640625	NA	NA	NA	NA	NA	3105.24755859375	NA	1802.23266601562	NA	NA	NA	NA	NA	NA	NA	NA	NA	NA	NA	NA	NA	NA	1362.404296875
MYO9A	B2RTY4	B2RTY4	37010.10546875	32490.21484375	20554.330078125	24394.205078125	26694.267578125	30110.240234375	29982.658203125	27472.32421875	34288.1640625	37860.375	27489.208984375	28401.158203125	41775.4140625	34279.53125	38853.7890625	50078.55859375	35810.2890625	17155.078125	19445.353515625	23673.603515625	28290.400390625	22847.74609375	14771.736328125	32183.908203125	38869.80859375	41463.0703125	45488.51953125	31777.9140625	36586.890625	42928.35546875	74321.296875	29652.947265625	39835.4609375	38172.7265625	17065.76171875	29633.36328125	24582.8203125	23285.685546875	30875.541015625	26273.697265625	55826.578125	67647.828125	59705.4453125	62102.63671875	32396.8046875	45507.765625	36312.50390625
POTEC	B2RU33	B2RU33	NA	NA	NA	NA	NA	NA	NA	NA	NA	NA	NA	NA	NA	NA	NA	NA	NA	NA	NA	NA	NA	NA	NA	NA	NA	NA	NA	NA	NA	NA	NA	NA	NA	NA	NA	NA	NA	NA	NA	NA	NA	NA	NA	NA	NA	NA	NA
SMIM1	B2RUZ4	B2RUZ4	12868.345703125	NA	10999.248046875	10045.9287109375	NA	NA	NA	NA	11151.03125	5897.62841796875	3063.80639648437	NA	NA	NA	NA	NA	12431.7001953125	9032.033203125	12249.7666015625	5615.8154296875	3760.45043945312	NA	NA	NA	8855.75390625	14134.1513671875	16191.734375	4594.15869140625	NA	NA	NA	NA	NA	NA	NA	NA	3733.59375	NA	NA	1869.34606933593	NA	NA	NA	NA	NA	NA	NA
SRRM5	B3KS81	B3KS81	NA	NA	NA	NA	NA	NA	NA	NA	NA	NA	NA	NA	NA	NA	NA	NA	NA	NA	NA	NA	NA	NA	NA	NA	NA	NA	NA	NA	NA	NA	NA	NA	NA	NA	NA	NA	NA	NA	NA	NA	NA	NA	NA	NA	NA	NA	NA
IQCJ-SCHIP1	B3KU38	B3KU38;P0DPB3	NA	NA	NA	NA	NA	NA	NA	NA	NA	NA	NA	NA	NA	NA	NA	NA	NA	2067.23291015625	NA	NA	NA	NA	NA	NA	NA	4349.15380859375	3818.68481445312	6406.03125	2508.35571289062	NA	NA	2867.72802734375	3210.41333007812	4658.080078125	3721.52807617187	2638.24951171875	3872.794921875	5420.109375	5451.42578125	6650.7568359375	NA	NA	NA	NA	1919.78442382812	NA	1585.96228027343
TMEM233	B4DJY2	B4DJY2	NA	NA	NA	NA	NA	NA	NA	NA	NA	NA	NA	NA	NA	NA	NA	NA	NA	NA	NA	NA	NA	NA	NA	NA	NA	NA	NA	NA	NA	NA	NA	NA	NA	NA	NA	NA	NA	NA	NA	NA	NA	NA	NA	NA	NA	NA	NA
SHISA9	B4DS77	B4DS77	NA	NA	NA	NA	NA	NA	NA	NA	NA	NA	NA	NA	NA	NA	NA	NA	NA	NA	NA	NA	NA	NA	NA	NA	NA	NA	NA	NA	NA	NA	NA	NA	NA	NA	NA	NA	NA	NA	NA	NA	NA	NA	NA	NA	NA	NA	NA
ZNF879	B4DU55	B4DU55	NA	NA	NA	NA	NA	NA	NA	NA	NA	NA	NA	NA	NA	NA	NA	NA	NA	NA	NA	NA	NA	NA	NA	NA	NA	NA	NA	NA	NA	NA	NA	NA	NA	NA	NA	NA	NA	NA	NA	NA	NA	NA	NA	NA	NA	NA	NA
SPATA31C2	B4DYI2	B4DYI2;P0DKV0	NA	NA	NA	NA	NA	NA	NA	NA	NA	NA	NA	NA	NA	NA	NA	NA	NA	NA	NA	NA	NA	NA	NA	NA	NA	NA	NA	NA	NA	NA	NA	NA	NA	NA	NA	NA	NA	NA	NA	NA	NA	NA	NA	NA	NA	NA	NA
TDRD15	B5MCY1	B5MCY1	NA	NA	NA	NA	NA	NA	NA	NA	NA	NA	NA	NA	NA	NA	NA	NA	NA	NA	NA	NA	NA	NA	NA	NA	NA	NA	NA	NA	NA	NA	NA	NA	NA	NA	NA	NA	NA	NA	NA	NA	NA	NA	NA	NA	NA	NA	NA
RABGAP1L	B7ZAP0	B7ZAP0	NA	NA	NA	NA	1158.35852050781	NA	NA	NA	NA	NA	NA	NA	NA	NA	NA	NA	NA	NA	NA	NA	NA	NA	NA	NA	3248.20703125	6588.44287109375	13484.259765625	21756.958984375	10422.9326171875	963.753173828125	2227.31372070312	11764.6904296875	NA	28949.779296875	27781.017578125	22906.904296875	15603.1787109375	12977.6669921875	11941.8486328125	12092.890625	14012.3271484375	NA	5485.9853515625	19750.216796875	2595.76904296875	NA	NA
GPR89A	B7ZAQ6	B7ZAQ6;P0CG08	24306.357421875	18363.072265625	23525.45703125	22544.2421875	28683.580078125	26723.888671875	31623.013671875	40987.29296875	31568.83203125	35319.56640625	38848.2734375	40130.30859375	29493.09765625	26710.634765625	29532.224609375	33647.765625	22129.978515625	19982.66796875	26844.775390625	24546.203125	21996.03515625	22096.12890625	23449.328125	27922.61328125	30532.7734375	34397.4140625	27744.193359375	27293.82421875	40392.078125	40386.5546875	32336.478515625	39761.43359375	31892.74609375	36629.85546875	35775.265625	28522.7578125	45230.7578125	35739.8671875	37889.4140625	39733.76953125	32142.337890625	32231.40234375	27444.59765625	23705.341796875	25872.943359375	23861.873046875	22048.154296875
PPP1R3G	B7ZBB8	B7ZBB8	NA	NA	NA	NA	NA	NA	NA	NA	NA	NA	NA	NA	NA	NA	NA	NA	NA	NA	NA	NA	NA	NA	NA	NA	NA	NA	NA	NA	NA	NA	NA	NA	NA	NA	NA	NA	NA	NA	NA	NA	NA	NA	NA	NA	NA	NA	NA
HNRNPCL3	B7ZW38	B7ZW38;P0DMR1	NA	NA	NA	NA	NA	NA	NA	NA	NA	NA	NA	NA	NA	NA	NA	NA	NA	NA	NA	NA	NA	NA	NA	NA	NA	NA	NA	NA	NA	NA	NA	NA	NA	NA	NA	NA	NA	NA	NA	NA	NA	NA	NA	NA	NA	NA	NA
IGLL5	B9A064	B9A064	NA	31961.9765625	15676.1552734375	26560.69921875	34035.1015625	29149.626953125	28352.72265625	38495.60546875	16910.138671875	22259.87890625	25780.916015625	NA	NA	NA	NA	NA	NA	NA	26387.697265625	NA	NA	NA	NA	20556.158203125	32808.00390625	NA	NA	NA	27485	38059.93359375	34046.0546875	35935.1328125	17032.025390625	NA	21054.0390625	26251.56640625	30391.849609375	17733.740234375	32561.8828125	NA	NA	NA	NA	NA	NA	24425.900390625	NA
AJM1	C9J069	C9J069	NA	350.501953125	635.54675292968705	NA	2181.435546875	1776.67687988281	2791.97900390625	2053.1875	1573.57177734375	2327.77026367187	2043.72607421875	1817.80163574218	NA	NA	NA	NA	NA	NA	492.236328125	NA	1560.05065917968	1004.03967285156	NA	2752.34765625	NA	NA	NA	564.88128662109295	NA	1300.40197753906	NA	711.68890380859295	NA	451.10394287109301	NA	NA	675.12548828125	NA	NA	NA	NA	NA	NA	NA	NA	NA	1281.8701171875
RASA4B	C9J798	C9J798;O43374	NA	NA	NA	NA	NA	NA	NA	NA	NA	NA	NA	NA	NA	NA	NA	NA	NA	NA	NA	NA	NA	NA	NA	NA	NA	NA	NA	6944.89794921875	NA	NA	NA	NA	10288.4052734375	7834.927734375	NA	12862.818359375	5042.22314453125	NA	NA	NA	26996.875	31532.466796875	29546.62890625	51808.91796875	NA	NA	NA
UMAD1	C9J7I0	C9J7I0	30967.962890625	29156.10546875	24173.591796875	29535.951171875	39654.01953125	37714.109375	37725.64453125	35248.2109375	40895.76953125	39617.2578125	43214.28515625	39617.94921875	24749.220703125	29769.19921875	41436.82421875	21338.46875	30472.654296875	29675.734375	31099.12890625	32666.224609375	21125.443359375	23704.462890625	13177.853515625	26934.4765625	NA	20733.380859375	25225.873046875	33298.765625	24344.509765625	29155.189453125	16296.5888671875	28438.775390625	32726.3828125	32316.40234375	33731.88671875	35915.17578125	33439.19140625	38929.5859375	30922.66796875	29220.841796875	22293.806640625	30802.259765625	23652.998046875	24912.8203125	29108.79296875	31091.43359375	32370.943359375
BTBD19	C9JJ37	C9JJ37	NA	NA	NA	NA	NA	NA	NA	NA	NA	NA	NA	NA	NA	NA	NA	NA	NA	NA	NA	NA	NA	NA	NA	NA	NA	NA	NA	NA	NA	NA	NA	NA	NA	NA	NA	NA	NA	NA	NA	NA	NA	NA	NA	NA	NA	NA	NA
MCRIP1	C9JLW8	C9JLW8	202080.96875	168814.125	197845.609375	186879.53125	132718.4375	131845.671875	154129.984375	138730.734375	146417.859375	149857.796875	147690.21875	136882.6875	205381.375	173091.359375	179231.25	189661.328125	161075.3125	143469.296875	157929.609375	156907.984375	116154.0234375	101802.4140625	108677.0703125	119890.3203125	155377.53125	143530.09375	154245.421875	122027.359375	104300.5625	98060.1953125	128761.515625	90251.7265625	112492.3984375	105730.046875	115537.5625	115396.40625	112763.0703125	112703.359375	111922.0859375	114969.7265625	210766.078125	248014.109375	214470.09375	285461.59375	118413.5703125	119971.203125	128145.625
TMEM232	C9JQI7	C9JQI7	NA	NA	NA	NA	NA	NA	NA	NA	NA	NA	NA	NA	NA	NA	NA	NA	NA	NA	NA	NA	NA	NA	NA	NA	NA	NA	NA	NA	NA	NA	NA	NA	NA	NA	NA	NA	NA	NA	NA	NA	NA	NA	NA	NA	NA	NA	NA
	C9JQL5	C9JQL5	NA	NA	NA	NA	NA	NA	NA	NA	NA	NA	NA	NA	NA	NA	NA	NA	NA	NA	NA	NA	NA	NA	NA	NA	NA	NA	NA	NA	NA	NA	NA	NA	NA	NA	NA	NA	NA	NA	NA	NA	NA	NA	NA	NA	NA	NA	NA
AKR1B15	C9JRZ8	C9JRZ8	85094.265625	103857.890625	104202.09375	146494.671875	351013.96875	255999.703125	480405.46875	309663.34375	180861.4375	210143.1875	228520.25	221513.265625	114120.8125	146295.359375	85130.5078125	85777.5078125	172188.375	252541.671875	183238.796875	200398.015625	218525.59375	269602.15625	232237.34375	192091.21875	134404.59375	143929.109375	103811.78125	257950.546875	366577.15625	817365	300476.5	748860.125	329399.5	292374.8125	304821.15625	385491.375	203884.140625	228438.859375	374757.75	439064.125	211687.4375	241351.71875	270521.09375	222388.5	225191.28125	191352.40625	178110.359375
C4orf54	D6RIA3	D6RIA3	NA	NA	NA	NA	NA	NA	NA	NA	NA	NA	NA	NA	NA	NA	NA	NA	NA	NA	NA	NA	NA	NA	NA	NA	NA	NA	NA	NA	NA	NA	NA	NA	NA	NA	NA	NA	NA	NA	NA	NA	NA	NA	NA	NA	NA	NA	NA
NACA	E9PAV3	E9PAV3	553838	636108.8125	552411.75	670943.4375	442471.71875	422034.78125	478005.78125	396389.5	376507.21875	347215.28125	390149.78125	343294.75	536169.4375	525246.4375	484808.59375	500353.8125	551566.25	547167.8125	565642.375	601217.125	620744.5625	554613.125	650367.4375	660689	415325.875	427385.8125	421002.71875	729027.625	405932.875	606071.0625	371062.375	676692.125	684805.125	554069.9375	628228	616453.4375	680442.6875	685660.4375	654123.375	610641.375	1183212.25	1349576.25	1025926.0625	1238382.5	1059426.125	1029227.25	882181.4375
NACA	E9PAV3	E9PAV3;Q13765	NA	NA	NA	NA	NA	NA	NA	NA	NA	NA	NA	NA	NA	NA	NA	NA	NA	NA	NA	NA	NA	NA	NA	NA	NA	NA	NA	NA	NA	NA	NA	NA	NA	NA	NA	NA	NA	NA	NA	NA	NA	NA	NA	NA	NA	NA	NA
C11orf98	E9PRG8	E9PRG8	158261.734375	119908.4375	145261.609375	115524.6171875	62562.51953125	67297.3828125	71024.046875	49099.19140625	61830.58203125	60053.7890625	63693.87109375	54565.23046875	61586.8125	59443.390625	67236.5703125	80034.078125	107169.484375	105844.046875	109587.7421875	114141.3828125	162901.6875	173306.875	157432.46875	148491.375	132741.359375	106302.828125	114868.9296875	108186.28125	103495.3046875	93608.90625	125267.015625	93995.9140625	70607.4453125	73325.4609375	66377.3125	72926.203125	65281	67020.9296875	99537.34375	66070.46875	56288.15625	124474.984375	119959.4140625	98147.765625	172728	189630.015625	169997.71875
INS-IGF2	F8WCM5	F8WCM5;P01308	NA	NA	NA	NA	NA	NA	NA	NA	NA	NA	NA	NA	NA	NA	NA	NA	NA	NA	NA	NA	NA	NA	NA	NA	NA	NA	NA	NA	NA	NA	NA	NA	NA	NA	NA	NA	NA	NA	NA	NA	NA	NA	NA	NA	NA	NA	NA
CNK3/IPCEF1	G9CGD6	G9CGD6	NA	NA	NA	NA	NA	NA	NA	NA	NA	NA	NA	NA	NA	NA	NA	NA	NA	NA	NA	NA	NA	NA	NA	NA	NA	NA	NA	NA	NA	NA	NA	NA	NA	NA	NA	NA	NA	NA	NA	NA	NA	NA	NA	NA	NA	NA	NA
TGFBR3L	H3BV60	H3BV60	NA	NA	NA	NA	NA	NA	NA	NA	NA	NA	NA	NA	NA	NA	NA	NA	NA	NA	NA	NA	NA	NA	NA	NA	NA	NA	NA	NA	NA	NA	NA	NA	NA	NA	NA	NA	NA	NA	NA	NA	NA	NA	NA	NA	NA	NA	NA
CROCC2	H7BZ55	H7BZ55	NA	NA	NA	NA	NA	NA	NA	NA	NA	NA	NA	NA	NA	NA	NA	NA	NA	NA	NA	NA	NA	NA	NA	NA	NA	NA	NA	NA	NA	NA	NA	NA	NA	NA	NA	NA	NA	NA	NA	NA	NA	NA	NA	NA	NA	NA	NA
SMIM22	K7EJ46	K7EJ46	NA	NA	NA	NA	NA	NA	NA	NA	NA	NA	NA	NA	NA	NA	NA	NA	NA	NA	NA	NA	NA	NA	NA	NA	NA	NA	NA	NA	NA	NA	NA	NA	NA	NA	NA	NA	NA	NA	NA	NA	NA	NA	NA	NA	NA	NA	NA
SLC35A4	L0R6Q1	L0R6Q1	31083.626953125	23480.95703125	22318.5625	26719.0625	35485.91015625	42510.21875	30480.310546875	40234.70703125	31087.078125	28197.15625	32193.958984375	28569.259765625	53896.54296875	55102.77734375	49134.8984375	60453.8515625	35634.10546875	40417.34375	37511.2109375	39978.0390625	39080.28515625	42029.58203125	37775.890625	34319.7109375	37427.15234375	31548.314453125	35273.92578125	40673.375	39291.11328125	36989.5078125	40433.52734375	41765.52734375	44764.86328125	31874.544921875	42389.875	36261.50390625	52339.09375	50620.6015625	52270.92578125	49987.58984375	64030.96484375	56644.90625	58141.55859375	54712.55859375	52627.55078125	49357.92578125	50810.890625
ASDURF	L0R819	L0R819	16216.4599609375	21315.771484375	22378.654296875	20516.54296875	17521.123046875	19482.181640625	14044.8046875	18877.5859375	15307.0517578125	15666.7197265625	18530.359375	16620.23046875	18004	17940.560546875	18327.865234375	20898.55859375	21694.908203125	20017.875	21863.76171875	16884.63671875	19751.93359375	20315.265625	20925.25	21141.990234375	17715.064453125	14241.6513671875	15215.8388671875	22779.560546875	18892.271484375	22733.4609375	24954.63671875	22079.80859375	25380.412109375	25926.265625	22489.767578125	24434.453125	32838.5390625	21856.4375	19376.88671875	22131.498046875	32053.54296875	43315.71875	31696.052734375	186031.796875	30002.396484375	32796.72265625	28086.17578125
MIEF1	L0R8F8	L0R8F8	118557.6015625	81965.2421875	47861.88671875	99815.1796875	69100.84375	65613.6796875	57822.546875	70742.453125	42883.58984375	51611.84765625	54514.34765625	55261.4375	42995.52734375	56943.25	56550.2265625	53298.75390625	93482.25	93935.609375	75663.3828125	50998.09375	77390.984375	81503.75	120442.8125	83325.515625	44188.2890625	38419.99609375	46094.83203125	44486.4921875	39730.0546875	24446.62890625	43924.77734375	43941.05859375	22005.1171875	42742.75390625	18677.7109375	25995.9453125	43807.8203125	26355.0625	52715.21484375	29400.208984375	NA	NA	NA	NA	117489.046875	88941.640625	101770.078125
DCDC1	M0R2J8	M0R2J8	NA	NA	NA	NA	NA	19671.08984375	20392.9921875	26281.271484375	21708.525390625	11357.7138671875	10506.1943359375	11528.177734375	NA	NA	NA	NA	14036.9404296875	21766.841796875	NA	19312.748046875	41781.52734375	40765.67578125	52180.34375	NA	18715.466796875	22546.955078125	NA	NA	33435.0234375	NA	NA	NA	28248.05078125	NA	15061.7880859375	NA	NA	NA	NA	NA	NA	NA	NA	NA	29671.453125	NA	38851.75
DNASE2	O00115	O00115	152397.546875	121470.125	129540.71875	122626.59375	297948.21875	324315.40625	312127.6875	279035	375341.0625	374615.3125	337921.125	339025.625	268034.53125	62677.171875	220501.46875	330569.46875	260652.640625	252006.140625	217550.390625	215380.65625	122060.3125	155763.609375	158790.21875	144403.171875	326376.03125	327557.65625	350224.625	247243.203125	271838.9375	287566.21875	383372.15625	267793.46875	375625.75	341292.40625	365810.28125	355500.03125	415579.375	426418.6875	429644.78125	464488.4375	394496.625	513900.96875	170643.203125	210072.578125	94038.78125	98511.0078125	80199.8203125
AGPS	O00116	O00116	219635.28125	213311.375	211750.328125	207339.015625	266067.5625	254960.859375	265370.5625	257938.859375	260909.640625	243036.1875	259688.40625	272087.90625	251753.625	269021.09375	280998.90625	265700.25	311110.65625	295489.5	303555.65625	318572.375	221924.203125	221210.34375	241125.390625	228202.03125	230308.640625	219072.5625	240420.25	227979.1875	211713.53125	249684.96875	245637.375	219728.6875	211967.984375	215895.640625	224619.4375	228586.046875	229913.875	225363.984375	235947.75	240944.1875	190271.28125	251179.203125	178713.765625	217295.234375	187475.265625	187711.5625	194542.4375
UBXN8	O00124	O00124	NA	2463.88525390625	8352.7568359375	6789.45947265625	13033.580078125	6957.443359375	11105.6015625	6163.1064453125	7365.00341796875	8208.8583984375	9656.693359375	4588.37109375	NA	NA	3693.970703125	NA	4806.8408203125	3848.2890625	1468.71691894531	3430.74682617187	7387.88134765625	7405.53271484375	8039.91943359375	6676.6328125	NA	5712.04296875	NA	NA	10469.6767578125	19179.748046875	7046.88720703125	17037.859375	8197.6728515625	10457.3359375	8711.9033203125	7311.94677734375	16460.501953125	17622.0234375	14846.8779296875	13051.5546875	NA	NA	NA	NA	13282.517578125	16241.0107421875	14140.05859375
KIF2A	O00139	O00139	118097.2109375	122665.0078125	135801.828125	132843.5	112658.1015625	105675.921875	106699.6640625	103457.890625	115287.734375	103719.1875	106469.8828125	109088.4140625	111190.796875	106160.078125	102867.46875	119062.109375	102259.5703125	113900.8203125	120092.3046875	104296.9296875	125590.3046875	142288.1875	138440.390625	150475.640625	90289.3984375	100771.78125	98723.53125	103654.5	98066.640625	123535.9296875	101390.6640625	101763.1640625	113099.6953125	94792.90625	108646.8515625	113810.9375	109713.4296875	100887.4375	91441.6171875	101884.8984375	94490.0390625	109236.078125	95057.9609375	109621.4765625	135446.75	161601.140625	140963.640625
TK2	O00142	O00142	62358.66015625	51096.14453125	68744.8359375	48358.41015625	109030.6953125	154700.859375	143037.546875	140412.859375	169150.703125	167022.78125	183545.6875	142349.609375	152080.125	157454.75	157885.484375	133464.78125	82952.34375	101047.015625	111519.4140625	127458.390625	55224.3984375	78602.1796875	148417.375	49076.5625	198012.90625	129643.0625	77003.609375	108086.46875	146248.53125	117524.46875	151767.296875	120960.890625	100518.2578125	141661.328125	123652.0625	149163.5625	99604.15625	59107.7578125	79593.546875	64896.86328125	77222.5078125	65891.953125	94499.234375	86199.1796875	50904.12890625	36534.11328125	75879.359375
DDX39A	O00148	O00148	271351.34375	254762.046875	239741.171875	250805.484375	45901.8984375	67725.515625	56126.34765625	61333.2265625	48918.5390625	41213.84765625	69568.875	61005.73046875	45318.2890625	58385.984375	56065.25	80367.3203125	125985.1171875	140086.734375	128737.1484375	133860.90625	148264.265625	146238.78125	145334.765625	164370.15625	139569.15625	165094.65625	141513.328125	122374.265625	88403.4296875	90158.4140625	123244.1171875	51578.30078125	43201.0625	62825.91015625	44022.8125	84947.96875	47166.5390625	43662.37890625	46500.48828125	37805	77426.171875	81163.359375	45682.78125	78730.9609375	161563.484375	186400.65625	169178.390625
PDLIM1	O00151	O00151	1394284.375	1308029.375	1303676	1286159.375	2469321	2501443.25	2403872.25	2371983.5	2264332.25	2207023.5	2250464.75	2305723.75	2251185.25	2240418.25	2139709.75	2328012	1530407.5	1568032.125	1541832.5	1499276.5	1222939.125	1278212.625	1272280.25	1269126.625	1267294	1343829.5	1308251.75	1234907.25	834401.9375	863093.625	971166.625	827403.4375	1520041.5	1398321.625	1464452.5	1444393.5	968093.4375	973535.3125	919844.625	943309.3125	1666171.875	2018303.375	1790341.125	2034818.125	533768.125	578062.375	573444
ACOT7	O00154	O00154	1325028.5	1167225.625	1244339.625	1148394	1385784.75	1451878.75	1358737.75	1380820	1367826.75	1466630.875	1442550.375	1488714	1400210.75	1199280.625	1256494.5	1325885	1118283.5	1210399.25	1231728.125	1153039.75	1668714.625	1756928	1850946.5	1680421.625	981114.125	949428.5625	919753.75	891109.8125	1019396.75	982518.5625	1026550.4375	1027558.9375	796561.4375	756083.3125	836950.375	817186.625	1004162.3125	1062209.75	1018365.75	1020325.875	1035954.0625	1017605.5625	1104876.625	1128577.625	1170761	1111719.75	1081230.5
MYO1C	O00159	O00159	1282413	1200438.125	1243303.75	1220850.75	1417896	1378765.875	1377536	1348398.5	1522035.5	1490008	1565818.25	1562150.75	1106062.125	1079645.75	1106028.25	1107569.125	1262328.25	1239208.125	1259829.25	1231796.875	697617.4375	731301.8125	715718.125	729523.3125	2244584	2277827.75	2287360.25	2121164.5	1540760.125	1537238	1612040	1555151	2614457.75	2518926	2574563	2661706	1859198.625	1825528.375	1819772.125	1877533.5	1915368.75	1814090.875	2052450.125	1855074.5	932413	902347.4375	907925.1875
MYO1F	O00160	O00160	NA	NA	NA	NA	NA	NA	NA	NA	NA	NA	NA	NA	NA	NA	NA	NA	NA	NA	NA	NA	NA	NA	NA	NA	NA	NA	NA	NA	NA	NA	NA	NA	NA	NA	NA	NA	NA	NA	NA	NA	NA	NA	NA	NA	NA	NA	NA
SNAP23	O00161	O00161	126393.8984375	91901.125	106355.375	95661.5625	122966.21875	125426.515625	129804.6796875	118285.1796875	126504.765625	105289.890625	114057.203125	126037.4375	84673.9453125	62908.34375	76927.8515625	88977.625	99639.8828125	96452.3984375	95583.2421875	104618.671875	110710.3046875	97212.7890625	104736.8515625	118371.4609375	105150.3984375	100017.3515625	107468.546875	137320.515625	118317.765625	135557.59375	139273.75	122908.4921875	109546.59375	99428.046875	109133.703125	108753.7109375	120882.03125	119291.6484375	126972.515625	106256.0390625	88869.734375	128180.6484375	75995.1640625	120072.375	160331.703125	128408.1875	145375.03125
HAX1	O00165	O00165	18620.900390625	21763.888671875	19476.00390625	21867.8125	19970.189453125	21317.267578125	19534.203125	17816.470703125	19851.755859375	22566.3125	22291.712890625	22165.69140625	33851.7109375	37233.125	34451.90234375	33360.98828125	25574.68359375	25847.662109375	28588.603515625	28659.48828125	34838.59375	34817.77734375	29782.587890625	36874.30078125	32720.4375	29577.8046875	31325.44921875	25638.037109375	20218.884765625	17937.666015625	28722.98828125	19908.548828125	26081.373046875	24053.826171875	24687.84765625	26200.048828125	59984.7109375	66083.03125	69541.7421875	67601	44304.82421875	39155.70703125	47450.44921875	52126.6875	33516.32421875	33939.58203125	34434.9609375
EYA2	O00167	O00167	NA	NA	NA	NA	NA	NA	NA	NA	NA	NA	NA	NA	NA	NA	NA	NA	NA	NA	NA	NA	NA	NA	NA	NA	NA	NA	NA	NA	NA	NA	NA	NA	NA	NA	NA	NA	NA	NA	NA	NA	NA	NA	NA	NA	NA	NA	NA
AIP	O00170	O00170	244553.78125	234109.0625	225233.890625	245763.875	183190.453125	173187.625	172400.984375	170883.828125	181101.09375	182830.609375	176669.875	177521.140625	181277.59375	158209.390625	181294.5625	163435.875	227600.703125	239612.59375	229714.15625	254050.96875	159225.09375	171949.65625	162360.15625	169434.8125	243696.171875	264805.03125	256345.921875	249822.09375	199952.078125	222144.40625	230838.4375	216859.640625	236898.03125	226425.28125	231287.28125	244839.203125	228605	241133.671875	236653.3125	226581.890625	329036.4375	294465.34375	285876.03125	332697.1875	141000.671875	160271.734375	146885.96875
GTPBP1	O00178	O00178	156834.578125	144809.765625	156815.09375	134934.890625	112323.7734375	102079.609375	90666.21875	92702.3984375	109085.796875	99767.625	96361.65625	106112.9453125	95106.5625	92972.1640625	90362.171875	115662.359375	130975.8828125	134496.6875	135645.5625	130040.046875	112707.9140625	127635.015625	117979.3671875	115613.2890625	154580.25	148683.9375	154770.1875	123741.8359375	101402.171875	105290.6328125	114765	99363.453125	108050.609375	108363.734375	115519.96875	112588.796875	102112.5546875	103320.40625	96325.2890625	106127.71875	130145.6796875	138733.53125	139519.0625	165815.203125	134686.046875	131197.234375	128020.71875
LGALS9	O00182	O00182;Q3B8N2;Q6DKI2	NA	NA	NA	NA	NA	NA	NA	NA	7533.69384765625	NA	NA	NA	NA	NA	NA	NA	11120.4716796875	NA	12680.330078125	14000.291015625	NA	NA	NA	NA	NA	NA	NA	NA	NA	NA	NA	NA	NA	NA	NA	NA	NA	NA	NA	NA	NA	NA	NA	NA	NA	NA	NA
STXBP3	O00186	O00186	123427.5234375	133070.421875	125022.375	130020.296875	187173.75	182761.265625	191689.71875	182203.515625	192473.203125	184749.53125	194855.6875	186025.390625	183035.375	170847.453125	171480.5625	184197.40625	136134.75	143040.875	143955.65625	134721.171875	148405.0625	163576.03125	161390.046875	156803.84375	151623.609375	151472.890625	133260.96875	156647.671875	166128.96875	189753.984375	172161.984375	180605.171875	193062.859375	202620	192422.5625	185069.015625	191864.9375	191349.359375	186602.328125	188913.515625	146331.296875	148964.15625	130867.3359375	165220.515625	143773.890625	153868.34375	150737.671875
AP4M1	O00189	O00189	27303.884765625	28847.90625	32039.927734375	30406.96484375	35177.77734375	29362.390625	29911.646484375	20810.75390625	34723.2734375	8815.7685546875	31870.056640625	32477.68359375	44394.86328125	10707.2099609375	39859.7578125	51480	25158.970703125	32393.2421875	34420.5625	27897.828125	24409.169921875	30688.966796875	33736.84375	29247.673828125	30366.076171875	35218.18359375	32161.689453125	30471.58203125	24876.17578125	16562.134765625	28705.88671875	26741.57421875	39232.18359375	41701.30859375	29313.244140625	30435.3515625	33237.3359375	33104.6640625	20149.888671875	44016.44140625	63298.9609375	36688.6171875	14443.990234375	36081.08203125	20102.46484375	21644.30859375	16012.2177734375
ARVCF	O00192	O00192	11355.587890625	8487.6337890625	12606.1748046875	9344.8759765625	9478.095703125	7931.61962890625	11776.650390625	9413.51171875	13868.5712890625	12103.9501953125	12761.9697265625	12287.6787109375	8333.595703125	9315.568359375	5798.029296875	6033.60498046875	10575.0615234375	9513.380859375	7155.76171875	7685.6201171875	10787.9482421875	8676.322265625	7483.12451171875	7537.11474609375	10341.0439453125	5603.31298828125	NA	5661.87841796875	9991.1513671875	6953.4541015625	7203.0576171875	8923.3212890625	6037.107421875	9254.3662109375	13855.9541015625	10675.44921875	9815.048828125	8859.515625	11938.5322265625	8099.98388671875	16946.65625	11901.951171875	7926.01708984375	20074.072265625	7024.3759765625	7037.22802734375	6946.77734375
SMAP	O00193	O00193	58559.74609375	55138.625	58848.3359375	47886.20703125	29722.4453125	32355.802734375	25965.216796875	23151.283203125	29101.783203125	23712.904296875	26216.373046875	24748.77734375	29771.12890625	28663.66015625	26299.478515625	26577.5859375	49571.46484375	51174.3671875	48700.578125	45792.46484375	43497.44140625	49459.328125	57445.0546875	46010.7109375	57746.3359375	62772.90234375	57472.69140625	51610.0546875	40363.50390625	41279.94921875	43788.0078125	36170.46484375	40218.30078125	39278.4765625	34426.65234375	33183.1875	34590.375	34391.40625	35728.16796875	27168.54296875	62196.26171875	81859.859375	56286.05859375	69562.796875	55237.78515625	57744.1953125	57793.77734375
RAB27B	O00194	O00194	7806.0263671875	9587.625	7875.17333984375	9118.107421875	17458.927734375	18394.87109375	18597.958984375	17866.244140625	18137.49609375	16451.828125	20217.42578125	16138.8935546875	14424.576171875	10301.951171875	12861.70703125	14590.1708984375	14945.41015625	15371.5322265625	15445.4521484375	14847.037109375	29236.2265625	32717.51171875	35691.6484375	30095.515625	10023.9443359375	6382.27392578125	6043.07080078125	8580.6875	16579.51171875	17930.048828125	9358.85546875	17185.0703125	5748.65625	8993.115234375	6395.57421875	8794.0126953125	12205.0986328125	13251.0830078125	8855.6484375	14859.4169921875	10426.1806640625	8451.369140625	11709.7509765625	11604.2177734375	18401.876953125	19754.431640625	19657.453125
AP3B1	O00203	O00203	482203.90625	497679.03125	455676.4375	484552.21875	656790.5	633180.6875	634924.5	630785.9375	664527.25	658484.3125	677760.8125	678693.5625	591507.375	565734.875	586275	655946.6875	461118.0625	507981.375	500417.9375	519008.90625	448058.96875	466788.03125	460415.375	438312.8125	432276.65625	463848.78125	441643.28125	516735.40625	597749.5625	604829.4375	565878.5	641686.6875	616200.4375	682779.5	649389.25	644916	675372.125	713327	699735.3125	681731.5625	507652.4375	534179.625	521206.9375	561959.1875	536739.8125	499927.28125	506074.625
SULT2B1	O00204	O00204	NA	NA	NA	NA	NA	NA	NA	NA	NA	NA	NA	NA	NA	NA	NA	NA	NA	NA	NA	NA	NA	NA	NA	NA	NA	NA	NA	NA	NA	NA	NA	NA	NA	NA	NA	NA	NA	NA	NA	NA	NA	NA	NA	NA	NA	NA	NA
TLR4	O00206	O00206	NA	NA	NA	NA	NA	NA	NA	NA	NA	NA	NA	NA	NA	NA	NA	NA	NA	NA	NA	NA	NA	NA	NA	NA	NA	NA	NA	NA	NA	NA	NA	NA	NA	NA	NA	NA	NA	NA	NA	NA	NA	NA	NA	NA	NA	NA	NA
RHOD	O00212	O00212	NA	NA	NA	NA	NA	NA	NA	NA	NA	NA	NA	NA	NA	NA	NA	NA	NA	NA	NA	NA	NA	NA	NA	NA	NA	NA	NA	NA	NA	NA	NA	NA	NA	NA	NA	NA	NA	NA	NA	NA	NA	NA	NA	NA	NA	NA	NA
APBB1	O00213	O00213	19684.111328125	23288.70703125	30900.166015625	20853.626953125	24429.5859375	27012.884765625	26081.267578125	25133.693359375	25038.12890625	23755.921875	26540.244140625	20370.001953125	20386.044921875	21879.443359375	17714.537109375	23668.48046875	22730.244140625	19529.525390625	19696.865234375	23287.734375	24039.296875	16906.708984375	21756.078125	27021.083984375	19471.486328125	11177.7431640625	18469.890625	10670.5693359375	18441.89453125	15297.02734375	32094.36328125	15511.9189453125	12888.248046875	12748.13671875	16599.439453125	13635.0439453125	12551.8046875	19057.61328125	15692.3662109375	19016.408203125	9668.9404296875	12360.568359375	8868.05078125	12659.3349609375	32859.640625	24447.158203125	31006.22265625
LGALS8	O00214	O00214	49393.484375	51168.765625	45446.48046875	54677.82421875	57490.49609375	44438.10546875	52723.9609375	46953.38671875	45905.81640625	41438.6796875	44920.09765625	50340.6171875	33007.578125	41485.00390625	51654.21484375	43664.36328125	51876.49609375	51157.953125	53909.609375	69023.7265625	91095.734375	82165.046875	85216.984375	93144.3125	23036.984375	27150.830078125	19538.65234375	24462.5703125	32233.82421875	35970.08984375	40551.69921875	30622.21484375	28348.79296875	21860.681640625	26266.53515625	24739.392578125	21550.001953125	21847.17578125	20401.958984375	18960.8046875	13888.9931640625	26281.603515625	22414.880859375	22376.603515625	65261.14453125	65912.8671875	67046.2265625
NDUFS8	O00217	O00217	258877.25	297450.65625	305923	278695.40625	423723.40625	406326.375	397145.3125	384936.71875	416864.03125	412102.53125	427088.21875	384448.59375	208144.59375	229261.96875	192803.859375	211866.390625	280949.84375	269994.71875	258610.421875	268311.09375	300964.34375	283423.75	275781.15625	244973.90625	263604.5625	219271.296875	257685.96875	223357.515625	329068.875	279163.46875	331898.40625	318489.28125	307341.90625	274415.5625	312698.375	293785.71875	158407.65625	132177.21875	158782.0625	154789.765625	378540.5625	363282.15625	335257.0625	337988.03125	286775.0625	294924.15625	301424.34375
HAS3	O00219	O00219	NA	NA	NA	NA	NA	NA	NA	NA	NA	NA	NA	NA	NA	NA	NA	NA	NA	NA	NA	NA	NA	NA	NA	NA	NA	NA	NA	NA	NA	NA	NA	NA	NA	NA	NA	NA	NA	NA	NA	NA	NA	NA	NA	NA	NA	NA	NA
TNFRSF10A	O00220	O00220	NA	NA	NA	NA	NA	NA	NA	NA	NA	NA	NA	NA	18414.615234375	20184.20703125	11045.3876953125	17710.798828125	31521.373046875	NA	34041.40234375	21087.4296875	26202.529296875	30790.3828125	20494.16015625	NA	NA	NA	NA	NA	NA	NA	NA	9167.9541015625	NA	NA	NA	NA	7302.85400390625	15274.1435546875	12072.697265625	NA	NA	15029.6796875	NA	NA	2595.60327148437	NA	10362.517578125
NFKBIE	O00221	O00221	49377.5703125	40713.65234375	43199.06640625	40009.18359375	32262.791015625	35194.48828125	35552.01171875	33032.59765625	39058.31640625	41777.6484375	33543.3984375	40000.01171875	35973.9453125	35245.71484375	33338.09375	37868.1171875	32175.1640625	40429.02734375	38559.9140625	32767.6953125	29800.6796875	31452.126953125	25740.443359375	30271.806640625	32172.875	32948.51171875	21814.439453125	23236.62890625	24960.640625	20017.203125	24807.22265625	19165.138671875	15097.60546875	16378.4521484375	17361.890625	15046.970703125	17509.236328125	19901.755859375	14997.89453125	18020.095703125	31305.724609375	19894.669921875	33151.03125	31204.748046875	23434.796875	27814.49609375	29993.953125
PSMD11	O00231	O00231	1045073.1875	973598.375	1033994.125	1016436.1875	982839.375	986090.625	1013612.625	925449.9375	1020571.625	989951.875	994096.9375	1037045.8125	900276.5	885112.25	980089.75	858121.625	860974.5625	862106.25	862123.1875	890225.75	1100655.625	1162521.875	1185358.5	1203737.375	869528.5	769155.5	870918.75	743179.75	784153.625	770412.3125	843594.6875	803365.125	741946.9375	757524.4375	764508	754338.5625	775468.0625	796979.8125	793511.75	806129.9375	800235.375	805793.3125	745086.125	1002319.375	1086766.25	1057312.625	1123012.375
PSMD12	O00232	O00232	427301.75	457580.8125	429203.875	451004.75	455546.875	486653.65625	466269.75	473197.15625	545593.3125	530722	509676.84375	511816.34375	439159.15625	474983.625	462914.6875	476867.59375	402985.15625	407380.03125	431158.59375	425529.625	580536.75	579385.125	622534.9375	594359.3125	399289.03125	360499.78125	390853.1875	478677.71875	401864.875	521996.9375	305144.71875	455339.25	460438.4375	457761.65625	422905.28125	431682.125	533131.6875	468262.5	536908.8125	498179	400252.5625	405538.8125	329185.40625	387454.03125	592816.3125	656604.125	665233.4375
PSMD9	O00233	O00233	482750.21875	466574.5625	475845.71875	443107.53125	471756.46875	421708.53125	463763.5	455280.625	423314.875	390393.90625	452097.90625	424134.6875	342934.21875	402885.53125	249680.828125	397606.09375	415531.21875	425702.0625	415340.1875	437867.25	569927.5	556519.0625	651400.75	561684.375	385120	350020.5	359797.6875	365984.75	319628.125	325066.84375	354061.625	355959.71875	319552.4375	339949.4375	340528.375	340078.4375	395727	429809.59375	399870.625	401316.3125	353433.5	611744.4375	386816.9375	468290.25	507487.0625	513342.875	502387.90625
SIRPB1	O00241	O00241	NA	NA	NA	NA	NA	NA	NA	NA	NA	NA	NA	NA	NA	NA	NA	NA	NA	NA	NA	NA	NA	NA	NA	NA	NA	NA	NA	NA	NA	NA	NA	NA	NA	NA	NA	NA	NA	NA	NA	NA	NA	NA	NA	NA	NA	NA	NA
ATOX1	O00244	O00244	384716.5	379634.625	378952.15625	370613.6875	606446.5625	589335	634517.1875	554095.25	570039.5625	537247.5	584936.25	596871.9375	534056.75	511448.96875	514773.1875	514389.03125	426775.21875	429243.625	436075.96875	429837.59375	565720.5625	522616.09375	546515.875	516999.1875	539832.5	568579.875	529505.8125	519068.84375	870696.1875	987244.9375	933559.25	926425.75	751231.5	736885.0625	760040.375	700486.9375	758208.1875	703096.125	729489.125	668843.8125	848232.5625	877595.4375	738889.5	1012201.0625	511695.71875	638918.9375	535071.8125
MEN1	O00255	O00255	NA	NA	NA	2731.20483398437	NA	2340.50366210937	4412.55078125	5989.04052734375	NA	NA	NA	6251.451171875	NA	NA	NA	NA	6934.92333984375	4415.00146484375	7524.63134765625	6359.41796875	5414.74658203125	5219.72216796875	3682.63037109375	2956.73168945312	6087.154296875	2256.15966796875	NA	6819.28564453125	4655.33349609375	7863.83837890625	NA	6505.9599609375	7855.783203125	5243.05517578125	8005.470703125	3499.73388671875	10104.5517578125	10203.0205078125	9537.7314453125	6215.48046875	NA	NA	NA	NA	9782.4736328125	3571.22192382812	6097.1103515625
CBX4	O00257	O00257	NA	NA	NA	NA	NA	NA	NA	NA	NA	NA	NA	NA	NA	NA	NA	NA	NA	NA	NA	NA	NA	NA	NA	NA	NA	NA	NA	NA	NA	NA	NA	NA	NA	NA	NA	NA	NA	NA	NA	NA	NA	NA	NA	NA	NA	NA	NA
GET1	O00258	O00258	18771.50390625	17667.326171875	16948.330078125	21085.423828125	47158.86328125	47842.33984375	46795.03515625	49730.0703125	49599.3125	46418.0546875	54376.359375	57115.515625	54096.36328125	41373.1640625	52450.03515625	22069.455078125	22155.103515625	23817.962890625	20607.0703125	25736.1796875	26737.67578125	21929.65625	19425.369140625	25825.611328125	15078.1083984375	18776.5546875	15715.720703125	29451.455078125	40516.890625	53245.640625	29369.15625	56487.765625	39857.91015625	37486.5859375	39494.43359375	39041.8125	40006.01171875	42175.1953125	39478.47265625	34701.08203125	51309.6953125	53060.4140625	57655.23046875	42665.34375	36870.78515625	34969.07421875	33137.203125
PGRMC1	O00264	O00264	372186.40625	361456	404051.3125	364810.28125	664505.625	639971.125	634946.5	732752	689615.3125	770379.6875	727591.9375	701064.5	573449.625	604284.9375	621446.4375	285708.6875	386421.09375	361538.125	353739.53125	380167.625	399332.125	420989.78125	362164.71875	373885.375	767163.0625	665056.75	692586.3125	733732.0625	1138428.125	1375410.875	1196428.25	1257846.125	934677.0625	1003120.375	1028604.4375	1040050.4375	1081049	1048638.75	1065267.25	1090085.125	928617.875	898882.125	870548.1875	1298920.75	608304.3125	613770.3125	664284.25
SUPT5H	O00267	O00267	148442.453125	146824.890625	144211.96875	152086.484375	99599.6171875	97438.328125	100448.4609375	101198.4453125	80480.1484375	82655.234375	80380.640625	87475.1796875	109879.109375	121080.984375	97717.515625	117035.3671875	120455.7578125	120929.6640625	127788.0234375	126607.734375	121745.4140625	125278.671875	123065.625	129312.1328125	106530.4453125	115088.3984375	100652.796875	113298.46875	106865.515625	121320.5390625	108748.7578125	105371.375	83986.7421875	90173.1015625	89383.7421875	91380.2109375	93410.9453125	93012.84375	100237.2109375	91662.8359375	124420.7578125	124976.75	138161.71875	133072.3125	135406.375	137814.3125	121262.5234375
TAF4	O00268	O00268	NA	NA	NA	NA	NA	NA	NA	NA	NA	NA	NA	NA	NA	NA	NA	NA	NA	NA	NA	NA	NA	NA	NA	NA	NA	NA	NA	NA	NA	NA	NA	NA	NA	NA	NA	NA	NA	NA	NA	NA	NA	NA	NA	NA	NA	NA	NA
DFFA	O00273	O00273	67835.765625	85186.3046875	78986.578125	89440.9140625	84508.609375	87800.1875	81090.3515625	90734.5546875	74288.3359375	77370.046875	87653.7109375	79251.609375	85838.46875	91448.8515625	82116.828125	87920.2578125	97937.484375	90085.6328125	90375.6171875	98111.3203125	145786.53125	138693.25	133002.609375	137599.390625	72517.515625	84565.6171875	73478.2109375	96793.109375	104317.78125	96287.3359375	80555.484375	105766.421875	85006.3046875	85107.84375	86325.2734375	91720.4453125	107721.0703125	101781.4375	105586.8125	106989.625	114802.9296875	137803.921875	111842.0078125	164994	149650.828125	149328.96875	164170.1875
RFXAP	O00287	O00287	NA	NA	NA	NA	NA	NA	NA	NA	NA	NA	NA	NA	NA	NA	NA	NA	NA	NA	NA	NA	NA	NA	NA	NA	NA	NA	NA	NA	NA	NA	NA	NA	NA	NA	NA	NA	NA	NA	NA	NA	NA	NA	NA	NA	NA	NA	NA
HIP1	O00291	O00291	140223.21875	144055.234375	139628.734375	147139.796875	152860.75	146775.21875	145014.5625	147194.453125	147533.84375	157738.265625	156011.4375	156194.953125	171521.96875	161333.0625	158173.203125	183075.5625	173511.921875	161976.28125	168179.28125	181117.875	99495.4765625	96231.75	95387.828125	90994.578125	58691.06640625	60983.859375	56856.28125	61344.60546875	59618.0078125	56549.71484375	66264.8203125	69852.28125	41349.87890625	37209.0078125	40954.00390625	38794	49277.00390625	42880.6171875	42870.015625	41673.640625	79521.109375	104487.8984375	86852.0859375	122784.578125	121271.1875	120139.9453125	125427.1015625
TULP1	O00294	O00294	NA	NA	NA	NA	NA	NA	NA	NA	NA	NA	NA	NA	NA	NA	NA	NA	NA	NA	NA	NA	NA	NA	NA	NA	NA	NA	NA	NA	NA	NA	NA	NA	NA	NA	NA	NA	NA	NA	NA	NA	NA	NA	NA	NA	NA	NA	NA
CLIC1	O00299	O00299	7697134	6763469	7078987	6556091.5	6276976	5811231.5	5862336	5507723	5348388	5333880	5397072	5635680	5194318	5047187.5	5083980.5	5930491	6462786.5	6667110.5	6680680.5	6826509.5	9805949	10817799	10625705	9982740	7759378.5	7718985	7924489	6262176	6442253.5	5524838.5	7420937	5551646	4903436	4617565	4986851.5	4812617.5	4985446	4916750	4579121.5	4960012	6106599.5	5914131	5739098	5070082	8974479	9561242	9209338
TNFRSF11B	O00300	O00300	12567.8427734375	12637.1796875	12497.2392578125	11769.1884765625	10726.98828125	14761.8193359375	11508.763671875	14177.3837890625	18249.130859375	17022.029296875	17209.771484375	15304.15234375	5878.1689453125	6236.4169921875	6054.94775390625	2716.95971679687	19063.046875	17205.775390625	17065.50390625	14132.91015625	3368.68920898437	2085.38061523437	4108.697265625	3556.9296875	5027.30224609375	13844.115234375	10344.7578125	13090.978515625	15211.5849609375	15283.1767578125	14437.533203125	16321.701171875	14090.7509765625	13613.5888671875	11168.546875	12545.091796875	15666.5380859375	14820.23046875	16439.849609375	13466.5615234375	8886.37109375	12840.1083984375	7375.76171875	9196.1982421875	14965.6181640625	10259.859375	10074.7646484375
EIF3F	O00303	O00303	341997.625	326239.1875	379539.125	334140.09375	273919.15625	260829.78125	272380.6875	268103.71875	258825.171875	268225.53125	252163.921875	257353.453125	273914.28125	256889.90625	231969.203125	248690.078125	275952.40625	298231.40625	319745.46875	304955.03125	353440.875	407921.1875	377132.625	382650.53125	281113	272254.03125	287716.125	211815.859375	265581.90625	201115.265625	353659.1875	234268.265625	212609.890625	191237.5	198105.734375	201396.84375	203240.625	220559.296875	227527.546875	220815.46875	271442.125	249580.15625	308443.9375	304242.25	367537.28125	275460.625	342136.34375
WWP2	O00308	O00308	10605.322265625	12324.705078125	14154.3974609375	16660.544921875	10531.13671875	9493.1455078125	9222.56640625	7890.45751953125	8685.7958984375	5716.95458984375	7535.2568359375	16071.2744140625	9099.7255859375	12558.6875	15326.4794921875	17552.09375	15238.5087890625	19297.923828125	12792.978515625	12609.0166015625	5775.71875	6834.69482421875	6857.91357421875	6671.41845703125	14074.0625	10347.919921875	10557.7861328125	10993.1669921875	10406.9560546875	10115.2646484375	7061.58984375	12212.17578125	5473.09130859375	7231.3701171875	8394.62890625	11225.3583984375	6152.2783203125	4148.8193359375	9848.7099609375	7312.38525390625	7464.59619140625	17937.783203125	34660.25	26610.369140625	20846.1484375	16171.81640625	20002.521484375
CDC7	O00311	O00311	NA	NA	NA	NA	NA	NA	NA	NA	NA	NA	NA	NA	NA	NA	NA	NA	NA	NA	NA	NA	NA	NA	NA	NA	NA	NA	NA	NA	NA	NA	NA	NA	NA	NA	NA	NA	NA	NA	NA	NA	NA	NA	NA	NA	NA	NA	NA
BMAL1	O00327	O00327	NA	NA	NA	NA	NA	NA	NA	NA	NA	NA	NA	NA	NA	NA	NA	NA	NA	NA	NA	NA	NA	NA	NA	NA	NA	NA	NA	NA	NA	NA	NA	NA	NA	NA	NA	NA	NA	NA	NA	NA	NA	NA	NA	NA	NA	NA	NA
PIK3CD	O00329	O00329	9318.96484375	13761.7841796875	8875.166015625	9081.62890625	10268.818359375	12347.083984375	9193.998046875	8824.41015625	6747.40625	11040.978515625	10371.3095703125	9517.3974609375	8221.0283203125	5868.55859375	7098.68212890625	8119.42041015625	8100.5693359375	12807.046875	10408.5732421875	7569.69091796875	10523.779296875	6398.20703125	7954.1142578125	6868.06591796875	12133.5078125	9382.7294921875	11609.4462890625	13259.947265625	12317.373046875	11335.1630859375	6454.78076171875	9466.4951171875	12281.2744140625	13351.8828125	11138.787109375	13308.9013671875	12863.2763671875	8917.6884765625	11004.7734375	10518.03515625	16421.974609375	26026.560546875	18034.4609375	20622.349609375	12411.4248046875	15609.9296875	12097.51953125
PDHX	O00330	O00330	23356.255859375	24361.677734375	17701.138671875	22056.236328125	41186.9375	41261.72265625	37839.67578125	41100.1953125	36362.01171875	36229.87890625	32871.51171875	38115.09765625	34510.78125	30149.462890625	30054.201171875	34929.90234375	25427.29296875	24464.650390625	22880.58984375	26952.107421875	43583.7734375	45879.30859375	43965.1015625	42874.875	17472.43359375	15206.9501953125	16134.736328125	15143.140625	20932.63671875	27267.658203125	28369.5546875	26175.2109375	18467.537109375	16196.0908203125	15279.3564453125	13606.8271484375	27338.615234375	23070.646484375	23518.91015625	18425.54296875	22138.783203125	20931.447265625	21173.22265625	23555.333984375	31384.267578125	26303.939453125	31165.0546875
SULT1C2	O00338	O00338	NA	NA	NA	NA	NA	NA	NA	NA	NA	NA	NA	NA	NA	NA	NA	NA	NA	NA	NA	NA	NA	NA	NA	NA	NA	NA	NA	NA	NA	NA	NA	NA	NA	NA	NA	NA	NA	NA	NA	NA	NA	NA	NA	NA	NA	NA	NA
FOXE1	O00358	O00358	NA	NA	NA	NA	NA	NA	NA	NA	NA	NA	NA	NA	NA	NA	NA	NA	NA	NA	NA	NA	NA	NA	NA	NA	NA	NA	NA	NA	NA	NA	NA	NA	NA	NA	NA	NA	NA	NA	NA	NA	NA	NA	NA	NA	NA	NA	NA
	O00370	O00370	244922.09375	230591.828125	112119.109375	244450.25	169344.640625	157127.4375	186600.75	NA	NA	NA	79181.5859375	NA	216602.84375	410402.84375	242439.65625	189942.421875	255199.046875	262667.4375	103932.78125	214893.59375	242135.015625	NA	201168.8125	311317.34375	163170.546875	155271.4375	239626.421875	222196.28125	107694.2734375	101143.515625	150413.59375	NA	125139.4140625	NA	NA	NA	278642.375	168653.9375	NA	244806.8125	NA	NA	NA	NA	472419.59375	377824.625	431190.15625
QSOX1	O00391	O00391	77233.03125	83678.984375	83182.3125	82209.234375	112321.234375	116414.90625	103051.8515625	117787.6484375	120994.0625	115039.171875	118974.0546875	119911.515625	89048.4453125	84113.2890625	83400.8125	93902.671875	94327.28125	101162.15625	100493.6484375	92059.53125	82703.46875	87564.84375	88329.40625	87791.9140625	19989.333984375	19325.3125	22938.029296875	21339.8671875	44633.06640625	46476.84765625	44144.07421875	52330.91796875	34210.28515625	32817.1875	36991.65625	34190.59375	32275.548828125	34793.83984375	34022.24609375	33951.3046875	22277.439453125	26535.908203125	29150.7890625	22072.880859375	49615.80078125	43970.41015625	44162.2734375
P2RY10	O00398	O00398	NA	NA	NA	NA	NA	NA	NA	NA	NA	NA	NA	NA	NA	NA	NA	NA	NA	NA	NA	NA	NA	NA	NA	NA	NA	NA	NA	NA	NA	NA	NA	NA	NA	NA	NA	NA	NA	NA	NA	NA	NA	NA	NA	NA	NA	NA	NA
DCTN6	O00399	O00399	43214.43359375	39180.45703125	43385.41796875	41449.26953125	56887.9765625	61934.7890625	43054.87109375	42913.00390625	52727.94921875	43182.59375	42793.82421875	49352.30078125	87394.34375	110035.125	81525.1953125	100739.65625	32454.685546875	33271.40234375	30178.572265625	38488.9375	37493.86328125	40207.58984375	35806.70703125	37987.1171875	42627.9453125	43023.65234375	39292.84765625	28586.177734375	51810.23046875	48981.2421875	70704.5	38208.98828125	28989.140625	34132.06640625	29626.912109375	26982.037109375	36472.73046875	33525.54296875	38129.5390625	35077.75390625	39337.5859375	46232.6796875	53178.09765625	31207.916015625	32402.712890625	46520.203125	37909.52734375
SLC33A1	O00400	O00400	11779.2490234375	10153.3642578125	14715.1435546875	10884.91015625	21766.744140625	25783.205078125	26953.564453125	22233.576171875	22679.568359375	21638.9375	19690.79296875	20837.044921875	28313.29296875	44655.5546875	30493.291015625	41809.4765625	21742.638671875	18000.29296875	18209.013671875	16349.2626953125	20744.525390625	20373.31640625	24782.08984375	23843.123046875	14578.609375	17121.345703125	15982.234375	22010.642578125	26103.201171875	37902.234375	23881.357421875	34275.05859375	36696.76171875	29607.9921875	30850.662109375	22823.54296875	30563.47265625	23374.353515625	35668.9921875	31647.837890625	62471.79296875	81442.296875	34450.38671875	78920.625	27297.984375	20295.47265625	25091.705078125
WASL	O00401	O00401	90577.7109375	107666.6640625	93707.5078125	96244.4609375	91955.4453125	93252.890625	101422.4296875	84895.0390625	80696.671875	81154.0078125	77331.8046875	93135.296875	125491.4375	119197.2109375	104110.0703125	103943.6328125	110779.03125	92620.453125	107511.2109375	111277.65625	109962.0703125	101153.0546875	108119.828125	104482.078125	119948.609375	123035.7109375	132866.890625	127939.6875	107890.5078125	113907.8203125	118553.34375	117495.265625	131039.9375	114626.7109375	127090.2734375	131959.109375	102006.8203125	108125.6875	106916.453125	105376.5234375	215126.65625	172373.375	191277.140625	153659.625	124169.6484375	118411.5390625	119927.28125
FOXN3	O00409	O00409	NA	NA	NA	NA	NA	NA	NA	NA	NA	NA	NA	NA	NA	NA	NA	NA	NA	NA	NA	NA	NA	NA	NA	NA	NA	NA	NA	NA	NA	NA	NA	NA	NA	NA	NA	NA	NA	NA	NA	NA	NA	NA	NA	NA	NA	NA	NA
IPO5	O00410	O00410	809574.1875	825438.9375	785451.3125	817787	568514.75	526780.75	600692.125	570094.9375	551473.1875	565210.5625	585689.375	577931.0625	543768	529022.625	563017	560664.625	612839.4375	617308.625	650229.6875	607821.4375	737163.3125	750848.5625	750571.5	751692.1875	811091.8125	833238.0625	812491.625	826997.875	745887.25	768334.0625	694509.0625	823982.8125	708965.5	744602.3125	706922.3125	767767.8125	750479.25	765390.125	750037.375	774111.6875	685114.9375	658782.625	657783.375	718454.125	961997.5	901347.5625	931736.1875
POLRMT	O00411	O00411	17288.19921875	14356.40625	16889.341796875	12865.1708984375	7933.82666015625	11872.3818359375	12845.4267578125	11028.0419921875	8832.40234375	6662.8857421875	6379.689453125	5006.8408203125	16209.7939453125	18010.12109375	16672.318359375	21634.818359375	12647.302734375	13004.5068359375	12065.3447265625	10418.87109375	26827.716796875	30434.546875	27726.6171875	26607.271484375	7087.337890625	6323.5888671875	7595.111328125	4501.5498046875	8207.529296875	5988.3544921875	8554.9482421875	5859.19775390625	2125.12744140625	2435.96899414062	7687.43798828125	2531.146484375	10318.72265625	10403.0693359375	9855.4111328125	8449.7900390625	4831.779296875	5432.93017578125	NA	7024.52685546875	19708.12109375	16812.84765625	18914
EEF2K	O00418	O00418	40832.03125	35981.37109375	40170.4921875	42324.05859375	25228.27734375	19687.76171875	19416.548828125	19058.556640625	17677.26953125	21783.55078125	22433.8984375	24758.24609375	31375.55078125	22739.7109375	26591.98046875	33209.4453125	38535.78125	36572.28125	39449.68359375	36712.9296875	18732.58984375	13947.2265625	16242.0654296875	14360.9580078125	57754.6875	51050.78125	46890.9296875	45637.234375	25480.0390625	24303.650390625	37164.73046875	27768.318359375	37658.3671875	29325.6484375	35342.1171875	33955.375	26290.716796875	21611.69921875	18326.908203125	22078.83203125	62309.6875	57829.4921875	52715.0078125	76679.9921875	22956.078125	26814.41796875	28858.83984375
CCRL2	O00421	O00421	NA	NA	NA	NA	NA	NA	NA	NA	NA	NA	NA	NA	NA	NA	NA	NA	NA	NA	NA	NA	NA	NA	NA	NA	NA	NA	NA	NA	NA	NA	NA	NA	NA	NA	NA	NA	NA	NA	NA	NA	NA	NA	NA	NA	NA	NA	NA
SAP18	O00422	O00422	397132.40625	404938.875	383139.84375	368171.5	236944.5625	203444.78125	210339.359375	218315.828125	188215.96875	189116.375	190816.5625	160021.125	133717.484375	126353.4296875	160238.015625	58281.41796875	281456.34375	287348.90625	324843.15625	307497.53125	251142.578125	295327.96875	254791.109375	267329.1875	301613.28125	355409.90625	320651.75	272863.09375	299227.15625	227671.5	318581.21875	246158.625	265750.21875	240834.84375	248311.84375	278713.25	309467.1875	251116.421875	270165.59375	261496	350752.21875	189884.21875	301462.53125	223129.234375	257937.765625	255567.75	264027.625
EML1	O00423	O00423	52373.953125	42669.67578125	51889.1328125	46000.2265625	54981.53125	59730.98828125	54778.421875	58685.18359375	56236.73828125	59162.88671875	60227.3671875	53387.29296875	55580.62890625	61151.90625	50701.4375	60000.1953125	64158.9140625	60252.4765625	54673.91015625	61961.5	36246.3515625	32402.669921875	32536.3046875	28272.662109375	23183.771484375	28934.4140625	21966.357421875	21992.62890625	26050.615234375	23532.501953125	28276.521484375	24374.587890625	24876.546875	21218.201171875	23447.091796875	22445.3984375	21499.341796875	21482.37109375	20407.705078125	18570.462890625	30568.36328125	27421.345703125	25665.841796875	35339.9765625	23126.57421875	20995.1953125	22461.978515625
IGF2BP3	O00425	O00425	497731.03125	475994.28125	467105.71875	456337.125	433622.78125	430688.9375	435219.46875	422393.75	476603.65625	453881.25	454652.25	457002.78125	461126	449311.75	450442.78125	537388.3125	408564.4375	417661.8125	430815.6875	445166.21875	472803.4375	480335.75	500670.875	456541.6875	122522.9140625	121294.5234375	128755.03125	117616.65625	90348.0234375	96364.125	93533.453125	106848.5078125	98994.203125	107671.3203125	122630.515625	119076.890625	127450.65625	122400.921875	113639.8203125	121310.3828125	116341.0859375	137692.609375	120519.828125	178605.953125	168240.71875	158104.359375	150712.25
DNM1L	O00429	O00429	582190.5625	531425.25	538226.125	538998.125	638738.125	591081.125	606232.0625	620460.6875	605774.6875	592618.125	568794.3125	578064.0625	594831.6875	631277.25	590536.0625	613387.5	570961.5	551036.375	559957.3125	568416	691163.5625	680015.125	688624.5625	640345.9375	682450.8125	664606.375	664355.375	623158.8125	800583.625	734686.25	764479.9375	727394.8125	619759.375	611970.75	611745.4375	632695.375	686480.5625	721270.75	737043.5	729321.4375	631624.25	614617.4375	636233.25	684185.5625	688689.3125	674738.5	683891.5
RTCA	O00442	O00442	221634.28125	198087.734375	189701.9375	188236.265625	313174	324899.3125	316728.75	326176.71875	282069.15625	299538.78125	285156.90625	286489.84375	309396.75	306199.25	311349.09375	304744.40625	224121.0625	231818.625	222586.078125	225247.125	359210.90625	320877.9375	339142.8125	379419.59375	242665.515625	205315.265625	234837.375	193486.421875	283932.125	264574.15625	352782.8125	252726.171875	260734.09375	246728	234097.546875	230008.3125	247193.234375	260937.953125	257663.421875	256784.203125	215609.546875	190959.90625	181440.21875	234798.34375	282124.03125	304341.46875	296085.75
PIK3C2A	O00443	O00443	37410.171875	32516.990234375	29915.4453125	33903.5703125	29008.119140625	29206.724609375	30738.98046875	35523.26171875	27537.4453125	30071.92578125	32090.744140625	27872.201171875	28978.080078125	28951.775390625	34370.609375	36728.421875	34754.625	33906.58203125	32117.517578125	33618.98828125	51069.90625	50583.22265625	49065.67578125	49086.0078125	31340.521484375	28689.560546875	33372.61328125	40773.5078125	33205.140625	40509.53515625	38325.1171875	36263.05078125	34986.8515625	37920.26171875	37394.19140625	39326.38671875	32375.8359375	31257.97265625	32121.80859375	29303.56640625	38445.87109375	36303.33203125	32787.66015625	40743.90234375	52936.640625	48541.5859375	51622.2265625
GFRA2	O00451	O00451	NA	NA	NA	NA	NA	NA	NA	NA	NA	NA	NA	NA	NA	NA	NA	NA	NA	NA	NA	NA	NA	NA	NA	NA	NA	NA	NA	NA	NA	NA	NA	NA	NA	NA	NA	NA	NA	NA	NA	NA	NA	NA	NA	NA	NA	NA	NA
LST1	O00453	O00453	NA	NA	NA	NA	NA	NA	NA	NA	NA	NA	NA	NA	NA	NA	NA	NA	NA	NA	NA	NA	NA	NA	NA	NA	NA	NA	NA	NA	NA	NA	NA	NA	NA	NA	NA	NA	NA	NA	NA	NA	NA	NA	NA	NA	NA	NA	NA
IFRD1	O00458	O00458	6051.8505859375	11009.431640625	12242.1640625	9643.478515625	10451.212890625	9393.3740234375	16780.55859375	9536.7890625	NA	6543.62646484375	NA	4191.33056640625	9017.2099609375	15307.4794921875	10901.9345703125	14923.689453125	10039.033203125	9822.08984375	5722.77197265625	9048.2587890625	22202.9296875	17376.296875	17774.154296875	26474.556640625	18880.333984375	14725.9326171875	14666.9228515625	10721.4931640625	14273.5390625	16179.9794921875	16235.2802734375	11328.23046875	11444.1640625	8764.416015625	10348.7802734375	11550.96875	11767.45703125	9598.7724609375	12048.677734375	14349.94140625	31230.15625	34333.359375	43609.7421875	35973.0078125	21551.29296875	29697.984375	21657.27734375
PIK3R2	O00459	O00459	46255.6171875	51322.6640625	48450.6484375	47664.28125	56829.3984375	50164.17578125	47321.50390625	54600.81640625	53988.8828125	55444.23828125	55861.1640625	65876.0078125	65398.9765625	47725.171875	53459.69921875	55807.65625	46164.3359375	50631.80078125	52679.00390625	43746.62890625	44076.04296875	38113.36328125	37786.0234375	43780.609375	36777.16796875	32396.9921875	46513.46484375	29041.63671875	42899.51953125	43331.87890625	51673.96875	37927.4765625	37556.52734375	38113.0625	45657.015625	39611.78125	48017.4296875	33993.56640625	50477.62109375	41188.86328125	51066.6640625	39130.87890625	48690.9375	56868.015625	40611.515625	34948.1875	34299.48046875
GOLIM4	O00461	O00461	154099.6875	145501.90625	145994.21875	147270.171875	96925.03125	97428.25	92540.4296875	98162.046875	87519.25	83142.3046875	77295.890625	81528.1484375	98826.6328125	131168.421875	100088.75	126454.4375	165411.828125	154597.140625	162454.953125	154832.21875	127445.15625	117469.5	111982.515625	123442.9765625	133470.484375	140501.359375	125947.9296875	122963.6953125	120613.9375	137008.171875	120619.3203125	133028.390625	107541.53125	94175.4765625	87637.4453125	97579.6640625	104647.6796875	105259.1171875	120423.6640625	109076.28125	113873.453125	162869.484375	109652.296875	145749.09375	109159.078125	109279.78125	108321.9921875
MANBA	O00462	O00462	13787.5048828125	15991.693359375	15763.2314453125	16726.15625	28907.6328125	29498.884765625	32172.794921875	28153.9296875	43192.0234375	45337.40234375	44722.31640625	40135.73046875	34483.859375	32397.900390625	39242.07421875	33679.01953125	33522.0546875	33183.765625	30617.658203125	35198.26953125	20725.208984375	21022.5078125	21440.43359375	19144.59765625	20511.21875	22821.3671875	19078.216796875	20633.9921875	27209.453125	31642.80078125	17737.455078125	29843.556640625	46133.45703125	42736.65234375	48843.00390625	45287.66796875	60904.74609375	58100.07421875	52634.9921875	53114.58203125	47104.375	43178.50390625	35842.26953125	44954.875	13656.1513671875	11120.85546875	15571.9853515625
TRAF5	O00463	O00463	6990.73046875	9102.123046875	11725.37109375	6001.53369140625	NA	NA	NA	NA	NA	NA	NA	NA	4846.6298828125	477.218658447265	NA	NA	NA	3281.12744140625	3513.27270507812	3978.72900390625	NA	NA	NA	NA	10931.26171875	12632.6396484375	4764.2958984375	9795.8193359375	NA	4190.15380859375	NA	NA	6565.408203125	8893.10546875	8347.861328125	9759.009765625	NA	3587.791015625	1993.439453125	NA	15160.9306640625	13056.6025390625	18057.75	13926.5859375	2959.95263671875	3606.8203125	NA
AGRN	O00468	O00468	32852.1953125	31900.638671875	29433.62109375	29897.447265625	18469.35546875	20100.103515625	21083.673828125	19724.07421875	20405.75390625	19735.240234375	18203.560546875	23338.55078125	21417.416015625	24140.56640625	20882.009765625	21061.31640625	22808.29296875	22014.1328125	23122.05078125	23386.798828125	28472.005859375	28073.896484375	24820.1875	26181.751953125	22662.177734375	25312.125	24061.953125	23055.201171875	19768.166015625	20918.119140625	25760.783203125	20288.40625	21017.087890625	19669.82421875	23277.5703125	21457.58203125	24497.345703125	21835.037109375	22423.150390625	21226.36328125	25839.521484375	19861.244140625	22219.173828125	22687.912109375	18655.453125	17795.90234375	16314.044921875
PLOD2	O00469	O00469	654895.875	632288.0625	628123.25	574336.8125	1216828.5	1221967.75	1247792.25	1224344.875	859629.6875	804749.8125	889822.1875	903712.4375	846550.1875	852062	865026.375	832470.375	897142.4375	942734.1875	918715.9375	886529.5625	1159222.75	1224358.625	1248361.25	1163721.125	1140511.25	1029604.875	1159894.875	1028073.125	1853809	1867479	1942721.75	1932415.125	1133975	1056663	1036999.375	1091628.875	1536729.75	1568444.375	1489301.125	1541716	472306.6875	530148.375	526966.4375	403070.0625	1034168.5	945007.9375	1018645.375
MEIS1	O00470	O00470	17342.158203125	21907.84375	20583.53515625	20498.41015625	1913.49145507812	2574.90185546875	1988.24133300781	2491.09594726562	3583.8974609375	4089.59790039062	3401.42846679687	2578.48413085937	2941.50634765625	3838.49877929687	2767.59155273437	2861.44360351562	14041.9287109375	18413.66015625	18439.71875	13899.873046875	3397.83081054687	3038.4130859375	3012.26171875	2883.75732421875	25630.517578125	26267.064453125	26816.326171875	19659.9453125	5712.669921875	6382.5576171875	6977.74462890625	6564.26806640625	12024.416015625	12437.4921875	12295.0283203125	11259.7998046875	7881.70263671875	8778.072265625	9611.9775390625	9520.7490234375	21266.748046875	24917.068359375	25278.041015625	30684	5310.4970703125	5813.36376953125	5100.8251953125
EXOC5	O00471	O00471	64735.984375	69327.078125	70137.3828125	64536.81640625	91061.0078125	80248.046875	88041.6640625	86374.5234375	91756.03125	89408.6328125	93807.625	86722.171875	75959.5078125	76529.0703125	68577.65625	77751.859375	73572.015625	74320.6015625	74872.59375	68762.3203125	67559.8125	68046.546875	68574.3515625	69499.6796875	74453.5546875	73602.828125	76189.734375	80270.2421875	81722.3125	90898.640625	81029.75	95248.1484375	90557.3828125	87759.25	83243.2421875	83068.0234375	92317.1875	84432.6796875	79875.9609375	74437.328125	72508.0625	87160.9921875	72079.71875	93437.9453125	67996.34375	72713.7734375	72114.1484375
ELL2	O00472	O00472	2507.41040039062	5210.99072265625	4563.30078125	NA	3695.36743164062	4562.86279296875	3347.76025390625	2038.71374511718	2358.67358398437	2209.9228515625	3672.9482421875	4405.3779296875	NA	NA	5448.57421875	3858.43237304687	4753.626953125	3996.97192382812	3555.72924804687	6492.47607421875	4967.2373046875	1874.9921875	4543.341796875	3506.3935546875	3172.21704101562	NA	4453.15380859375	4092.27026367187	4842.01220703125	4830.064453125	6270.58544921875	3438.7080078125	2671.23022460937	3518.10693359375	2843.658203125	2743.02587890625	3710.04467773437	4316.109375	4124.3125	4210.78515625	10688.275390625	NA	NA	3193.15454101562	5105.8486328125	5567.5986328125	3927.00048828125
BTN3A3	O00478	O00478	7747.68212890625	7476.36181640625	7816.896484375	5594.2236328125	9078.8564453125	5413.32080078125	8022.857421875	5358.01513671875	12398.1943359375	6682.7666015625	10872.9287109375	12879.2890625	4124.9853515625	4635.4228515625	NA	6832.4375	7684.56787109375	7378.7470703125	4679.2568359375	8382.794921875	NA	2806.82055664062	3111.95092773437	NA	9071.9697265625	NA	6330.0166015625	6212.2275390625	NA	3415.40600585937	6527.33740234375	NA	4506.92138671875	5644.96728515625	3876.5498046875	4155.0478515625	NA	NA	2139.47973632812	4218.17919921875	8764.7861328125	10107.28515625	10590.09765625	5620.28369140625	NA	NA	NA
HMGN4	O00479	O00479	85303.2578125	77705.5078125	73592.796875	71970.5234375	71234.609375	59710.625	56519.828125	60952.546875	50097.69921875	62119.16015625	56988.87109375	73983.046875	333963.5	368615	416139.15625	104907.3671875	96407.8203125	90810.265625	91205.296875	86511.3203125	71281.0859375	55101.7578125	56221.74609375	74779.765625	154812.8125	115940.875	114655.9765625	112612.8515625	96021.9609375	183800.34375	131581.203125	100595.375	140268.375	130166.0078125	149501.078125	131187.890625	196827.015625	186496.640625	172272	213792.359375	356483.625	262139.328125	382387.34375	333616	108878.9453125	279664.75	124716
BTN3A1	O00481	O00481	NA	NA	NA	NA	NA	NA	NA	NA	NA	NA	NA	NA	NA	NA	NA	NA	NA	NA	NA	NA	NA	NA	NA	NA	NA	NA	NA	NA	NA	NA	NA	NA	NA	NA	NA	NA	NA	NA	NA	NA	NA	NA	NA	NA	NA	NA	NA
NDUFA4	O00483	O00483	99513.7734375	122155.140625	120163.40625	115253.375	134474.625	151377.6875	154100.078125	211345.046875	218028.390625	191615.09375	198118.984375	222538.125	29616.2109375	38766.3671875	62051.0625	24631.779296875	142120.84375	164947.953125	126564.9921875	155605.09375	103330.9765625	72197.796875	93241.34375	116489.0625	106070.0390625	109878.15625	108982.296875	182439.203125	159750.296875	198325.046875	130983.6796875	208321.421875	197119.453125	239439.921875	242389.125	211247.09375	84761.6171875	40052.26171875	85274.421875	72263.0703125	120684.0625	110597.9609375	69991.265625	90802.5703125	177320.984375	134892.875	106553
PSMD14	O00487	O00487	1083754.875	964088.8125	913738.125	953749.625	1067778.875	1007230.5625	1017425.9375	1044127.375	1057349.375	1176301.625	1132663.625	1019096.3125	832159.875	963150.4375	1007466	833929.5	973506	930222.4375	920323.5	914950.125	1096065.375	1155048.5	1253111	1243610	893011.125	884023.8125	988506.0625	777589.875	975992.1875	884163.5	1029047.125	897546.3125	749064.625	807608.9375	851432.0625	793510.75	757823	906016.875	818000.1875	868031.5	912326.25	760223.5	835440.9375	890403.6875	1186053.25	1191980.75	1122181.75
ZNF593	O00488	O00488	56931.55078125	60867.60546875	60387.5234375	55785.2578125	27602.982421875	30435.84375	29720.1640625	28892.0546875	27966.939453125	29658.13671875	22617.087890625	17303.97265625	19585.041015625	26234.087890625	25647.82421875	23018.79296875	42752.8046875	44671.48828125	49147.26171875	42326.03125	60915.5546875	56188.625	65130.23046875	51646.9296875	29952.28515625	26306.203125	27171.140625	24963.05859375	28860.625	25736.783203125	37489.17578125	30938.607421875	24899.98046875	22738.94140625	25728.513671875	26890.814453125	21561.109375	23604.732421875	23559.6015625	17202.021484375	12769.9638671875	15455.5673828125	18120.201171875	22221.50390625	66881.0625	63578.375	64596.35546875
BIN1	O00499	O00499	64351.17578125	75025.21875	80264.9921875	76001.4921875	91618.765625	93095.140625	101451.0625	94806.8984375	89972.671875	90886.6484375	94551.3359375	96601.671875	74422.171875	68407.703125	71897.640625	75023.6640625	78242.390625	77258.9375	81925.5390625	80796.046875	53961.1328125	55705.5546875	53126.734375	63061.7890625	65379.85546875	63556.85546875	58313.1171875	82838.609375	77029.0703125	79732.9453125	76238.390625	82678.9453125	82812.78125	80928.4296875	82099.6171875	87248.171875	98039.3046875	97785.7890625	95649.5703125	90059.515625	52562.0078125	95723.15625	82828.53125	89157.59375	62469.63671875	55985.171875	55639.03125
CLDN5	O00501	O00501	NA	NA	NA	NA	NA	NA	NA	NA	NA	NA	NA	NA	NA	NA	NA	NA	NA	NA	NA	NA	NA	NA	NA	NA	NA	NA	NA	NA	NA	NA	NA	NA	NA	NA	NA	NA	NA	NA	NA	NA	NA	NA	NA	NA	NA	NA	NA
KPNA3	O00505	O00505	185859.09375	187950.40625	172290.390625	212789.28125	123155.4921875	122593.6875	122136.4375	138524.953125	135289.40625	152389.75	153999.390625	141879.59375	126761.65625	111086.015625	125297.1640625	137711.96875	148629.0625	164944.453125	161964.890625	174737.703125	156778.5625	156830.546875	153355.84375	139691.46875	118423.2421875	109183.328125	119136.328125	178253.953125	109781.609375	130972.7109375	93814.7890625	142005.109375	142520.34375	138290.625	136654	136151.03125	173324.34375	135088.6875	126813.4765625	120545.9375	148374.609375	165266.28125	151929.1875	168919.75	259946.515625	246125.078125	225365.390625
STK25	O00506	O00506	31714.06640625	30333.0234375	30156.34765625	28893.728515625	48052.27734375	42672.984375	45224.1328125	46419.01171875	42399.87109375	41783.6953125	50402.2109375	50079.609375	46808.82421875	42374.69921875	44118.375	53190.765625	39613.01171875	32822.73828125	31085.109375	38062.16015625	32285.216796875	30688.060546875	33156.48828125	35601.95703125	34207.1328125	28326.28515625	31829.337890625	39702.28515625	27313.103515625	48198.37109375	31359.13671875	40402.31640625	40164.4296875	36760.73046875	38595.58984375	39437.11328125	33272.37109375	32566.23828125	30323.03125	34073.328125	45400.91015625	42494.75	41165.40234375	54880.68359375	41662.46875	43348.734375	43525.35546875
USP9Y	O00507	O00507	NA	NA	NA	NA	NA	6942.52734375	NA	6945.3369140625	6490.2724609375	NA	6833.29443359375	NA	9133.033203125	7540.1474609375	12822.716796875	NA	5849.99072265625	NA	NA	7369.521484375	6965.46728515625	1741.38061523437	NA	NA	2468.2578125	3494.49389648437	NA	6723.328125	3915.70776367187	4184.3232421875	NA	7484.71875	9780.8837890625	9476.388671875	5886.98291015625	9485.2275390625	12.675588607788001	NA	6246.09375	6131.2529296875	15221.6142578125	10645.7568359375	10523.0712890625	12797.392578125	11267.19921875	5740.5068359375	NA
BCL9	O00512	O00512	NA	NA	NA	NA	NA	NA	NA	NA	NA	NA	NA	NA	NA	NA	NA	NA	NA	NA	NA	NA	NA	NA	NA	NA	NA	NA	NA	NA	NA	NA	NA	NA	NA	NA	NA	NA	NA	NA	NA	NA	NA	NA	NA	NA	NA	NA	NA
LAD1	O00515	O00515	NA	NA	NA	NA	NA	NA	NA	NA	NA	NA	NA	NA	NA	NA	NA	NA	NA	NA	NA	NA	NA	NA	NA	NA	NA	NA	NA	NA	NA	NA	NA	NA	NA	NA	NA	NA	NA	NA	NA	NA	NA	NA	NA	NA	NA	NA	NA
FAAH	O00519	O00519	NA	NA	NA	NA	NA	NA	NA	NA	NA	NA	NA	NA	NA	NA	NA	NA	NA	NA	NA	NA	NA	NA	NA	NA	NA	NA	NA	NA	NA	NA	NA	NA	NA	NA	NA	NA	NA	NA	NA	NA	NA	NA	NA	NA	NA	NA	NA
KRIT1	O00522	O00522	6508.05908203125	7574.337890625	7318.37109375	8667.154296875	7494.951171875	9358.759765625	9115.5078125	9104.314453125	8404.11328125	9520.013671875	6010.744140625	6617.13818359375	10863.6025390625	9702.25	11683.1533203125	11915.4501953125	3556.73706054687	8302.33203125	9074.6611328125	10663.05078125	10405.234375	12465.7265625	8919.6845703125	8116.416015625	13102.884765625	12195.962890625	12199.720703125	7161.0439453125	6367.015625	12983.841796875	13133.3994140625	12878.6845703125	12850.0107421875	10352.8818359375	8346.1181640625	8528.2841796875	10580.478515625	5539.529296875	6633.6689453125	7725.44775390625	16353.5234375	20634.88671875	9614.9873046875	17394.8671875	11902.0185546875	10097.017578125	7586.669921875
CHL1	O00533	O00533	NA	NA	1201.73156738281	NA	2969.92211914062	3178.34545898437	2370.61962890625	3087.01489257812	1292.98095703125	421.918853759765	NA	1124.28283691406	NA	2228.59692382812	NA	NA	1222.58312988281	NA	2784.66479492187	NA	NA	NA	NA	NA	NA	NA	NA	NA	NA	NA	NA	NA	NA	NA	NA	NA	NA	NA	NA	NA	NA	NA	NA	NA	NA	NA	NA
VWA5A	O00534	O00534	56387.90234375	47142.33984375	55822.5234375	46802.265625	153844.625	145820.03125	145531.453125	147771.25	86805.7890625	88481.640625	88647.7265625	82698.9609375	96047.53125	89026.65625	75446.0546875	75840.3203125	214694.796875	200025.71875	185442.25	197823.6875	53888.1015625	57630.859375	56199.82421875	67597.1328125	14329.5224609375	12461.8291015625	13450.212890625	12495.3037109375	9206.1533203125	5944.6416015625	11110.712890625	12277.1650390625	15651.5458984375	10506.787109375	13186.263671875	14481.0986328125	6637.34912109375	NA	NA	6941.98681640625	17316.0390625	44501.67578125	16975.84375	NA	48493.88671875	30807.828125	37719.78515625
PES1	O00541	O00541	217496.890625	195732.15625	205510.921875	218932.578125	103398.546875	110327.21875	111579.4140625	107908.2265625	95237.0078125	88350.671875	82519.234375	96886.15625	122505.78125	138261.15625	121569.078125	142509.734375	155757.28125	150841.703125	158708.375	165159.0625	211646.15625	213463.6875	212400.09375	199807.265625	143317.203125	133337.546875	134222.640625	123738.9140625	124349.3671875	121930.96875	137617.125	123081.2890625	101601.609375	103806.84375	108354.2890625	111002.875	127613.34375	117427.4375	127911.25	130009.03125	136557.40625	146696.6875	132079.859375	203765.265625	245735.921875	221939.546875	227844.078125
EBAG9	O00559	O00559	NA	NA	NA	NA	NA	NA	NA	NA	NA	NA	NA	NA	NA	NA	NA	NA	NA	NA	NA	NA	NA	NA	NA	NA	NA	NA	NA	NA	NA	NA	NA	NA	NA	NA	NA	NA	NA	NA	NA	NA	NA	NA	NA	NA	NA	NA	NA
SDCBP	O00560	O00560	261152.171875	271215.03125	284270.84375	280898	188754.1875	199209.96875	205034.421875	227062.359375	217506.609375	216041.3125	235296.5625	206567.625	149060.765625	142569.984375	135200.9375	131922.921875	258472.296875	260560.625	277462.0625	284107.25	313607.90625	341404.46875	352031.4375	371828.84375	143954.140625	118033.65625	97297.4609375	115589.65625	101888.1953125	114142.2890625	189995.78125	159788.484375	83977.5703125	68116.8203125	66167.1484375	62759.50390625	108903.015625	88804.6796875	111104.2578125	94176.09375	120946.5703125	116874.6015625	102045.2890625	114351.9140625	306572.6875	257844.09375	249885.28125
PITPNM1	O00562	O00562	9758.6591796875	12140.60546875	8930.9404296875	12179.79296875	21002.4140625	14967.0966796875	15501.1171875	15365.265625	11550.693359375	15902.4755859375	12510.0517578125	15677.0576171875	24997.34375	22812.25	17792.13671875	24815.990234375	20862.37890625	21049.42578125	22519.474609375	18537.2109375	11640.748046875	8921.1630859375	7677.98046875	12445.8212890625	21982.32421875	20678.60546875	18615.6015625	17076.689453125	13714.4150390625	15672.306640625	20351.63671875	17339.26171875	14190.10546875	15669.876953125	17958.3125	15336.2333984375	11653.60546875	13570.9453125	10687.1953125	NA	26263.474609375	29735.81640625	21415.2421875	9926.439453125	NA	NA	NA
MPHOSPH10	O00566	O00566	72682.671875	88180.7265625	75125.8515625	78175.234375	42427.01171875	53762.25390625	43771.58203125	44763.7734375	48673.10546875	39839.3125	40805.04296875	38284.1875	57754.76953125	50633.47265625	53028.62109375	62074.8203125	64050.60546875	66565.0546875	63924.921875	68863.03125	85065.5078125	87650.25	81313.671875	86959.171875	66809.9765625	62813.44921875	76237.7109375	64419.90625	58304.24609375	56210.61328125	45746.41015625	59993.734375	45358.609375	45187.41796875	56483.41015625	58304.46875	55772.765625	65215.74609375	64792.7265625	50964.4609375	67859.96875	106057.9453125	70845.765625	95936.2109375	102611.890625	100327.53125	97956.4375
NOP56	O00567	O00567	321076.3125	297432.40625	323992.25	288800.875	231141.078125	215207.875	225259.734375	231970.921875	224291.828125	225661.75	223247.53125	206276.453125	283072.75	264643.8125	238813.734375	265126.25	278180.59375	262589.15625	256179.953125	261191.0625	303549.5625	302561.71875	289647.84375	310611.6875	281753.84375	287661.125	275592.96875	228994.296875	252641.09375	248898.609375	273325.40625	227049.265625	243804.453125	242590.5625	242363.984375	237847.625	272530.53125	251268.5	285870.40625	248274.96875	213001.890625	236885.1875	213489.703125	265463.53125	274656.71875	270781.8125	295966.28125
DDX3X	O00571	O00571	1364487.75	1287582.5	1271144.125	1302319.25	959974.0625	931328.75	982506.125	966775.5625	751718.125	739677.6875	770236.375	790380.4375	828192.6875	841307.6875	839066.0625	871622.125	1110084.375	1206214.75	1227571.5	1155156.25	1261265.625	1302360.875	1315507.75	1258215.375	1006981.9375	941732.6875	965010.9375	928553.25	896803.375	905250.625	988095.5	864786.0625	835378.5	855654.625	847274.5	868830.5625	904819.0625	903819.5625	939740.125	881568.25	860801.875	771261.875	786410.0625	860707.4375	1205366.5	1167242.375	1174354.75
RNASET2	O00584	O00584	13254.869140625	12401.83984375	9190.720703125	11046.830078125	38718.40625	37377.96484375	38609.1484375	36446.87890625	50828.69140625	48489.80859375	46711.23046875	49535.2109375	47883.47265625	34551.8046875	42966.60546875	44988.359375	27068.396484375	26152.77734375	24289.828125	21497.84765625	15517.9228515625	15436.9814453125	15407.15234375	14611.80859375	38118.37890625	33293.54296875	33462.51953125	33374.70703125	40232.08203125	48005.26171875	53397.00390625	47285.5859375	62551.6796875	57637.8046875	60060.16015625	61017.20703125	63849.25390625	55220.2265625	65371.71875	61235.66796875	87582.375	91649.3515625	96400.140625	56077.0234375	11516.2119140625	17123.603515625	14831.33203125
PODXL	O00592	O00592	154574.265625	NA	NA	223222.421875	41045.33984375	NA	NA	NA	NA	487553.6875	NA	326002.9375	26786.87109375	NA	137352.71875	29132.72265625	244003.5	295682.09375	NA	162933.921875	221696.375	270931.8125	302840.9375	279470.8125	NA	NA	NA	NA	292268.8125	437765.96875	NA	227757.1875	250334.140625	464324.75	NA	205800.390625	166472.703125	328594.5	10033.310546875	149587.71875	123172.15625	NA	NA	146211.625	404476.5	430018.8125	504004.71875
FCN1	O00602	O00602	NA	NA	NA	NA	NA	NA	NA	NA	NA	NA	NA	NA	NA	NA	NA	NA	NA	NA	NA	NA	NA	NA	NA	NA	NA	NA	NA	NA	NA	NA	NA	NA	NA	NA	NA	NA	NA	NA	NA	NA	NA	NA	NA	NA	NA	NA	NA
CCN1	O00622	O00622	162123.96875	148504.703125	151584.578125	151362.015625	58215.70703125	58765.515625	60970.04296875	53271.2109375	62556.953125	56709.86328125	55969.890625	73155.9453125	35445.2109375	41002.36328125	47076.6640625	45613.11328125	88853.328125	90081.5859375	97833.6953125	100137.40625	26728.64453125	25995.8515625	19154.291015625	22935.4609375	99195.7890625	85944.4609375	94437.1328125	109861.6015625	71771.8046875	70649.140625	56233.4609375	69846.890625	114677.2578125	113377.8203125	109630.0234375	101225.9609375	81011.859375	77225.1640625	84386.78125	76618.7421875	62292.4296875	93234.171875	75297.140625	118969.8671875	63953.2109375	48970.90234375	47628.7890625
PEX12	O00623	O00623	NA	NA	NA	NA	NA	NA	NA	NA	NA	NA	NA	NA	NA	NA	NA	NA	NA	NA	NA	NA	NA	NA	NA	NA	NA	NA	NA	NA	NA	NA	NA	NA	NA	NA	NA	NA	NA	NA	NA	NA	NA	NA	NA	NA	NA	NA	NA
PIR	O00625	O00625	77239.2109375	72908.8828125	78636.828125	73424.3515625	63486.80078125	60456.94140625	68196.7734375	65105.24609375	84514.921875	85055.9375	86993.4453125	77049.6484375	59965	50924.2578125	59145.1640625	53235.24609375	81609.578125	69323.0390625	64593.234375	74452.0859375	7839.0556640625	6972.47509765625	12897.828125	13882.9638671875	47581.4453125	45792.9453125	38827.87109375	42353.45703125	31933.3515625	44276.2265625	47046.19140625	44118.3515625	72960.4453125	54499.1171875	58848.66796875	58917.55078125	31599.193359375	43810.390625	41653.1875	32067.466796875	63052.39453125	56084.671875	63337.15625	69017.3125	19131.52734375	19718.3984375	23363.333984375
CCL22	O00626	O00626	NA	NA	NA	NA	NA	NA	NA	NA	NA	NA	NA	NA	NA	NA	NA	NA	NA	NA	NA	NA	NA	NA	NA	NA	NA	NA	NA	NA	NA	NA	NA	NA	NA	NA	NA	NA	NA	NA	NA	NA	NA	NA	NA	NA	NA	NA	NA
PEX7	O00628	O00628	NA	NA	NA	NA	NA	NA	NA	NA	NA	NA	NA	NA	NA	NA	NA	NA	NA	NA	NA	NA	NA	NA	NA	NA	NA	NA	NA	NA	NA	NA	NA	NA	NA	NA	NA	NA	NA	NA	NA	NA	NA	NA	NA	NA	NA	NA	NA
KPNA4	O00629	O00629	351227.21875	372863.78125	340990.15625	350187.15625	325274.59375	304682.34375	311055.46875	339059.53125	316502.4375	299663.03125	327437.6875	321750.8125	232005.078125	227578.921875	256338.703125	258072.1875	311953.1875	273619.0625	298180.15625	330714.96875	471340.8125	483277.71875	465613.9375	473634.59375	223462.03125	259615.75	228848.953125	300201.03125	327472.125	330225.1875	246968.359375	340953.78125	300369.5625	280222.53125	274196.1875	270958.90625	339509.75	349565.5625	340971.1875	322420.78125	195295.4375	207014.234375	245018.109375	243386.65625	472477.875	454321.59375	471025.71875
TRIM38	O00635	O00635	9430.1826171875	9325.4033203125	11338.9921875	11542.267578125	10296.4287109375	19510.193359375	18270.283203125	19516.287109375	12413.75390625	15144.8779296875	10943.6259765625	20292.154296875	13047.2197265625	16003.24609375	20834.955078125	19595.357421875	1521.20129394531	11883.736328125	11054.3076171875	12258.2568359375	16249.0546875	8622.6796875	16553.482421875	5573.416015625	35080.0703125	29302.279296875	34506.96484375	26572.623046875	37242.99609375	23280.119140625	42366.4140625	24797.912109375	28924.6796875	30845.962890625	33675.95703125	32886.4609375	25048.841796875	24527.99609375	29947.490234375	25784.4296875	37574.38671875	35032.0625	37162.546875	48091.01953125	26286.609375	26897.21875	28959.45703125
NFIB	O00712	O00712	NA	NA	NA	NA	NA	NA	NA	NA	NA	NA	NA	NA	NA	NA	NA	NA	NA	NA	NA	NA	NA	NA	NA	NA	NA	NA	NA	NA	NA	NA	NA	NA	NA	NA	NA	NA	NA	NA	NA	NA	NA	NA	NA	NA	NA	NA	NA
E2F3	O00716	O00716	2749.52416992187	3824.5947265625	1856.08081054687	2751.09545898437	968.23614501953102	NA	1964.537109375	1774.80529785156	1459.04052734375	1209.07824707031	971.482177734375	605.60491943359295	2144.17016601562	891.33782958984295	1221.28295898437	2279.28759765625	3059.9658203125	3067.2490234375	2757.03955078125	1536.09387207031	2299.43725585937	NA	2145.12866210937	1148.93359375	3106.65869140625	3555.18017578125	1797.52783203125	2923.87963867187	2812.73413085937	450.44595336914	2186.0029296875	1785.59777832031	1575.44812011718	NA	1659.40148925781	2733.96899414062	2493.30908203125	NA	1821.60852050781	NA	3138.09619140625	2082.7314453125	2544.20532226562	3036.30639648437	1597.49743652343	2020.77258300781	1153.07275390625
PPP6C	O00743	O00743	207320.90625	206222.625	226476.109375	209333.453125	245690.84375	208351.125	220247.6875	195138.0625	215263.46875	222936.390625	216969.453125	215381.109375	211076.9375	185482.203125	197919.546875	250123.53125	207145.296875	235921	238951.265625	213176.171875	208532	272147.0625	260007.8125	229008.4375	221150.40625	242390.984375	238328.265625	193017.90625	223025.953125	179889.765625	262036.65625	181769.359375	163428.328125	179631.171875	186374.03125	174185.640625	177642.578125	202117.34375	168829.03125	203859.421875	179582.59375	193302.671875	216067.546875	161290.734375	226351.21875	206432.953125	234161.703125
NME4	O00746	O00746	22816.189453125	21741.228515625	27412.021484375	27173.1171875	29515.619140625	27465.6953125	31278.65234375	28061.4296875	51526.50390625	53121.3984375	48948.66015625	46191.890625	48613.3359375	47384.02734375	44442.3671875	49100.8203125	30238.884765625	28394.802734375	24577.794921875	25996.3515625	19784.23046875	23517.73046875	19025.0625	22822.619140625	24884.802734375	25424.052734375	25740.47265625	22530.05078125	27076.490234375	30561.279296875	29346.71875	27629.609375	18389.931640625	19496.67578125	20858.45703125	19865.73828125	34306.33203125	34903.609375	38199.10546875	33330.73046875	32812.67578125	18067.82421875	33747.04296875	19549.421875	21857.03125	25840.1796875	21056.6875
CES2	O00748	O00748	22220.830078125	12252.845703125	17239.388671875	13649.3388671875	106702.4609375	108365.7265625	101536.3515625	99321.765625	109811.0234375	115443.359375	117456.40625	118233.0625	146158.4375	141345.484375	129014.5	131646.703125	39416.265625	32815.71875	39036.15625	38735.34375	29701.669921875	29185.4609375	28619.91015625	27979.09765625	21530.619140625	29667.859375	25203.521484375	26034.771484375	98071.453125	101749.8828125	121453.1796875	95442.0859375	49562.53515625	50318.8515625	54198.484375	55961.25390625	91443.8828125	91660.515625	94868.234375	93038.4296875	44643.65234375	47292.921875	41040.73828125	46511.91796875	26501.615234375	21811.640625	23141.513671875
PIK3C2B	O00750	O00750	NA	NA	NA	NA	NA	NA	NA	NA	NA	NA	NA	NA	NA	NA	NA	NA	NA	NA	NA	NA	NA	NA	NA	NA	NA	NA	NA	NA	NA	NA	NA	NA	NA	NA	NA	NA	NA	NA	NA	NA	NA	NA	NA	NA	NA	NA	NA
MAN2B1	O00754	O00754	194645.9375	172904.890625	186011.75	164562.234375	451838.5	423402.46875	424781.25	421323.375	459275.96875	458190.1875	446290.53125	468240.1875	335171.96875	332795.75	313378.3125	341282.15625	241405.78125	233207.953125	232235.96875	236336.046875	149057.625	144755.9375	140191.84375	152782.96875	245036.234375	239085.65625	233683.875	214451.171875	405102.15625	367360.9375	433216.25	363678.5	398056.75	391720.8125	377349.15625	370743.875	315658.03125	342203.53125	332486	326956.375	349094.03125	416810.03125	392487.8125	389284.0625	152387.890625	148244.46875	152053.609375
WNT7A	O00755	O00755	NA	NA	NA	NA	NA	NA	NA	NA	NA	NA	NA	NA	NA	NA	NA	NA	NA	NA	NA	NA	NA	NA	NA	NA	NA	NA	NA	NA	NA	NA	NA	NA	NA	NA	NA	NA	NA	NA	NA	NA	NA	NA	NA	NA	NA	NA	NA
FBP2	O00757	O00757	NA	NA	NA	NA	NA	NA	NA	NA	NA	NA	NA	NA	NA	NA	NA	NA	NA	NA	NA	NA	NA	NA	NA	NA	NA	NA	NA	NA	NA	NA	NA	NA	NA	NA	NA	NA	NA	NA	NA	NA	NA	NA	NA	NA	NA	NA	NA
UBE2C	O00762	O00762	38567.2109375	36836.25	37271.44921875	28765.671875	NA	NA	NA	NA	NA	NA	NA	NA	NA	NA	NA	NA	21047.96875	19217.2890625	18485.87890625	19789.919921875	NA	NA	NA	NA	3417.2666015625	NA	NA	2847.84790039062	13564.63671875	NA	NA	NA	NA	NA	NA	NA	NA	NA	NA	NA	NA	NA	NA	NA	12597.8798828125	12256.60546875	10965.25390625
PDXK	O00764	O00764	180625.796875	180501.96875	194838.859375	173085.265625	221370.671875	208145.46875	223887.40625	205146.125	213519.125	211907.09375	209152.734375	221676.390625	223295.453125	239982.25	263591.625	249850.359375	200984.4375	213582.90625	210247.109375	206246.90625	333264.4375	330744.03125	353550.5	356903.125	359758.34375	347946.65625	357335.59375	288635.15625	309099.46875	283929.625	353029.53125	261604.75	314988.75	285224.375	293291.15625	293281.6875	291473.5	291083.21875	295297.84375	282118.40625	336969.40625	393015.625	347342.125	359267.71875	243772.375	258071.84375	279950.875
SCD	O00767	O00767	45318.23046875	50781.1328125	31104.330078125	59678.671875	22609.93359375	19979.7421875	23202.103515625	19175.765625	17172.255859375	13295.1201171875	16358.943359375	20694.3046875	5727.29931640625	4387.57568359375	7326.34521484375	15544.1474609375	30078.5625	26468.712890625	38181.70703125	31832.9921875	47642.6953125	66395.1484375	66090.1171875	64426.12109375	26038.16015625	34709.93359375	35422.05078125	26101.12109375	25087.814453125	17556.291015625	29097.876953125	23694.697265625	16714.361328125	16185.2890625	13173.0283203125	11127.62109375	17119.720703125	19453.751953125	18105.380859375	20931.314453125	82657.3984375	NA	14752.6962890625	67443.6875	59647.9453125	52154	55350.66015625
SH2B2	O14492	O14492	NA	NA	NA	NA	NA	NA	NA	NA	NA	NA	NA	NA	NA	NA	NA	NA	NA	NA	NA	NA	NA	NA	NA	NA	NA	NA	NA	NA	NA	NA	NA	NA	NA	NA	NA	NA	NA	NA	NA	NA	NA	NA	NA	NA	NA	NA	NA
CLDN4	O14493	O14493;O15551;O95484;P56747	NA	NA	NA	NA	NA	NA	NA	NA	NA	NA	NA	NA	NA	NA	NA	NA	NA	NA	NA	NA	NA	NA	NA	NA	NA	NA	NA	NA	NA	NA	NA	NA	NA	NA	NA	NA	NA	NA	NA	NA	NA	NA	NA	NA	NA	NA	NA
PLPP1	O14494	O14494	9864.3935546875	7963.34912109375	3591.064453125	10792.3232421875	10002.87109375	14090.6005859375	12287.3984375	9976.52734375	9183.634765625	12494.8984375	12666.0732421875	15044.2998046875	8018.8564453125	10093.7802734375	19785.794921875	7600.4326171875	11376.91796875	12800.2138671875	20539.130859375	15125.947265625	10092.380859375	11882.013671875	15061.671875	10081.2919921875	20183.005859375	24385.013671875	28236.884765625	33816.578125	22955.328125	19067.119140625	22298.833984375	21357.798828125	28849.16796875	25797.28515625	30384.984375	21164.091796875	29538.205078125	27930.693359375	26391.90234375	19595.443359375	18474.087890625	15370.771484375	18217.0859375	9801.7109375	14111.4599609375	15086.5048828125	14842.619140625
PLPP3	O14495	O14495	54567.828125	58290.42578125	51526.33984375	76858.234375	37354.1015625	28423.03515625	33763.01953125	35223.7109375	74038.1953125	72525.2578125	73619.5078125	68201.03125	32274.1640625	32118.837890625	26992.1640625	30176.904296875	106023.46875	101133.078125	115221.8828125	97335.5	11590.2763671875	10052.9072265625	12310.2275390625	9235.5830078125	3621.08032226562	12954.302734375	7660.05908203125	13346.3623046875	4276.462890625	9850.4150390625	5538.4189453125	8568.7587890625	10251.0986328125	11341.4326171875	10622.2744140625	8177.78515625	NA	10268.6923828125	10863.2470703125	12363.66796875	19820.771484375	25781.470703125	22778.40234375	36990.84375	6256.75927734375	10117.634765625	9137.7763671875
ARID1A	O14497	O14497	39225.578125	39647.24609375	41884.91015625	40106.61328125	14192.341796875	15266.0927734375	17178.79296875	14882.90625	15653.8583984375	14401.3984375	14477.08984375	16193.16796875	26077.6328125	23914.9765625	22875.15234375	15950.4443359375	24255.388671875	25513.25390625	28774.986328125	24146.34375	20191.84375	22836.5625	21152.91015625	20165.92578125	23963.56640625	25190.5546875	22115.744140625	22025.830078125	14824.490234375	16044.98828125	16355.39453125	14405.537109375	16177.8134765625	16127.123046875	15902.1396484375	16035.1240234375	15259.24609375	19419.16015625	17923.6640625	17517.6640625	31179.71484375	26879.265625	32329.978515625	17761.4140625	24967.501953125	22552.01953125	22607.111328125
ISLR	O14498	O14498	NA	NA	NA	NA	NA	NA	NA	NA	NA	NA	NA	NA	NA	NA	NA	NA	NA	NA	NA	NA	NA	NA	NA	NA	NA	NA	NA	NA	NA	NA	NA	NA	NA	NA	NA	NA	NA	NA	NA	NA	NA	NA	NA	NA	NA	NA	NA
BHLHE40	O14503	O14503	NA	NA	NA	NA	NA	NA	NA	NA	NA	NA	NA	NA	NA	NA	NA	NA	NA	NA	NA	NA	NA	NA	NA	NA	NA	NA	NA	NA	NA	NA	NA	NA	NA	NA	NA	NA	NA	NA	NA	NA	NA	NA	NA	NA	NA	NA	NA
SOCS2	O14508	O14508	4669.9873046875	7224.916015625	5144.98583984375	5051.751953125	NA	NA	NA	NA	NA	NA	NA	NA	NA	NA	NA	NA	11903.83984375	7450.70166015625	10638.3837890625	8644.2216796875	5025.208984375	NA	NA	NA	7530.55224609375	4210.056640625	7031.42431640625	8186.8935546875	NA	NA	NA	NA	NA	NA	NA	NA	2945.443359375	2195.10546875	NA	4539.75146484375	9417.4462890625	3020.20947265625	9290.912109375	NA	NA	NA	NA
NRG2	O14511	O14511	10253.0869140625	6161.4765625	8833.6806640625	13749.2421875	24458.5703125	14087.2841796875	4962.8330078125	19330.013671875	18562.681640625	8935.9658203125	19730.341796875	11486.6181640625	NA	2095.16235351562	NA	4215.7333984375	19163.55078125	12654.3017578125	12378.609375	NA	NA	26250.3203125	16340.9228515625	14249.587890625	NA	12395.986328125	NA	NA	NA	NA	14388.3720703125	NA	7574.9482421875	9165.9248046875	13662.1279296875	NA	NA	NA	NA	23519.478515625	NA	3078.46362304687	NA	NA	NA	12545.9287109375	NA
NCKAP5	O14513	O14513	NA	NA	NA	NA	NA	NA	NA	NA	NA	NA	NA	NA	NA	NA	NA	NA	NA	NA	NA	NA	NA	NA	NA	NA	NA	NA	NA	NA	NA	NA	NA	NA	NA	NA	NA	NA	NA	NA	NA	NA	NA	NA	NA	NA	NA	NA	NA
CDK2AP1	O14519	O14519	32474.771484375	30373.78125	35656.49609375	29362.322265625	13560.224609375	14256.017578125	14681.576171875	14540.65234375	13719.4931640625	12772.8134765625	12135.3173828125	11674.8779296875	9939.845703125	11556.845703125	10686.2333984375	14469.9677734375	18569.087890625	22546.8203125	20596.154296875	23174.8671875	15650.4111328125	19124.255859375	19670.498046875	16565.740234375	22390.990234375	21710.71484375	21211.4765625	16101.470703125	13852.0517578125	10716.0537109375	14889.8515625	11385.2861328125	12260.1845703125	10395.2294921875	10660.5625	8692.5849609375	12210.6513671875	11698.578125	12078.2548828125	9894.9462890625	13308.6025390625	13448.5263671875	6765.1162109375	9921.0966796875	14904.7080078125	15556.5205078125	17985.869140625
SDHD	O14521	O14521	10055.4853515625	8905.3798828125	8514.109375	13073.7587890625	17983.123046875	19069.029296875	14754.4384765625	20636.693359375	13039.822265625	16490.00390625	16324.7177734375	16773.421875	15360.947265625	12725.771484375	17002.99609375	16474.046875	16881.3046875	16472.234375	20847.169921875	13946.2646484375	16125.279296875	16044.99609375	17979.3515625	10962.5107421875	9770.4375	5898.5595703125	6454.63037109375	18154.060546875	10090.134765625	12240.6953125	11668.3623046875	19373.1953125	15097.9677734375	13641.3173828125	18127.083984375	15179.380859375	22605.6171875	21148.1328125	25993.921875	23142.2578125	5826.1611328125	12027.0595703125	11126.103515625	6669.17919921875	18520.431640625	19873.19921875	18130.59375
C2CD2L	O14523	O14523	13795.509765625	11987.87890625	13944.265625	10214.25	26056.271484375	22931.916015625	23176.189453125	19475.189453125	18747.240234375	19464.41796875	21985.638671875	19469.103515625	15574.4072265625	15972.7255859375	20052.318359375	14245.9052734375	15535.01953125	17628.87890625	17439.654296875	13565.7998046875	32318.337890625	41082.578125	40614.23828125	36605.24609375	17339.166015625	15764.0478515625	14995.431640625	12844.251953125	21865.3046875	15845.166015625	23635.3125	16313.61328125	14201.365234375	13094.26953125	11909.2392578125	10156.75390625	16806.345703125	14663.3681640625	15025.271484375	12234.970703125	7232.34814453125	13547.4462890625	7703.78466796875	12628.7451171875	23322.0859375	25511.87109375	22903.857421875
NEMP1	O14524	O14524	NA	NA	NA	NA	NA	NA	NA	NA	NA	NA	NA	NA	NA	NA	NA	NA	NA	NA	NA	NA	NA	NA	NA	NA	NA	NA	NA	NA	NA	NA	NA	NA	NA	NA	NA	NA	NA	NA	NA	NA	NA	NA	NA	NA	NA	NA	NA
ASTN1	O14525	O14525	NA	NA	NA	NA	NA	NA	NA	NA	NA	NA	NA	NA	NA	NA	NA	NA	NA	NA	NA	NA	NA	NA	NA	NA	NA	NA	NA	NA	NA	NA	NA	NA	NA	NA	NA	NA	NA	NA	NA	NA	NA	NA	NA	NA	NA	NA	NA
FCHO1	O14526	O14526	NA	NA	NA	NA	NA	NA	NA	NA	NA	NA	NA	NA	NA	NA	NA	NA	NA	NA	NA	NA	NA	NA	NA	NA	NA	NA	NA	NA	NA	NA	NA	NA	NA	NA	NA	NA	NA	NA	NA	NA	NA	NA	NA	NA	NA	NA	NA
CUX2	O14529	O14529	NA	NA	NA	NA	NA	NA	NA	NA	NA	NA	NA	NA	NA	NA	NA	NA	NA	NA	NA	NA	NA	NA	NA	NA	NA	NA	NA	NA	NA	NA	NA	NA	NA	NA	NA	NA	NA	NA	NA	NA	NA	NA	NA	NA	NA	NA	NA
TXNDC9	O14530	O14530	94644.4140625	96414.203125	89525.296875	101683.8359375	85268.609375	87580.4140625	66841.8359375	79103.1484375	66311.9296875	68881.7734375	68257.6953125	73414.1640625	88553.7890625	79737.6875	74219.0625	76066.9765625	80313.859375	81257.1328125	86483.6953125	81916.1875	112694.296875	117990.34375	120555.9140625	115642.2890625	45710.08203125	36031.12890625	41464.359375	46730.75	54797.16015625	58092.56640625	59252.375	68003.046875	41767.05078125	38932.828125	38123.84765625	45413.93359375	39229.75390625	52404.14453125	43477.4375	45275.7421875	57968.96484375	59738.32421875	67211.3671875	73594.265625	110509.0703125	121766.59375	118026.3046875
DPYSL4	O14531	O14531	26387.443359375	26962.521484375	31532.1953125	26410.57421875	48926.82421875	41365.0703125	39192.36328125	38370.0390625	29479.544921875	41553.734375	44625.24609375	37893.8828125	40207.71875	41147.69140625	33541.83984375	27724.357421875	27007.35546875	23346.158203125	26978.248046875	26246.474609375	32660.314453125	26183.447265625	26588.9765625	29381.72265625	25203.380859375	34439.14453125	28390.94140625	25232.18359375	19885.3359375	23080.859375	53458.03515625	22040.166015625	21342.20703125	17968.73828125	19347.103515625	19449.7734375	44679.09765625	28141.416015625	26696.0390625	26359.25	17953.22265625	30693.298828125	34667.5390625	37488.12109375	35310.46484375	26062.51171875	12891.259765625
SOCS6	O14544	O14544	NA	NA	NA	NA	NA	NA	NA	NA	NA	NA	NA	NA	NA	NA	NA	NA	NA	NA	NA	NA	NA	NA	NA	NA	NA	NA	NA	NA	NA	NA	NA	NA	NA	NA	NA	NA	NA	NA	NA	NA	NA	NA	NA	NA	NA	NA	NA
TRAFD1	O14545	O14545	40824.0546875	36380.78125	38586.4609375	36422.5078125	29808.212890625	30400.298828125	29673.607421875	30613.900390625	23746.58984375	27946.943359375	18621.47265625	23860.71875	25499.6953125	22091.291015625	26384.373046875	28848.671875	29876.669921875	30217.525390625	26193.431640625	33259.48046875	17940.87890625	21089.591796875	20486.685546875	19263.564453125	23101.8515625	20561.6171875	21864.2265625	17197.6953125	17857.67578125	16238.7900390625	26908.60546875	17518.5703125	14671.4921875	12604.138671875	14445.951171875	16106.392578125	17255.30859375	20880.150390625	13926.51171875	14615.119140625	18389.966796875	27754.052734375	13864.2568359375	16559.337890625	14408.236328125	13041.515625	14258.5712890625
COX7A2L	O14548	O14548	55628.67578125	65435.33984375	51748.69140625	70297.2578125	89831.25	89178.671875	76540.7421875	83786.3125	66642.9765625	70316.171875	70247.953125	71649.921875	37568.234375	40733.390625	52297.6015625	72759.5234375	62265.234375	63313.71875	64393.4921875	67159.703125	98870.265625	116699.9609375	97241.1953125	98294.0546875	54546.91796875	51275.5703125	54774.89453125	50449.89453125	56491.00390625	85223.7109375	66480.640625	76273.84375	43427.41015625	46032.48046875	54310.05859375	50458.77734375	32713.71484375	27004.72265625	32934.80859375	17931.1953125	21046.9140625	44338.42578125	32102.7265625	28915.47265625	92835.2265625	105169.0546875	87111.90625
GAPDHS	O14556	O14556	98053.25	83743.3671875	119754.9453125	113120.734375	145361.78125	155237.546875	151309.453125	176337.84375	185847.375	216358.359375	144007.9375	193693.703125	NA	203766.390625	170323.734375	24244.728515625	174430.46875	131472.328125	140751.484375	96328.265625	102199.7578125	102801.3828125	109253.59375	174705.421875	132704.46875	89112.3515625	121748.671875	79186.1484375	170748.484375	151893.234375	195353.484375	154190.34375	139305.140625	96301.5078125	135594.625	126112.9609375	136332.9375	122869.125	91703.3125	143528.625	22598.34765625	NA	117057.46875	131446.34375	145851.96875	157672.203125	140674.1875
HSPB6	O14558	O14558	850661.9375	792770.75	847732.8125	804645.4375	2261778	1992791.5	2230462.5	1931331.875	2802908.75	3018663.5	2864198.25	3145537.25	2370718.25	2247214.5	2200548.5	2167936.5	973920.1875	940739.9375	897742.8125	860276	317823.84375	292550.5625	251255.640625	296735.59375	502986.6875	484414.53125	505188.96875	414254.8125	1358468.5	1344395.75	1809032	1325650.75	759668.0625	697843.875	670265.5	693723.8125	877522.375	1004672.25	969252.125	1027198	939731.0625	885981.0625	940456.25	762595.75	203320.09375	237286.46875	216009.46875
ARHGAP33	O14559	O14559	NA	NA	NA	NA	NA	NA	NA	NA	NA	NA	NA	NA	NA	NA	NA	NA	NA	NA	NA	NA	NA	NA	NA	NA	NA	NA	NA	NA	NA	NA	NA	NA	NA	NA	NA	NA	NA	NA	NA	NA	NA	NA	NA	NA	NA	NA	NA
NDUFAB1	O14561	O14561	24338.353515625	50967.140625	33680.6328125	56808.8671875	65960.828125	65358.87890625	61176.3359375	69948.765625	74411	65226.15234375	61283.07421875	61286.0234375	62942.90234375	49219.46875	52384.0625	52154.64453125	42232.91015625	40474.828125	44498.51953125	45091.921875	59274.703125	52504.45703125	42978.83984375	73790.125	12467.580078125	23213.126953125	18373.54296875	60977.04296875	51690.66015625	100112.828125	29509.734375	87861.4765625	75998.734375	71678.609375	65329.12109375	72481.4375	63832.89453125	63531.0234375	64980.46875	53701.453125	96824.3984375	90649.4375	98605.953125	114476.125	88692.5	85947.4296875	86135.28125
UBFD1	O14562	O14562	52187.66796875	69005.171875	61902.60546875	69484.9765625	85033.1875	90034.953125	92025.28125	102157.5859375	96396.03125	86789.21875	97994.921875	93634.3359375	91233.7734375	96066.984375	88280.84375	101544.2109375	68269.34375	64938.34375	70943.0390625	65797.5	58404.734375	55823.83984375	51494.66015625	58277.5703125	39418.55859375	47691.33203125	49460.32421875	82984.4921875	74056.40625	107887.6640625	49811.40625	103715.859375	88514.09375	84105.796875	86145.75	92923.1171875	98098.2265625	92496.53125	103204.2421875	87663.875	92021.4375	122824.6484375	94968.984375	131712.84375	60727.33203125	58882.4921875	53944.6015625
CYB561D2	O14569	O14569	6029.0205078125	4879.93798828125	4467.046875	NA	18124.419921875	13694.7939453125	10942.2607421875	10754.982421875	7520.0439453125	11410.0751953125	11416.763671875	10878.8837890625	NA	13120.54296875	12819.609375	5400.79150390625	14755.8251953125	13420.7265625	8292.9169921875	9889.4033203125	4919.94384765625	9190.1533203125	6722.5859375	10149.71484375	NA	4887.19580078125	NA	12221.91796875	21413.681640625	16509.58203125	18883.326171875	30007.8671875	20958.23828125	NA	25676.55078125	17284.90234375	21794.841796875	19329.802734375	16200.7265625	19241.396484375	NA	NA	NA	NA	21475.904296875	18142.421875	17480.892578125
DYNC1I1	O14576	O14576	NA	NA	NA	NA	NA	NA	NA	NA	NA	NA	NA	NA	NA	NA	NA	NA	NA	NA	NA	NA	NA	NA	NA	NA	NA	NA	NA	NA	NA	NA	NA	NA	NA	NA	NA	NA	NA	NA	NA	NA	NA	NA	NA	NA	NA	NA	NA
CIT	O14578	O14578	9696.5439453125	9070.6533203125	8246.396484375	9705.47265625	17586.060546875	6369.80908203125	10725.107421875	NA	8634.4873046875	12502.6083984375	12850.3642578125	11806.044921875	NA	10264.712890625	NA	NA	9955.3525390625	8179.29296875	7473.10498046875	7296.59228515625	10051.7998046875	5971.47216796875	5217.70166015625	7822.02490234375	4641.283203125	8393.0888671875	8332.255859375	11618.904296875	17223.294921875	11379.0693359375	13254.5458984375	18577.4765625	13587.048828125	14832.8515625	15767.04296875	16174.9013671875	14596.85546875	16666.033203125	28600.3125	18067.9765625	8591.4921875	NA	NA	10684.63671875	13587.6318359375	24967.470703125	17576.78125
COPE	O14579	O14579	556444.3125	537571.1875	558150.0625	611938.8125	560776.375	579445.8125	587038.625	591870.75	523014.96875	545030.5	554718.125	534472.375	625022.1875	605422.3125	582370.875	546375.75	575941.5	584302.75	567473.125	598924.4375	639327.6875	588082.375	603803.8125	635560.9375	535566.75	560295.875	510919.375	586198.3125	624449.375	687451.3125	614825.1875	673888.1875	643831.625	589155	611471	612745	590657.0625	578938.5	640203.125	598278.5625	705128	704458.8125	583054.9375	611516.4375	605413.625	600732.6875	616868.4375
RFXANK	O14593	O14593	11530.73828125	10597.625	9489.05859375	9768.1796875	9385.5888671875	6481.16943359375	7360.97119140625	3651.1484375	5416.78125	3233.9365234375	6113.64990234375	5440.30322265625	8610.857421875	8589.548828125	5125.263671875	11506.2177734375	11705.08203125	10486.1044921875	8668.0302734375	13293.8427734375	6239.1357421875	4268.330078125	9088.2890625	8006.41845703125	9814.103515625	9989.42578125	8923.228515625	6796.1611328125	9265.7822265625	9412.4296875	8515.931640625	7704.5400390625	3800.43237304687	4465.29443359375	6244.85693359375	4598.00927734375	7191.22607421875	5609.06884765625	3805.05615234375	6519.1279296875	9876.6103515625	9238.0224609375	15082.7119140625	NA	9068.462890625	11273.8173828125	10024.0126953125
CTDSP2	O14595	O14595	NA	NA	NA	NA	NA	NA	NA	NA	NA	NA	NA	NA	NA	NA	NA	NA	NA	NA	NA	NA	NA	NA	NA	NA	NA	NA	NA	NA	NA	NA	NA	NA	NA	NA	NA	NA	NA	NA	NA	NA	NA	NA	NA	NA	NA	NA	NA
EIF1AY	O14602	O14602;P47813	NA	NA	NA	NA	NA	NA	NA	NA	NA	NA	NA	NA	NA	NA	NA	NA	NA	NA	NA	NA	NA	NA	NA	NA	NA	NA	NA	NA	NA	NA	NA	NA	NA	NA	NA	NA	NA	NA	NA	NA	NA	NA	NA	NA	NA	NA	NA
TMSB4Y	O14604	O14604	126829.3125	46687.69140625	83371.625	44329.83984375	118145.6796875	56095.140625	103173.5078125	85145.453125	134875.375	147538.671875	71905.2890625	93226.2578125	126678.875	28023.626953125	87707.71875	67186.2421875	86905.9609375	95160.7265625	86814.2109375	123888.203125	40045.5625	63827.984375	39983.00390625	74229.4765625	31381.544921875	102117.7890625	96901.25	43649.3359375	84713.375	77797.5078125	117418.0625	55630.44921875	74903.1796875	42469.97265625	80272.2265625	93053.6328125	51386.70703125	46576.42578125	30350.904296875	68189.9296875	379663.9375	231669.078125	173356.375	87353.1796875	74446.78125	67547.4140625	47005.19921875
CDC42EP2	O14613	O14613	80614.9140625	73828.078125	74482.7890625	72012.6015625	55121.24609375	55061.453125	52168.890625	48753.70703125	64318.66796875	56898.56640625	53741.3828125	63628.55859375	58031.078125	61197.30078125	64183.60546875	53466.9453125	68015.3671875	71175.6171875	74516.2578125	69373.2890625	65662.015625	68977.1015625	61089.9453125	69692.4765625	122717.2109375	114315.328125	115632.6875	86938.734375	87013.921875	79358.71875	77133.265625	57575.59765625	90158.46875	99741.7578125	91858.203125	90172.8984375	69767.703125	69457.359375	73429.3046875	72779.8359375	183947.828125	181097.453125	192913	177979.03125	73538.421875	73744.453125	68382.875
AP3D1	O14617	O14617	194754.78125	184936.421875	192215.703125	189075.59375	252697.8125	264204.59375	271843.96875	268726.125	303807.875	280876.53125	279476.71875	278827.5625	297505.75	281890.84375	301450.09375	275126.46875	208928.953125	206285.96875	193975.40625	206259.03125	196065.390625	199416.109375	192811.953125	186802.40625	194361.28125	180341.375	194621	262788.4375	226340.90625	320550.625	204584.890625	290423.03125	297183.90625	282276.78125	296127.625	305258.53125	310400.03125	306786.21875	314760.75	289657.1875	326229.75	316777.21875	259593.8125	376972.40625	218351.9375	206432.625	212851.4375
CCS	O14618	O14618	161102.078125	151371.296875	182981.8125	161350.875	188332.71875	186715.421875	214169.75	217263.578125	193652.8125	213116.734375	197651.171875	212734.265625	131281.9375	170201.96875	152256.09375	133949.3125	171182.65625	185430	169217.765625	175115.421875	146698.703125	156818.328125	152520.484375	160992.90625	152688.078125	149054.328125	147969.34375	130289	144965.3125	139592.0625	177203.28125	129619.6484375	128574.46875	117954.390625	114784.3203125	115160.2734375	145232.9375	137636.15625	135700.34375	128808.59375	127047.6328125	164221.59375	132156.6875	132524.453125	103215.6875	123100.3984375	107919.6875
GPR171	O14626	O14626	NA	NA	NA	NA	NA	NA	NA	NA	NA	NA	NA	NA	NA	NA	NA	NA	NA	NA	NA	NA	NA	NA	NA	NA	NA	NA	NA	NA	NA	NA	NA	NA	NA	NA	NA	NA	NA	NA	NA	NA	NA	NA	NA	NA	NA	NA	NA
ZNF195	O14628	O14628	NA	NA	NA	NA	NA	NA	NA	NA	NA	NA	NA	NA	NA	NA	NA	NA	NA	NA	NA	NA	NA	NA	NA	NA	NA	NA	NA	NA	NA	NA	NA	NA	NA	NA	NA	NA	NA	NA	NA	NA	NA	NA	NA	NA	NA	NA	NA
ABLIM1	O14639	O14639	13855.611328125	17790.8984375	17497.935546875	15471.3740234375	32005.328125	30180.828125	28910.990234375	29239.09765625	27448.130859375	32278.267578125	31962.767578125	28049.134765625	28591.5390625	26425.265625	26408.64453125	21987.484375	15718.44140625	12269.8330078125	13354.365234375	14469.3408203125	23523.255859375	20793.341796875	17817.859375	18489.654296875	29638.9453125	29593.484375	33324.859375	25797.111328125	70172.171875	68211.84375	81760.0703125	65107.5859375	61569.25	68730.015625	67340.109375	68843.09375	47995.890625	48188.203125	50691.98828125	51996.36328125	40492.078125	35429.98046875	28047.130859375	49240.7421875	28366.669921875	42052.80078125	33695.9453125
DVL1	O14640	O14640;P54792	NA	NA	NA	NA	NA	NA	NA	NA	NA	NA	NA	NA	NA	NA	NA	NA	NA	NA	NA	NA	NA	NA	NA	NA	NA	NA	NA	NA	NA	NA	NA	NA	NA	NA	NA	NA	NA	NA	NA	NA	NA	NA	NA	NA	NA	NA	NA
DVL2	O14641	O14641	57229.375	60361.03515625	68219.09375	61282.58984375	39749.37890625	36215.61328125	43726.1875	43411.40625	44321.19140625	51127.82421875	50711.671875	55312.1875	36715.3125	36426.89453125	34630.08984375	27776.8828125	57404.15625	58424.19140625	66169.5703125	61850.72265625	35284.84765625	35393.44140625	30888.46875	34113.078125	38815.3359375	30374.64453125	37648.515625	36919.21484375	33596.55859375	31383.806640625	35986.28515625	32471.75	42458.4375	40909.8046875	44076.73046875	48127.3515625	38819.5703125	28975.86328125	33799.625	40775.1171875	37373.87890625	41915.13671875	53063.21875	56673.01953125	38749.88671875	38426.40234375	34350.94921875
DNALI1	O14645	O14645	NA	NA	NA	NA	NA	NA	NA	NA	NA	NA	NA	NA	NA	NA	NA	NA	NA	NA	NA	NA	NA	NA	NA	NA	NA	NA	NA	NA	NA	NA	NA	NA	NA	NA	NA	NA	NA	NA	NA	NA	NA	NA	NA	NA	NA	NA	NA
CHD1	O14646	O14646	92347.9375	88883.578125	96924.28125	83098.1328125	83749.453125	69265.1796875	70651.1796875	65160.7734375	59875.5546875	77626.7734375	41190.42578125	67135.5859375	58378.69921875	63954.08203125	53283.26953125	47745.5625	108434.0625	99262.6171875	72707.59375	92631.1328125	98475.6875	90536.40625	76367.0234375	80177.2578125	84967.1796875	68951.1484375	66244.25	71428.2265625	92854.1875	75510.9765625	87709.546875	82706.703125	77171.6015625	69791.453125	71269.34375	64168.15234375	72780.6015625	93269.953125	72116.125	62970.75390625	86709.2421875	136273.484375	94938.5703125	118487.1328125	122822.25	121262.671875	135151.171875
CHD2	O14647	O14647	11540.66015625	14987.0732421875	14156.6103515625	14517.171875	14139.064453125	12020.26171875	11863.9638671875	9996.7578125	10504.6611328125	9702.0166015625	8639.1474609375	9748.3291015625	11339.5146484375	9670.2548828125	9488.5751953125	10097.0234375	16725.736328125	13612.888671875	9800.5595703125	12628.140625	12069.4814453125	13533.0888671875	10516.642578125	11056.943359375	7635.7412109375	10083.76953125	8650.04296875	10641.1669921875	10400.82421875	13409.0224609375	10362.11328125	11314.1240234375	9489.5263671875	12864.517578125	11896.38671875	10530.259765625	12350.2607421875	15284.8759765625	13100.220703125	10955.7919921875	19452.701171875	14671.265625	14114.2626953125	18901.439453125	18024.4921875	26666.259765625	20854.04296875
GOSR2	O14653	O14653	109153.2578125	109906.984375	102066.859375	116419.078125	156668.6875	174493.046875	152014.984375	175760.1875	163577.625	171626.546875	170946.875	151260.546875	172788.75	197449.5625	189222.59375	170604.09375	146796.421875	131773.8125	139093.03125	129532.9765625	125419.765625	116300.5078125	131592.75	127208.8515625	102104.578125	108713.2265625	117483.125	138617.796875	146810.78125	188323.328125	105924.0546875	184357.9375	160835.953125	148922.375	153684.671875	139191.875	156666.234375	148218.53125	162413.546875	148802.984375	175215.328125	167182.703125	151678.4375	163292.359375	134715	130247.4375	122653.1171875
IRS4	O14654	O14654	NA	NA	NA	NA	NA	NA	NA	NA	NA	NA	NA	NA	NA	NA	NA	NA	NA	NA	NA	NA	NA	NA	NA	NA	NA	NA	NA	NA	NA	NA	NA	NA	NA	NA	NA	NA	NA	NA	NA	NA	NA	NA	NA	NA	NA	NA	NA
TOR1A	O14656	O14656	140881.34375	131644.140625	137868.09375	142655.546875	242466.453125	244570.40625	241545.65625	243869.90625	230723.453125	236090.546875	232931.546875	229655.296875	199096.78125	210987.65625	223326.484375	244849.984375	149706.28125	161409.734375	173326.53125	169223.4375	208266.28125	208995.875	226920.578125	227451.09375	151309.90625	161891.34375	160853.5625	153447.859375	234125	249589.046875	204138.375	245195.40625	180311.171875	200944.15625	181064.609375	194612.40625	205651.078125	196216.890625	196498.40625	186718.109375	119732.0546875	143560.90625	139965.5625	143863.578125	178062.890625	194257.6875	199989.8125
TOR1B	O14657	O14657	41982.66015625	38753.58203125	39190.953125	38919.65234375	59441.125	54159.94140625	52627.859375	60972.70703125	49038.4375	53142.453125	55362.74609375	48739.39453125	48216.32421875	48589.91015625	48969.17578125	50341.13671875	36601.33984375	35831.9453125	41363.109375	39743.140625	34700.67578125	34049.44921875	31838.392578125	39408.16015625	33017.7421875	29742.67578125	29908.892578125	39211.0703125	58912.9453125	66067.2265625	56994.4140625	71974.0390625	46534.0625	49102.953125	50622.55078125	50069.33203125	47321.25390625	57056.08203125	47743.95703125	61488.24609375	32454.994140625	24814.68359375	30597.1484375	40156.91015625	30986.34375	31468.37890625	33737.82421875
STX16	O14662	O14662	37538.5078125	39023.43359375	51058.21484375	40102.8046875	57822.53515625	64947.4765625	65550.4921875	70212.8515625	63970.76171875	70314.796875	55114.93359375	62122.15234375	64497.44921875	68913.375	75128.25	85769.8515625	54376.4375	64720.0625	55865.35546875	55225.203125	56377.109375	53663.57421875	50272.22265625	58399.43359375	70125.1015625	58825.93359375	68467.2890625	61207.68359375	71706.9453125	78018.21875	93346.6484375	75013.796875	92008.390625	78591.625	80215.8359375	70819.21875	71454.2578125	66693.6953125	70980.5234375	70275.828125	96197.7421875	97218.828125	85800.125	92723.96875	62552.1328125	61048.90234375	63196.38671875
ADAM10	O14672	O14672	141934.21875	145131.1875	146772.4375	142220.234375	126592.1015625	134925.984375	129003.1171875	130932.2890625	156008.90625	149569.078125	151095.796875	155150.921875	115453.6953125	106520.6484375	111160.4375	135582.71875	158978.84375	160773.421875	165813.9375	165824.25	92667.625	96953.171875	88019.15625	93608.3359375	76333.6875	81301.9140625	78233.640625	93166.1015625	99994.9453125	124611.421875	94180.421875	125991.5	99812.5859375	92451.0546875	92138.1015625	90823.59375	105141.3203125	89022.203125	103212.7578125	84764.4375	84993.390625	110001.0625	81244.140625	150303.9375	97191.2734375	106366.6484375	100999.421875
ABCD4	O14678	O14678	NA	NA	NA	NA	NA	NA	NA	NA	NA	NA	NA	NA	NA	NA	NA	NA	NA	NA	NA	NA	NA	NA	NA	NA	NA	NA	NA	NA	NA	NA	NA	NA	NA	NA	NA	NA	NA	NA	NA	NA	NA	NA	NA	NA	NA	NA	NA
EI24	O14681	O14681	165831.984375	136247.03125	144219.28125	105274.796875	163880.1875	194267.53125	168482.015625	209414.40625	202308.25	179141	212077.375	211830.796875	223737.4375	200031.265625	198227.65625	216194.140625	146668.09375	185564.359375	195280.09375	175323.578125	156252.046875	204292.78125	155578.015625	167377.234375	152090.421875	126821.2890625	124594.2265625	78970.75	152834.296875	136214.78125	192729.5625	126452.015625	95997.765625	121240.0625	173994.5625	151412.34375	95661.75	129309.3671875	119285.2265625	89990.8203125	152964.53125	258701.859375	122312.171875	164635.71875	84848.171875	76628.6796875	84438.7421875
ENC1	O14682	O14682	NA	7667.14990234375	16766.42578125	5664.0966796875	14552.013671875	15445.435546875	14205.68359375	13047.52734375	5208.36962890625	NA	26312.193359375	NA	26484.5234375	25715.84375	16229.794921875	27360.271484375	NA	NA	5849.1728515625	10351.48046875	75424.5859375	83634.140625	83374.578125	79586.359375	11818.4365234375	NA	8128.4140625	NA	21108.251953125	21855.841796875	22023.1953125	20981.423828125	21564	20573.3359375	19264.583984375	16250.97265625	20274.3671875	13847.5712890625	17339.353515625	18876.607421875	NA	NA	NA	NA	31163.201171875	27013.30078125	29605.666015625
TP53I11	O14683	O14683	15898.873046875	7387.79736328125	9513.271484375	5874.1845703125	32488.26953125	23034.875	26389.705078125	21608.01171875	45229.59375	35507.53125	35800.97265625	48307.19140625	21358.287109375	18182.544921875	14162.0595703125	9960.8134765625	17892.712890625	15057.51953125	23093.6015625	18577.06640625	22008.11328125	9260.4697265625	14048.8486328125	15687.513671875	26746.5859375	33838.1015625	37721.296875	40354.8125	30919.96484375	33338.34765625	23659.04296875	33994.6796875	25969.228515625	40949.06640625	29235.82421875	39855.046875	28637.107421875	22517.62109375	16017.23828125	18799.1328125	25800.5625	18467.376953125	19794.525390625	101341.8984375	15688.1845703125	13825.541015625	32633.6640625
PTGES	O14684	O14684	NA	NA	NA	NA	NA	NA	7766.27734375	NA	NA	NA	NA	NA	NA	NA	NA	NA	NA	NA	NA	NA	NA	NA	NA	15039.1728515625	NA	45837.1015625	29347.3984375	53528.62890625	41016.25	39635.56640625	15214.107421875	41949.99609375	53919.04296875	42434.265625	51657.6953125	34336.0703125	54440.9921875	41371.34765625	35771.08203125	NA	20043.103515625	NA	63014.75390625	NA	NA	NA	NA
KMT2D	O14686	O14686	2466.84301757812	2076.50659179687	3685.0556640625	1812.56970214843	NA	709.32012939453102	1287.75964355468	756.21105957031205	1933.40856933593	1487.90185546875	925.15954589843705	NA	1697.77734375	1440.35559082031	2685.41918945312	2242.51098632812	4012.22705078125	1589.8681640625	1743.9169921875	3500.68676757812	3929.84521484375	1808.39599609375	1594.12878417968	1828.51525878906	2219.43041992187	NA	1264.44787597656	1585.04040527343	1313.94494628906	1387.81127929687	1703.89025878906	2712.65551757812	2445.25854492187	1151.69641113281	1104.82885742187	1024.27819824218	1494.95764160156	NA	1742.73461914062	1655.01586914062	NA	4172.2431640625	4609.6767578125	7088.64697265625	4611.01416015625	4866.83056640625	2248.80078125
ZNF197	O14709	O14709	NA	NA	NA	NA	NA	NA	NA	NA	NA	NA	NA	NA	NA	NA	NA	NA	NA	NA	NA	NA	NA	NA	NA	NA	NA	NA	NA	NA	NA	NA	NA	NA	NA	NA	NA	NA	NA	NA	NA	NA	NA	NA	NA	NA	NA	NA	NA
ITGB1BP1	O14713	O14713	NA	NA	NA	NA	NA	NA	NA	NA	NA	NA	NA	NA	NA	NA	NA	NA	NA	NA	NA	NA	NA	NA	NA	NA	NA	NA	NA	NA	NA	NA	NA	NA	NA	NA	NA	NA	NA	NA	NA	NA	NA	NA	NA	NA	NA	NA	NA
RGPD8	O14715	O14715;Q99666	NA	NA	NA	NA	NA	NA	NA	NA	NA	NA	NA	NA	NA	NA	NA	NA	NA	NA	NA	NA	NA	NA	NA	NA	NA	NA	NA	NA	NA	NA	NA	NA	NA	NA	NA	NA	NA	NA	NA	NA	NA	NA	NA	NA	NA	NA	NA
TRDMT1	O14717	O14717	3122.85546875	3092.54248046875	3426.57739257812	2411.20458984375	2785.65014648437	NA	NA	NA	NA	NA	2316.41870117187	3254.681640625	3959.34765625	2495.455078125	4673.390625	5040.119140625	2412.92944335937	1868.06481933593	2729.34204101562	4823.005859375	NA	NA	NA	2608.03735351562	NA	1392.78247070312	1981.21923828125	1358.56396484375	NA	NA	NA	NA	872.73004150390602	NA	NA	NA	NA	NA	NA	NA	1494.68237304687	2379.64135742187	1261.38305664062	1419.671875	1536.43176269531	2844.95239257812	4782.7216796875
APAF1	O14727	O14727	26622.583984375	26561.767578125	24124.34765625	25512.015625	19827.896484375	20359.740234375	20211.041015625	18517.94140625	20031.26953125	18311.015625	20180.337890625	21787.458984375	16041.9013671875	19124.296875	18895.08203125	17406.8125	22822.68359375	24540.40625	24743.845703125	23911.984375	19443.7421875	21179.349609375	22003.408203125	21000.37109375	17443.478515625	16134.1826171875	19356.552734375	17250.2578125	12858.208984375	14034.9521484375	15394.1953125	14915.703125	12317.6806640625	12864.2255859375	12705.1162109375	11545.71875	16244.8427734375	12903.486328125	11157.01953125	12445.3369140625	10278.3173828125	10477.7587890625	13832.4482421875	11993.875	13794.775390625	14839.267578125	14599.9443359375
RIOK3	O14730	O14730	23654.16796875	29559.677734375	26956.828125	22879.845703125	33517.76953125	32926.6015625	39666.06640625	36079.1328125	29645.23828125	32885.00390625	24481.591796875	28077.80859375	39594.890625	39020.99609375	35106.04296875	39694.9140625	28467.638671875	18499.6015625	25138.796875	25595.14453125	26716.39453125	24714.150390625	25836.490234375	29065.3671875	29957.22265625	29176.412109375	26278.955078125	26185.19921875	29858.8046875	33134.60546875	34644.99609375	27697.419921875	25012.328125	25625.458984375	26661.6875	26686.65234375	38713.6171875	35696.0625	36464.65625	30398.306640625	37884.69140625	22419.41015625	30951.0078125	28884.984375	32227.431640625	37676.10546875	31188.513671875
IMPA2	O14732	O14732	371.52874755859301	4130.5087890625	3390.14428710937	7290.2724609375	4799.0654296875	2001.34350585937	NA	4715.79931640625	1689.47106933593	4940.91162109375	1505.15124511718	1555.65075683593	NA	NA	NA	NA	2157.77978515625	2475.99389648437	3393.54833984375	NA	NA	NA	NA	NA	10032.4248046875	6043.70556640625	6542.5986328125	4666.86572265625	NA	NA	NA	NA	NA	NA	5248.0791015625	NA	NA	NA	NA	NA	NA	NA	NA	10494.3330078125	NA	NA	NA
MAP2K7	O14733	O14733	NA	NA	NA	NA	NA	NA	NA	NA	NA	NA	NA	NA	NA	NA	NA	NA	NA	NA	NA	NA	NA	NA	NA	NA	NA	NA	NA	NA	NA	NA	NA	NA	NA	NA	NA	NA	NA	NA	NA	NA	NA	NA	NA	NA	NA	NA	NA
ACOT8	O14734	O14734	63753.4453125	74775.9609375	74722.1875	69343.2734375	162335.09375	164151.984375	164680.21875	152503.484375	156828.15625	154360.5625	152866.203125	152452.8125	120254.40625	155475.5625	151061.40625	127838.0625	94127.546875	92565.671875	105283.921875	98956.9765625	101512.875	104739.6875	100575.703125	94893.5	87466.1640625	85570.703125	84408.125	67184.1015625	133092.71875	131003.2578125	171037.59375	109039.875	98075.2734375	121109.53125	102661.3125	108495.6171875	140215.15625	119225.3359375	120831.2421875	136352.578125	72906.2578125	75733.5078125	70425.8671875	69529.96875	50151.69921875	66245.828125	55092.8125
CDIPT	O14735	O14735	33248.63671875	47718.40234375	33111.890625	53949.328125	123442	126964.96875	121047.484375	148312.78125	132530.390625	118135.9921875	148403.421875	181035.15625	183351.890625	146383.046875	146988.640625	148783.03125	65237.11328125	78370.671875	73164.1640625	75716.6640625	59338.22265625	50646.2265625	57837.3984375	53378.45703125	78021.125	65383.46875	80186.453125	165483.71875	148465.15625	248985.53125	105853.96875	278748.15625	204794.53125	216199.234375	212691.734375	205279.375	192602.515625	251579.3125	248154.859375	224789.53125	359847.4375	316520.03125	232902.53125	335994.90625	114155.484375	122319.2890625	88616.9453125
PDCD5	O14737	O14737	911685.3125	859198.1875	888556.3125	923134.375	749330.6875	691135.9375	678573.3125	686334.5625	772022.875	806123.75	789752.875	828353.1875	929569.625	912904.75	860119.8125	792928.125	965108.1875	956507.3125	955542.75	865769.3125	1052937	1125631	1164777	1218077.125	648380.625	675658.4375	569846.6875	696474.3125	617674.1875	605714.9375	638911.4375	611434.625	598660.3125	502470.9375	508454.59375	487925.375	636865.5625	550632.4375	544550.375	565180.3125	1171940.25	1195359.625	1198403.5	1166143.25	989787.625	1043568.3125	1047634.625
PRMT5	O14744	O14744	204747.171875	222946.203125	206525.75	240323.5625	215656.6875	223495.515625	221926.828125	239533.046875	197973.8125	208310.9375	218850.8125	206166.984375	270328.4375	283189.5625	251209.984375	259894.625	226445.578125	216411.828125	220288.359375	219125.484375	318263.84375	321387.8125	320666.5	322092.3125	166751.71875	169552.859375	165173.1875	206462.796875	187109.40625	240452.625	185787.953125	266810.03125	195208.734375	183664.125	199688.484375	198689.28125	218554.796875	220768.03125	245024	228175.859375	139009.09375	182151.28125	141917.046875	157539.953125	344183.78125	340433.75	318913.6875
NHERF1	O14745	O14745	24262.35546875	25054.349609375	25379.96484375	26360.0234375	24378.677734375	24913.5	21601.0703125	20045.52734375	23463.58984375	22762.783203125	19583.580078125	20336.888671875	21717.294921875	19162.58203125	17249.814453125	29829.486328125	36796.875	36899.41796875	36552.0390625	31949.1875	24972.6796875	26511.462890625	28051.580078125	24756.943359375	53659.67578125	50185.171875	55588.0078125	64934.92578125	47834.953125	55795.68359375	45295.6484375	53700.69140625	36333.890625	34492.1015625	32255.568359375	37144.15234375	38415.64453125	40995.6484375	34669.26953125	39791.81640625	81527.703125	107191.953125	52728.8671875	229087.640625	58710.83984375	55967.25390625	63549.0078125
OVOL1	O14753	O14753;Q9BRP0	NA	NA	NA	NA	NA	NA	NA	NA	NA	NA	NA	NA	NA	NA	NA	NA	NA	NA	NA	NA	NA	NA	NA	NA	NA	NA	NA	NA	NA	NA	NA	NA	NA	NA	NA	NA	NA	NA	NA	NA	NA	NA	NA	NA	NA	NA	NA
CHEK1	O14757	O14757	6872.32763671875	6286.1123046875	8880.0234375	7499.61083984375	NA	NA	NA	NA	NA	NA	NA	NA	NA	NA	NA	NA	NA	NA	NA	3218.275390625	NA	NA	NA	NA	NA	NA	NA	NA	NA	1354.00207519531	NA	NA	NA	NA	NA	1115.86694335937	2.5146110057830802	NA	2.8174746036529501	NA	NA	2411.78442382812	NA	NA	3499.09326171875	5312.7080078125	NA
TNFRSF10B	O14763	O14763	52004.37890625	47599.2578125	46544.48828125	50546.9921875	54464.4296875	55329.8125	48640.0703125	54684.8984375	47015.43359375	47187.640625	48854.83203125	44654.62890625	51753.51953125	53077.68359375	45738.41015625	53568.7734375	51494.75	53206.6328125	49702.55859375	45081.98046875	70667.515625	76869.0546875	77858.984375	76619.03125	25417.38671875	22580.751953125	21038.32421875	25034.630859375	37055.20703125	41787.85546875	36991.7578125	41184.28125	30237.01171875	28776.419921875	30831.01953125	27628.091796875	34285.3125	33686.9453125	32451.01171875	36995.96875	33409.6171875	45324.83203125	36179.62890625	51347.2734375	28905.423828125	28466.5625	31131.35546875
MEIS2	O14770	O14770	1039.01403808593	2303.63549804687	2796.10107421875	2739.35766601562	NA	NA	NA	NA	NA	NA	NA	NA	NA	NA	NA	NA	889.57171630859295	NA	513.63818359375	333.71975708007801	NA	NA	NA	NA	1541.4130859375	2242.63623046875	2317.35888671875	3814.14770507812	NA	NA	NA	379.115478515625	822.64807128906205	748.08392333984295	691.07263183593705	1744.19323730468	832.26898193359295	NA	NA	NA	3696.60083007812	3438.46850585937	2703.41796875	2263.1513671875	881.09533691406205	NA	865.00762939453102
FPGT	O14772	O14772	12560.9111328125	13766.3759765625	14453.19921875	11891.7177734375	14411.4443359375	14259.7431640625	16077.62890625	9007.6337890625	16389.32421875	16888.0078125	14637.8974609375	10707.58203125	14540.53125	14995.3037109375	15608.71484375	13537.3310546875	14020.2119140625	14218.501953125	15174.9287109375	12035.1728515625	9369.54296875	10467.4541015625	9131.248046875	13665.0576171875	15022.30078125	23198.2265625	20991.537109375	13974.2470703125	17192.841796875	15032.181640625	15963.6513671875	16326.498046875	14703.90234375	15364.0244140625	17700.658203125	17606.240234375	17154.6171875	11672.783203125	14173.53125	15571.16796875	18079.58984375	15725.0927734375	13763.7080078125	14317.55078125	11268.3974609375	9129.7197265625	15165.3642578125
TPP1	O14773	O14773	584389	570952.0625	607829.25	636442.6875	1646547.375	1607685	1453153.375	1632197.5	1811197.875	1785863.875	1846249.25	1725390.375	1932402.375	2052176.125	2057967.375	2188605.75	1124473.5	1068593.625	1073315.625	1092731.125	756317.125	803667.0625	777724.375	795438	908788.25	991694.125	938595.625	1113290	1643051	1719993.125	1654930	1794570.25	2148235	2115869.5	2206436.5	2256948.75	1919930.25	2191960	2218690.5	2267410	2833998	2651689.25	2879120.75	2846981.5	896482.625	905429.6875	902706.4375
GNB5	O14775	O14775	NA	NA	NA	NA	NA	NA	NA	NA	NA	NA	NA	NA	NA	NA	NA	NA	NA	NA	NA	NA	NA	NA	NA	NA	NA	NA	NA	NA	NA	NA	NA	NA	NA	NA	NA	NA	NA	NA	NA	NA	NA	NA	NA	NA	NA	NA	NA
TCERG1	O14776	O14776	197079.453125	211816	206254.84375	210225.125	95233.1953125	84982.390625	91727.515625	87348.8828125	77409.8671875	78889.6796875	91561.1171875	76060.9921875	120599.3671875	114487.28125	119092.703125	109870.1796875	160523.546875	151113.953125	148761.421875	155662.09375	143034.8125	151512.28125	133676.640625	152774.234375	176938.3125	156604.71875	165620.75	169615.21875	101013.1328125	121946.8046875	126962.546875	110403.5703125	128541.03125	116662.2578125	124872.1953125	119129.90625	115523.7265625	126704.546875	117147.8828125	131005.5390625	196520.640625	238265	168683.671875	189013.828125	187370.140625	182376.828125	168274.21875
NDC80	O14777	O14777	14103.51953125	13057.4638671875	13152.9365234375	10232.4443359375	NA	NA	5405.9423828125	25206.439453125	NA	NA	NA	NA	NA	NA	NA	NA	7375.3974609375	7947.3330078125	5414.6533203125	7572.5078125	NA	NA	4015.66430664062	NA	6787.630859375	5006.61376953125	3949.14501953125	3679.6552734375	NA	NA	NA	10731.66796875	NA	2742.20874023437	NA	NA	NA	2.0169103145599299	NA	NA	15956.7001953125	6064.521484375	10755.009765625	13497.64453125	NA	5931.97021484375	3335.05004882812
KIF3C	O14782	O14782	1546.642578125	NA	NA	NA	3908.494140625	2155.603515625	4359.61865234375	2364.70043945312	2695.46997070312	1672.46911621093	1973.44226074218	2183.9404296875	2187.71069335937	3937.21826171875	5331.44482421875	4128.138671875	NA	NA	NA	NA	NA	2747.31323242187	3752.69580078125	3209.19189453125	NA	NA	NA	NA	NA	1293.58715820312	NA	NA	NA	NA	NA	NA	NA	1599.99609375	NA	NA	NA	NA	NA	1787.3359375	NA	NA	NA
NRP1	O14786	O14786	102901.1171875	114152.3515625	108979.421875	97525.125	32238.248046875	35624.8828125	32372.0703125	31826.9921875	31382.08203125	32228.296875	32558.24609375	34736.45703125	35318.80859375	40190.32421875	39192.734375	39568.66015625	45234.52734375	42708.32421875	41105.4140625	41995.7890625	146700.4375	133334.8125	153595.75	145985.4375	58002.1640625	54507.45703125	60626.9296875	57535.3671875	56579.421875	54076.46484375	52186	65435.7890625	47808.5	53389.6484375	49021.42578125	51129.921875	38026.890625	37353.08984375	38136.95703125	45016.890625	59821.79296875	44598.77734375	49183.9921875	46790.46875	142258.25	129732.5546875	135709.4375
TNPO2	O14787	O14787	89687.4609375	93841.78125	87971.0078125	101997.6328125	110646.859375	99873.46875	100777.2109375	111058.3515625	127143.9609375	120776.3828125	100057.859375	114976.8984375	86753.9765625	88144.265625	93248.125	85047.46875	84478.3359375	83854.90625	95534.703125	104653.234375	79492.4921875	65831.71875	73525.75	70694.3671875	98993.4296875	88068.7421875	99195.984375	101844.40625	102427.5625	123870.2265625	104635.6328125	123985.0703125	108140.2109375	120775.34375	105562.671875	107905.71875	106981.046875	108081.21875	111834.8046875	113331.1796875	105927.1875	103470.8046875	110556.1328125	96729.5625	111829.09375	104798.0390625	106393.4765625
APOL1	O14791	O14791	NA	NA	NA	NA	NA	NA	NA	NA	NA	NA	NA	NA	NA	NA	NA	NA	NA	NA	NA	NA	NA	NA	NA	NA	NA	NA	NA	NA	NA	NA	NA	NA	NA	NA	NA	NA	NA	NA	NA	NA	NA	NA	NA	NA	NA	NA	NA
UNC13B	O14795	O14795	5712.0908203125	5615.70947265625	5291.21435546875	4613.505859375	8348.5244140625	10186.1787109375	9399.7529296875	10720.9638671875	9111.447265625	7098.75439453125	9262.341796875	9452.3466796875	7055.341796875	9624.6259765625	3655.39624023437	4044.65380859375	6376.5537109375	7645.04736328125	6293.72900390625	6935.4013671875	6169.771484375	6231.2216796875	5881.31982421875	8284.6943359375	7864.5712890625	6111.61328125	4711.51611328125	5768.275390625	7646.09228515625	6402.1708984375	NA	8227.166015625	6013.60498046875	6401.08154296875	5222.81005859375	4968.3271484375	5569.4072265625	7878.0390625	6644.2255859375	7310.37841796875	NA	9150.4052734375	2041.01770019531	6037.22705078125	13003.12890625	10108.2900390625	10655.556640625
TNFRSF10C	O14798	O14798	NA	NA	NA	NA	2774.9521484375	2658.4453125	NA	3132.474609375	1836.60607910156	2208.48095703125	NA	NA	NA	NA	NA	NA	NA	NA	NA	NA	NA	NA	NA	NA	NA	NA	NA	NA	3808.46752929687	4755.94384765625	NA	3742.1650390625	2748.60400390625	2505.37939453125	NA	NA	4584.60693359375	4467.40380859375	5245.55908203125	4252.41552734375	NA	NA	NA	NA	NA	NA	NA
POLR3A	O14802	O14802	21092.435546875	17533.06640625	20308.734375	18371.615234375	13135.970703125	14092.466796875	12971.7119140625	13187.1416015625	13232.5029296875	10353.2109375	6039.66162109375	11469.529296875	18947.0703125	16613.521484375	16319.4140625	16163.5703125	12936.1162109375	17362.404296875	14915.1845703125	14246.166015625	31562.701171875	32317.794921875	28400.232421875	32737.37109375	18817.771484375	15361.81640625	17877.4921875	10834.052734375	11727.4599609375	12227.380859375	23442.916015625	13035.2333984375	11354.9208984375	10045.4521484375	10056.9248046875	8542.8466796875	8154.33349609375	7943.38134765625	9071.69921875	12996.76953125	15949.6513671875	15269.7119140625	12632.0693359375	18017.384765625	23223.87109375	22511.8515625	23753.2578125
TAAR5	O14804	O14804	NA	NA	NA	NA	NA	NA	NA	NA	NA	NA	NA	NA	NA	NA	NA	NA	NA	NA	NA	NA	NA	NA	NA	NA	NA	NA	NA	NA	NA	NA	NA	NA	NA	NA	NA	NA	NA	NA	NA	NA	NA	NA	NA	NA	NA	NA	NA
MRAS	O14807	O14807	23023.388671875	24869.162109375	27529.962890625	20412.859375	23979.05859375	31962.619140625	32020.1796875	29735.439453125	30636.037109375	27898.66796875	25120.728515625	29202.24609375	20419.072265625	32483.625	18403.62890625	21866.44140625	17466.5	28400.564453125	27134.333984375	22720.998046875	15261.8115234375	15767.765625	17509.82421875	12859.5244140625	40899.71484375	42909.15625	36626.31640625	55318.47265625	52453.43359375	67378.2578125	57281.00390625	53143.4296875	53609.421875	63108.33984375	49780.33984375	44340.41015625	43335.66796875	47101.046875	50486.62109375	46640.453125	57433.48046875	77260.5	56268.640625	50286.296875	21672.78515625	18742.892578125	20997.759765625
TSPAN4	O14817	O14817	97445.84375	99087.7421875	75456.2734375	84724.3359375	137765.046875	126388.8359375	138939.09375	129759.5	119328.390625	130770.34375	146599.765625	134469.328125	78167.75	75793.390625	76651.328125	79581.734375	110751.390625	131742.59375	114837.875	121406.421875	42292.890625	36564.81640625	17574.8984375	42997.02734375	150539.1875	133131.046875	138148.9375	88822.1328125	129621.921875	112599.046875	213814.96875	132725.59375	129027.4453125	129849.3515625	140843.359375	136543.890625	104589.2890625	103009.78125	109999.703125	98081.0078125	65487.41796875	124602.09375	77083.71875	58768.08984375	57723.09375	44375.0859375	52482.80859375
PSMA7	O14818	O14818	2137748.75	1939519.5	1964537.625	1927679.125	2025656.25	1897548.75	1995743.75	1956065	2077423.375	1977761	1956898.75	2044937.125	1750592.25	1715385.625	1715453.125	1689857.625	1922960.625	1885435.75	1922838.125	1800961	2200543.5	2202756.25	2307628.5	2183428	1872733.75	1804440.625	1796528.125	1764619.25	1748638.625	1691537.375	2142955	1689532.5	1733211	1598643.5	1705933.875	1625729.375	1659981.625	1748745.25	1719185.75	1839969.125	1748614.375	1934739.5	1720402.125	1548888.75	2025119.625	2170837.25	2048531.375
RASGRF2	O14827	O14827	150115.265625	118284.0390625	117023.6953125	143100.484375	125244.7734375	128756.5546875	128031.0234375	130883.0625	136369.015625	120938.1953125	123924.53125	126034.2734375	245948.171875	173200.03125	140472.828125	183269.796875	171531.515625	201431.90625	233364.953125	223061.96875	176684.578125	186575.984375	199624.796875	218996.59375	223410.53125	NA	NA	159517.40625	122467.0625	NA	NA	186004.96875	65086.7109375	80596.5625	206802.359375	71378.4921875	133909.140625	NA	121764.0078125	NA	269172.28125	NA	NA	NA	47997.671875	128027.890625	176565.640625
SCAMP3	O14828	O14828	374420.96875	375090.46875	377197.65625	388936.96875	521849.875	508694.875	510833.65625	568224.1875	464741.96875	447957.34375	552718.5	572754.75	500136.8125	562083.875	475709.125	509079.78125	426008.25	427098.375	408554.9375	407824.25	619573.5	498357	534258.75	598999.25	367841.6875	380386.625	385748.46875	311867.71875	515404.5	573127.875	667830.9375	582452.9375	416606.59375	389361.8125	410612.40625	390346.8125	552694.5625	571882.0625	584558.8125	537120.875	267439.46875	343783.8125	298777.96875	263593.53125	447482.09375	454140.6875	413427.375
PHYH	O14832	O14832	56905.96875	46543.4765625	48982.171875	58778.390625	59671.39453125	57892.78125	48464.73046875	36435.6875	51204.99609375	42785.83984375	51657.671875	45639	38290.55859375	66064.484375	57624.29296875	67385.21875	50300.80859375	45690.140625	42206.703125	68643.1796875	37580.61328125	57307.6875	44208.12109375	36509.3359375	NA	46079.01171875	39130.84765625	NA	28675.609375	39682.40625	56444.8046875	25319.876953125	42443.53125	30009.259765625	NA	NA	45224.8203125	39029.875	36410.046875	NA	106235.8515625	62254.3359375	86329.6015625	NA	30614.111328125	55878.7578125	47230.453125
OPLAH	O14841	O14841	2958.82373046875	3077.24731445312	1729.05139160156	2599.91333007812	NA	NA	2920.91235351562	NA	6024.2861328125	4908.41552734375	1407.56848144531	4262.42138671875	6710.064453125	3914.26098632812	2970.53271484375	8159.71337890625	5140.61767578125	NA	6510.2451171875	6124.443359375	NA	NA	3994.24731445312	9030.70703125	31707.587890625	29869.458984375	31757.52734375	22233.509765625	13738.4404296875	14596.650390625	18493.91015625	12849.962890625	27617.15234375	24286.58203125	25716.35546875	22033.947265625	18029.943359375	21192.099609375	18810.15625	21846.837890625	34410.11328125	24772.60546875	22479.142578125	16082.00390625	9302.5078125	7205.1494140625	7180.91650390625
SLC30A4	O14863	O14863	NA	NA	NA	NA	6349.37060546875	NA	NA	NA	NA	8667.0986328125	NA	9027.40234375	4543.23681640625	NA	NA	NA	NA	NA	NA	NA	NA	NA	NA	NA	NA	NA	NA	2595.3681640625	5708.3046875	10619.42578125	NA	NA	10345.53125	8559.876953125	7314.40283203125	6359.48193359375	6557.380859375	8053.58935546875	1.7370239496230999	3323.9638671875	2382.818359375	11412.830078125	8803.3779296875	8368.298828125	NA	NA	NA
BACH1	O14867	O14867	NA	NA	NA	NA	NA	NA	NA	NA	NA	NA	NA	NA	NA	NA	NA	NA	NA	NA	NA	NA	NA	NA	NA	NA	NA	NA	NA	NA	NA	NA	NA	NA	NA	NA	NA	NA	NA	NA	NA	NA	NA	NA	NA	NA	NA	NA	NA
BCKDK	O14874	O14874	27680.390625	24200.787109375	28240.029296875	23225.361328125	21174.732421875	22742.83984375	27232.484375	25035.66015625	28505.681640625	21219.703125	26033.10546875	24321.158203125	27817.654296875	23969.34375	28459.478515625	27871.943359375	25939.890625	28494.251953125	27797.525390625	21925.548828125	24095.92578125	24177.6171875	26420.111328125	22635.044921875	21612.767578125	15074.5224609375	21125.322265625	14163.8330078125	19083.171875	18946.302734375	22059.87890625	15023.6806640625	16575.16796875	17880.259765625	15749.361328125	16180.5107421875	19839.220703125	17884.40234375	18498.4140625	18774.091796875	19373.66796875	23356.845703125	22917.4296875	33158.79296875	21506.904296875	18072.341796875	20185.92578125
IFIT3	O14879	O14879	16757.447265625	15264.130859375	14505.9990234375	18789.59375	12230.4345703125	25078.064453125	33894.09375	48101.5	15291.2333984375	17738.046875	15131.2470703125	23001.5859375	NA	16339.2490234375	34290.30859375	NA	16124.0595703125	20400.97265625	15949.705078125	13436.2490234375	72579.8203125	74698.3046875	70739.125	75176.8984375	77406.203125	87611.5078125	77197.2890625	98717.6171875	22317.501953125	24258.966796875	24717.990234375	23805.984375	89491.625	88711.5234375	76950.4375	80145.9140625	41835.1328125	43397.19140625	38210.33984375	40947.90625	46320.171875	44234.0546875	54148.6484375	54639.62109375	114039.6953125	113195.3671875	117441.796875
MGST3	O14880	O14880	59130.2265625	69929.1875	66762.609375	60854.92578125	143894.328125	143039.59375	134590.859375	157243.953125	164250.859375	160071.3125	168627.828125	160620.609375	116340.6875	116624.5390625	131782.125	123622.0234375	94709.6015625	90216.125	94706.2890625	96559.2734375	83175.6328125	75570.796875	77218.9375	85142.2421875	69031.515625	62834.46875	60048.796875	103497.578125	119329.7421875	156409.34375	107156.8359375	164217.28125	123881.375	118743.8671875	121891.703125	119870.4140625	153627.015625	150167.0625	156380.453125	146064.78125	98313.65625	89281.015625	93975.0625	98066.4609375	99268.96875	99910.8046875	94579.65625
GEMIN2	O14893	O14893	30355.97265625	21477.595703125	25325.158203125	21935.615234375	13414.759765625	14419.3642578125	13356.1943359375	15956.1474609375	13331.2802734375	11253.3154296875	11222.1552734375	9481.580078125	8306.0439453125	11223.8271484375	12162.5068359375	11132.3798828125	22513.19921875	24562.466796875	27805.578125	26320.931640625	16622.998046875	17255.005859375	18310.50390625	17296.236328125	22196.7265625	21789.126953125	22450.044921875	19062.404296875	13354.2861328125	11715.12109375	18906.064453125	13167.9912109375	14643.935546875	14534.328125	14330.701171875	12821.9072265625	17921.873046875	16091.87109375	13315.2587890625	15822.7568359375	9705.263671875	12193.388671875	9314.0634765625	12791.6884765625	12426.9638671875	9491.56640625	11375.943359375
IRF6	O14896	O14896	NA	NA	NA	NA	NA	NA	NA	NA	NA	NA	NA	NA	NA	NA	NA	NA	NA	NA	NA	NA	NA	NA	NA	NA	NA	NA	NA	NA	NA	NA	NA	NA	NA	NA	NA	NA	NA	NA	NA	NA	NA	NA	NA	NA	NA	NA	NA
TAX1BP3	O14907	O14907	486021.5	468184.625	518957.78125	463058.03125	405318.4375	406489.4375	440275.5	424810.6875	392141.625	402403.9375	409482.15625	408937.6875	362019.875	343644.6875	334228.875	350252.03125	343716.21875	362286.96875	328354.4375	387125.03125	373785.90625	287867.375	371631.75	355930.65625	468773.0625	462594.84375	449384.46875	328195.90625	481944.96875	447986.5625	497510.59375	347108.0625	373806.65625	363936.6875	377286.8125	311275.59375	395136.96875	365191.40625	394885.875	318323.21875	497632.09375	536505.875	565586.6875	459359.53125	317955.5	313719.34375	256355.390625
GIPC1	O14908	O14908	51009.27734375	54684.52734375	45800.49609375	53081.0859375	58472.35546875	71904.2890625	58966.203125	64996.22265625	64135.03515625	64237.21875	60745.9453125	53917.0390625	54668.8828125	51635.1796875	54220.16015625	63685.37890625	55607.34765625	50323.64453125	42870.13671875	52479.19921875	66654.6171875	59971.82421875	65453.4453125	68945.484375	43319.8203125	49784.78515625	47176.6015625	73365.09375	60136.3359375	77380.3046875	48458.38671875	79588.7890625	72584.859375	65661.7734375	68849	66204.7734375	79128.4609375	71747.5703125	72339.4609375	72004.4453125	95226	103846.3125	85349.078125	112694.5390625	102299.5234375	95636.1953125	101173.9921875
LIN7A	O14910	O14910	24345.65625	21885.462890625	21237.6171875	NA	11850.67578125	NA	NA	NA	16006.904296875	NA	9653.3720703125	18999.3828125	NA	NA	NA	NA	18423.791015625	23270.919921875	15627.822265625	15291.421875	NA	15393.623046875	NA	10705.5615234375	13876.7392578125	23706.80078125	26256.720703125	22735.44921875	NA	NA	10986.1533203125	NA	NA	25252.119140625	NA	21856.373046875	199409.875	10910.4130859375	NA	4058.75	NA	NA	NA	NA	NA	NA	NA
IKBKB	O14920	O14920	182258.203125	176305.234375	167155.96875	173588.1875	279037.0625	292885.21875	300389.21875	272825.8125	293974.65625	302647.53125	289785.4375	282187.09375	268269	240038.140625	237356.28125	237025.125	224861.390625	220025.90625	214832.96875	215525.34375	208385.140625	191110.390625	198882.078125	217581.53125	242113.890625	217371.9375	226320.21875	183404.34375	236146.625	242764	234303.390625	234276.1875	232674.46875	222508.109375	215308.875	205450.15625	219524.03125	229137.734375	215333.46875	223686.046875	187329.03125	215530.4375	241893.90625	200448.3125	234122.1875	248611.953125	232656.265625
RGS12	O14924	O14924	4995.1865234375	4298.029296875	3631.78735351562	6658.7373046875	NA	NA	NA	2520.89575195312	5270.23583984375	8821.0048828125	8222.2578125	4422.59423828125	3550.9775390625	5901.44873046875	7482.4970703125	3790.08349609375	7596.021484375	5918.1044921875	6358.64697265625	7378.08203125	4962.53076171875	4926.07470703125	3802.75903320312	4669.1162109375	6191.64208984375	4318.255859375	2996.90502929687	4800.50830078125	3955.80029296875	5361.82177734375	8981.556640625	979.06005859375	2394.9306640625	3770.15600585937	4902.90185546875	4504.68505859375	NA	NA	NA	NA	11866.1923828125	9028.73046875	13150.4462890625	13186.1494140625	9481.634765625	5658.91162109375	7101.76123046875
TIMM23	O14925	O14925	109774.8125	120204.6171875	128844.0859375	117461.1015625	73104.5390625	94055.484375	84264.3671875	103449.140625	68761.828125	70704.40625	81558.5078125	80181.265625	89784.328125	93315.8125	79052.6171875	96214.9296875	105655.0390625	109660.90625	106741.09375	96032.75	126628.4296875	119033.1328125	129896.3203125	127620.4921875	76083	64107.94921875	75247.9375	70121.734375	61660.14453125	78733.71875	77025.6015625	76538.1484375	55863.73828125	59753.2109375	66408.671875	61634.11328125	76626.625	94054.9765625	87046.390625	86308.3515625	36557.44921875	38266.48828125	42512.8984375	38673.87109375	127918.5	106294.1953125	105602.3203125
HAT1	O14929	O14929	160794.703125	173373.796875	153672.46875	153556.78125	38366.83203125	35712.96484375	40375.5703125	40941.3046875	26759.96484375	26864.12109375	30735.859375	34441.29296875	29211.1171875	51758.52734375	34438.1875	39258.39453125	101605.78125	109656.5	111928.1796875	103947.1015625	77827.9375	81112.390625	88089.625	80414.4296875	87326.203125	72490.6953125	73940.3671875	60776.16015625	56599.109375	48920.19140625	75513.4296875	49845.4921875	35543.52734375	38002.1796875	35935.80078125	42533.87890625	44012.7421875	38517.359375	45566.046875	45339.99609375	58718.1171875	57915.71875	52968.19921875	51430.5	98405.7578125	100715.421875	100963.515625
UBE2L6	O14933	O14933	32965.4140625	32138.060546875	31221.458984375	30702.79296875	24897.966796875	28786.1171875	21187.986328125	32140.697265625	35781.02734375	35466.03515625	39198.08203125	30362.310546875	22800.134765625	21385.046875	18204.6015625	15819.025390625	47935.98828125	40653.640625	35558.11328125	38638.390625	35044.8671875	46183.53515625	42490.984375	35823.01953125	37236.1875	38516.10546875	40008.80078125	53663.4375	23594.44921875	34432.4140625	26409.380859375	25181.1484375	59880.01171875	55121.09765625	62345.96484375	60904.9296875	47522.16796875	28482.255859375	34844.67578125	35934.79296875	54048.9921875	72119.4453125	49165.38671875	58861.62890625	57832.59765625	78290.0546875	65985.5078125
CASK	O14936	O14936	30585.646484375	31231.876953125	28239.578125	30037.5078125	38024.57421875	36337.0546875	35250.390625	36096.41796875	45238.43359375	40124.1328125	42205.5	40621.43359375	32638.697265625	30884.224609375	33480.765625	38577.1796875	31449.2421875	31954.25390625	28855.8515625	30208.49609375	29823.880859375	33045.25	32741.6484375	34270.09375	46406.85546875	46602.34375	50331.47265625	51268.19921875	49885.5234375	53264.65234375	53829.62890625	54850.16015625	79517.171875	67537.78125	77400.5390625	70775.8046875	61388.6875	58246.59765625	57982.9765625	55135.71875	52049.7109375	59959.33984375	50228.24609375	48499.046875	31988.814453125	36788.0859375	34845.515625
PLD2	O14939	O14939	NA	NA	NA	NA	NA	NA	NA	NA	NA	NA	NA	NA	NA	NA	NA	NA	NA	NA	NA	NA	NA	NA	NA	NA	NA	NA	NA	NA	NA	NA	NA	NA	NA	NA	NA	NA	NA	NA	NA	NA	NA	NA	NA	NA	NA	NA	NA
EREG	O14944	O14944	NA	NA	NA	NA	NA	NA	NA	NA	NA	NA	NA	NA	NA	NA	NA	NA	NA	NA	NA	NA	38528.1796875	44344.6640625	48172.16015625	28169.990234375	NA	NA	NA	NA	NA	NA	NA	NA	NA	NA	NA	NA	NA	NA	NA	NA	NA	NA	NA	NA	11749.2216796875	6045.6123046875	9280.60546875
UQCRQ	O14949	O14949	94354.953125	98597.9609375	98880.265625	97847.1484375	148283.453125	146446.140625	147873.03125	171156.765625	129612.8203125	145373.578125	152865.109375	139677.21875	71984.40625	70163.1796875	75034.6328125	70771.140625	122759.4375	127773.984375	116611.3359375	107410.578125	157631.171875	152353.6875	147428.140625	151703.890625	73894.7265625	75254.875	73255.0703125	77904.3828125	100346.8671875	125566.1875	98146.125	101088.0703125	96129.1953125	86620.9453125	89514.265625	75166.3828125	38986.51171875	32326.83984375	43445.84765625	32451.62109375	54734.03515625	58272.62109375	76154.796875	78804.7890625	141490.078125	130899.90625	123100.515625
MYL12B	O14950	O14950;P19105	3847882	3832680.5	3965885.75	3451851.25	4723158	4672493.5	4524907	5243371	5348538	4741425.5	4471362	4492261.5	4265702	4550924	3948339.25	4419204	4277700	4261134.5	4220682.5	4790524	2254174	2220505.75	2134521.25	2072657.625	5757382.5	6735354.5	5009591	11387778	6198310.5	9796345	4847827.5	8980348	17019272	13344476	13287804	12637416	12189497	12035358	13175718	9394909	16112333	14643740	16020045	15732631	6620387.5	5882287	4917004.5
UQCR11	O14957	O14957	NA	NA	4034.72827148437	NA	NA	6380.0673828125	NA	12896.9208984375	15245.2255859375	10558.3798828125	16475.8125	NA	NA	NA	NA	NA	NA	NA	NA	5160.43505859375	9803.6103515625	8328.1259765625	NA	10726.279296875	NA	11411.15625	9982.2138671875	NA	NA	7881.24169921875	NA	8374.6513671875	13587.0576171875	5152.068359375	9445.4501953125	NA	NA	NA	NA	NA	NA	NA	NA	NA	9280.630859375	NA	7584.59765625
CASQ2	O14958	O14958	NA	NA	NA	NA	NA	NA	NA	NA	NA	NA	NA	NA	NA	NA	NA	NA	NA	NA	NA	NA	NA	NA	NA	NA	NA	NA	NA	NA	NA	NA	NA	NA	NA	NA	NA	NA	NA	NA	NA	NA	NA	NA	NA	NA	NA	NA	NA
LECT2	O14960	O14960	NA	NA	NA	NA	NA	NA	NA	NA	NA	NA	NA	NA	NA	NA	NA	NA	NA	NA	NA	NA	NA	NA	NA	NA	NA	NA	NA	NA	NA	NA	NA	NA	NA	NA	NA	NA	NA	NA	NA	NA	NA	NA	NA	NA	NA	NA	NA
HGS	O14964	O14964	403955.34375	386021.8125	394706.09375	395843.09375	477505.46875	503640.21875	473033.65625	491100.28125	463500.125	471269.15625	458763.0625	475736.5625	328808.6875	374813.40625	427921.03125	318870.0625	426251.9375	416245.875	443529.34375	408684.59375	406908	401097.75	394405.71875	405320.28125	377478.5	316977.5	356374.78125	384976.8125	426865.90625	384405.09375	415081.9375	401940.46875	392832.375	392622.40625	392065.9375	402741.9375	412754.4375	407772.53125	419458.21875	409395.53125	402565.5	330990.0625	328251.4375	285806.8125	377375.1875	386380.84375	406819.5625
AURKA	O14965	O14965	23471.044921875	13021.6630859375	16718.7265625	19750.298828125	NA	NA	NA	NA	NA	NA	NA	NA	NA	6358.982421875	NA	6125.02783203125	19823.376953125	6701.7666015625	14825.6923828125	8569.923828125	NA	NA	NA	NA	NA	NA	NA	NA	NA	NA	NA	NA	NA	NA	NA	NA	NA	NA	NA	NA	NA	NA	NA	NA	6436.89404296875	NA	4644.89111328125
RAB29	O14966	O14966	20033.4140625	32022.931640625	29393.216796875	27873.28125	63489.95703125	55659.26171875	67103.4765625	57708.43359375	42377.72265625	53932.59375	52556.2109375	78272.3203125	55354.15625	33030.4921875	24679.505859375	51484.265625	42838.76953125	48011.62890625	31740.720703125	34785.578125	28644.080078125	46484.8828125	23313.22265625	38272.46484375	32131.103515625	31378.30078125	34592.5234375	31398.546875	26609.44921875	38930.63671875	44070.9375	45159.0625	42687.93359375	32676.046875	51440.671875	32858.75390625	39755.3515625	44621.4921875	35228.71875	39238.55078125	37723.44921875	25841.208984375	27245.11328125	33227.66015625	49525.35546875	48588.33984375	44498.78125
CLGN	O14967	O14967	11894.45703125	12880.7509765625	9518.1591796875	13602.947265625	19202.7890625	17124.291015625	16666.72265625	17710.126953125	17666.560546875	17170.8046875	21065.83984375	16436.310546875	30428.7578125	24495.25	21839.185546875	29627.52734375	7927.42333984375	8282.2666015625	9042.0625	9745.099609375	57123.8125	41350.01953125	56448.8125	63780.921875	NA	NA	6406.8876953125	NA	NA	NA	NA	NA	NA	NA	NA	NA	NA	NA	NA	NA	NA	NA	NA	NA	NA	NA	NA
VPS26C	O14972	O14972	115711.6484375	96794.515625	101286.640625	102427.0859375	157934.625	162719.046875	156170.96875	172872.03125	183722.09375	158202.78125	157811.171875	158859.953125	159631.78125	118121.0703125	144057.34375	186464.21875	135550.375	140574.90625	141301.984375	118417.0234375	102233.625	119403.40625	109819.234375	98467.28125	148351.25	129401.28125	146888.0625	133903.640625	172951.078125	197249.1875	167128.53125	190199.890625	207563.828125	222870.90625	206389.4375	222513.796875	243382.71875	236840.484375	209238.921875	207826.171875	135124	156161.671875	123738.5625	114139.859375	166017.15625	140975.359375	137171.828125
PPP1R12A	O14974	O14974	619330.5	580389.625	588555	601410.9375	580466.875	612701.5625	656449.5	627767.1875	595993.4375	564379.75	574963.375	567407.3125	679383.1875	651521.75	679163.8125	605868.25	531653.875	593880.5	581127.8125	594875.625	455013.625	486730.75	426990.53125	439369	754523	849406.25	815367.8125	829307	702421.25	799269.875	693890.9375	763324.5	839650.625	855098.4375	838754.8125	854170.0625	754383.625	789772.0625	778057.1875	751032.25	1147066.25	1135046.75	1052676.625	1091553	660149.125	654058.0625	625202
SLC27A2	O14975	O14975	NA	NA	NA	NA	NA	NA	NA	NA	NA	NA	NA	NA	NA	NA	NA	NA	NA	NA	NA	NA	NA	NA	NA	NA	NA	NA	NA	NA	NA	NA	NA	NA	NA	NA	NA	NA	NA	NA	NA	NA	NA	NA	NA	NA	NA	NA	NA
GAK	O14976	O14976	74836.96875	69872.4453125	74714.7265625	70782.546875	78760.03125	82230.8203125	75472.953125	73372.1796875	70497.8125	67013.9140625	67560.78125	65201.79296875	84098.7578125	83135.203125	73543.2578125	78514.5	62350.828125	64592	70116.3203125	64193.37109375	86372.609375	94727.671875	88141.4140625	86079.1875	47983.94140625	49180.42578125	45165.4921875	51087.36328125	55273.8203125	59426.78515625	56082.76953125	57528.5859375	46584.91796875	50541.03125	43150.26171875	50421.0859375	49389.2421875	48052.12890625	50155.2109375	53298.56640625	62835.53515625	59614.359375	64284.8046875	71812.6953125	74179.21875	73838.765625	72520.9375
ZNF263	O14978	O14978	NA	NA	NA	NA	NA	NA	NA	NA	NA	NA	NA	NA	NA	NA	NA	NA	NA	NA	NA	NA	NA	NA	NA	NA	NA	NA	NA	NA	NA	NA	NA	NA	NA	NA	NA	NA	NA	NA	NA	NA	NA	NA	NA	NA	NA	NA	NA
HNRNPDL	O14979	O14979	1101592.75	1167024.75	1157283.75	1216290.5	483709	475836.125	460353.78125	497068.09375	459906.96875	504345.3125	517186.96875	463964.34375	596918.25	621492.8125	675464.625	628120.875	895801.75	922895.8125	968107.5	889612.4375	643046	601299.375	592212.3125	637873.625	1017977.375	991803.25	940772.625	1073435.25	609393.8125	677760.75	588586.25	756792.5625	826706.25	752554.25	792755.625	807919.5625	739733.8125	743034.25	760883.4375	811843.25	1140686.625	1462487.625	1319345.375	1277075.125	1140801.5	1190557.875	1121811.5
XPO1	O14980	O14980	534437.875	596044.375	545980.5625	643955.4375	365177.65625	349118.4375	383320.28125	370762.90625	367960.9375	364682.15625	345853.34375	357304.25	340974.9375	331973.65625	377954.25	296459.71875	462546.03125	440490.40625	491368.84375	500092.46875	478118.75	491615.53125	495617.5	506152.625	450570.6875	483046.15625	443778.4375	640424.875	405464.5625	531666.5	370668.84375	505002.03125	473327.34375	482933.09375	457340.8125	484672.8125	551772.75	562381.3125	540991.375	496031.625	437455.125	492517.28125	422907.59375	527134.6875	608721.625	628633.5625	607482.4375
BTAF1	O14981	O14981	44790.6875	39084.19921875	43468.71875	43128.46484375	23217.751953125	24194.953125	24194.33203125	20461.61328125	19142.1953125	17274.498046875	18148.099609375	19322.248046875	30243.1015625	23403.55859375	29857.91015625	30258.7578125	34616.6796875	37974.0390625	40269.4609375	31770.650390625	41756.2265625	41813.85546875	46197.74609375	44118.31640625	41010.27734375	34415.73828125	34290.4296875	31401.037109375	26359.341796875	27813.009765625	33161.5	25818.908203125	24821.265625	22652.412109375	24526.318359375	23093.6484375	26385.28515625	28225.697265625	24763.392578125	30028.041015625	32653.51953125	28361.08984375	32873.44140625	30500.970703125	33465.703125	41984.140625	42426.37890625
ATP2A1	O14983	O14983	NA	NA	NA	NA	NA	NA	NA	NA	NA	NA	NA	NA	NA	NA	NA	NA	NA	NA	NA	NA	NA	NA	NA	NA	NA	NA	NA	NA	NA	NA	NA	NA	NA	NA	NA	NA	NA	NA	NA	NA	NA	NA	NA	NA	NA	NA	NA
SYN3	O14994	O14994	NA	NA	NA	NA	NA	NA	NA	NA	NA	NA	NA	NA	NA	NA	NA	NA	NA	NA	NA	NA	NA	NA	NA	NA	NA	NA	NA	NA	NA	NA	NA	NA	NA	NA	NA	NA	NA	NA	NA	NA	NA	NA	NA	NA	NA	NA	NA
ARHGEF10	O15013	O15013	30759.69921875	32071.1875	31368.0625	30210.056640625	21116.162109375	23836.240234375	23623.484375	23003.462890625	24298.02734375	25034.572265625	25986.796875	25293.689453125	22912.20703125	28916.3515625	23697.3828125	23172.92578125	32361.392578125	32723.326171875	33520.03125	32616.6875	20643.7109375	19692.32421875	18546.447265625	21675.951171875	30024.3046875	27412.62890625	26745.421875	30468.287109375	20415.5859375	22220.833984375	27097.55859375	20162.697265625	25938.40234375	24439.171875	25126.1328125	24833.373046875	19415.03125	18020.62109375	17633.900390625	17720.748046875	33154.8515625	35511.7734375	34028.4609375	35267.02734375	22034.2734375	25839.119140625	20796.591796875
ZNF609	O15014	O15014	7825.10107421875	8240.7080078125	10233.6513671875	6498.13427734375	NA	NA	NA	NA	NA	NA	NA	NA	NA	NA	NA	NA	8253.71875	4984.3603515625	NA	NA	NA	8894.9453125	NA	11878.7109375	NA	3740.95263671875	NA	NA	NA	NA	NA	NA	NA	NA	NA	NA	1619.82739257812	NA	NA	NA	NA	3874.498046875	2354.42578125	NA	4908.00537109375	NA	NA
ZNF646	O15015	O15015	NA	NA	NA	NA	NA	NA	NA	NA	NA	NA	NA	NA	NA	NA	NA	NA	NA	NA	NA	NA	NA	NA	NA	NA	NA	NA	NA	NA	NA	NA	NA	NA	NA	NA	NA	NA	NA	NA	NA	NA	NA	NA	NA	NA	NA	NA	NA
SPTBN2	O15020	O15020	16885.0390625	14272.337890625	18245.546875	17436.41015625	27547.3046875	22321.951171875	27922.119140625	31786.072265625	24259.392578125	22812.404296875	12668.36328125	17779.310546875	8445.306640625	6469.0537109375	8344.802734375	16606.64453125	13982.8134765625	20198.615234375	26928.982421875	13181.5654296875	22067.2734375	25980.65234375	18837.173828125	27819.80859375	25008.068359375	30452.212890625	18827.5625	15387.6494140625	21830.25	19148.34375	46206.23828125	13708.7822265625	12356.4931640625	11732.640625	16272.0166015625	14535.76171875	10018.1796875	13132.56640625	7576.6904296875	11292.8056640625	30841.154296875	15870.6279296875	6871.9208984375	NA	14768.9921875	15102.9326171875	14085.134765625
MAST4	O15021	O15021	14550.6025390625	14234.50390625	17471.67578125	14727.07421875	26653.25390625	20610.529296875	22929.6640625	20054.978515625	17982.86328125	18881.849609375	20083.908203125	22577.275390625	26572.65234375	31517.400390625	25961.22265625	40327.2734375	15802.6591796875	16828.228515625	13870.91796875	14842.7861328125	49901.1171875	35156.05859375	43283.015625	44407.1484375	9025.10546875	11557.3349609375	7868.75390625	7789.70751953125	9589.740234375	12002.9599609375	15052.365234375	14394.923828125	8757.2587890625	5714.296875	17324.78515625	6539.82373046875	8295.96484375	7003.89892578125	8482.0087890625	10818.5859375	12959.51171875	NA	7823.6376953125	8050.34375	23542.275390625	24254.11328125	29948.486328125
SEC16A	O15027	O15027	161297.515625	162109.96875	167407.28125	163127.203125	203869.21875	207986.0625	198063.75	204596.734375	197707.640625	198672.84375	201915.859375	194123.515625	218995.484375	228587.640625	212474.34375	222598.015625	167468.703125	174582.90625	175743.453125	171667.625	160318.625	152456.984375	156977.625	165994.890625	181444.140625	172375.875	176076.71875	167730.671875	215792.703125	200941.125	235681.984375	209146.75	187136.921875	189886.859375	192479.515625	194551.265625	186383.390625	188051.28125	184633.390625	182009.40625	158224.71875	187132.953125	152935.5	173191.03125	155159.203125	131533.9375	131109.390625
PLXNB2	O15031	O15031	196300.890625	187468.125	201051.265625	182216.140625	170819.921875	165914.234375	165310.234375	168144.15625	191589.21875	176390.96875	181586.296875	178400.40625	143908.65625	141928.765625	145666.53125	134183.390625	187263.0625	184661.34375	192988.71875	192757.609375	124404.8828125	132113.671875	123789.3515625	126083.875	218190.15625	232586.53125	219705.390625	220384.515625	183782.515625	210040.375	216583.578125	190499.25	220838.6875	224737.65625	232969.328125	231620.390625	187392.859375	200825.03125	195486.515625	193538.125	204338.203125	218812.953125	199310.671875	268498.3125	104765.734375	105505.6875	112190.2578125
AREL1	O15033	O15033	NA	1134.79211425781	NA	NA	2537.65551757812	1820.89794921875	2300.931640625	3622.74194335937	3713.57763671875	2064.09838867187	NA	1458.98205566406	3656.91723632812	3793.21459960937	2160.46557617187	NA	NA	NA	NA	NA	NA	NA	NA	NA	NA	NA	NA	NA	NA	NA	NA	NA	NA	NA	NA	NA	NA	NA	NA	NA	NA	NA	NA	1137.70227050781	NA	NA	NA
KHNYN	O15037	O15037	8670.6474609375	8714.1533203125	7497.07666015625	12081.109375	2978.51000976562	5506.27294921875	8885.4248046875	7933.23095703125	NA	NA	NA	6091.62353515625	7464.06298828125	3815.984375	9083.8388671875	9445.5888671875	10892.294921875	9883.4453125	8177.65625	11479.12890625	14507.197265625	11663.431640625	10679.142578125	14024.580078125	12142.9287109375	12281.4140625	13782.384765625	14604.265625	7965.6669921875	7870.1767578125	NA	9959.23828125	10394.7275390625	9074.521484375	9643.216796875	11377.8876953125	9089.5185546875	9981.0654296875	7201.5458984375	6465.98486328125	13293.712890625	11047.2763671875	16082.3173828125	15598.74609375	17446.541015625	14913.701171875	16988.595703125
TECPR2	O15040	O15040	18538.46484375	16707.0859375	17425.173828125	15100.4716796875	19848.185546875	15415.126953125	18492.40625	17783.677734375	17654.576171875	18179.4140625	24377.00390625	19448.8671875	19554.5078125	22714.619140625	22105.005859375	24356.5234375	16819.4921875	23976.19921875	20834.015625	20446.17578125	17128.37890625	22913.015625	21655.966796875	21778.466796875	15234.228515625	21107.421875	15717.1787109375	20021.173828125	15188.9482421875	22409.33203125	16964.943359375	20289.185546875	17624.51171875	15412.2421875	16758.87109375	17070.1875	20280.86328125	15372.427734375	13714.1826171875	15569.1259765625	18985.810546875	18992.513671875	16964.82421875	19989.04296875	19508.77734375	21108.201171875	18440.837890625
SEMA3E	O15041	O15041	NA	NA	NA	NA	NA	NA	NA	NA	NA	NA	NA	NA	NA	NA	NA	NA	NA	NA	NA	NA	NA	NA	NA	NA	NA	NA	NA	NA	NA	NA	NA	NA	NA	NA	NA	NA	NA	NA	NA	NA	NA	NA	NA	NA	NA	NA	NA
U2SURP	O15042	O15042	102604.71875	114615.703125	103564.890625	103763.1796875	48140.6484375	49436.4375	44279.578125	44351.4296875	46681.05078125	50940.28515625	47415.171875	48024.50390625	49549.75390625	59439.03515625	60316.2265625	57453	80521.09375	73513.9609375	73885.5625	77809.234375	82547.75	84979.0703125	79118.2265625	80898.125	82595.7734375	98090.5390625	81867.734375	89018.0078125	64498.51171875	73408.1875	56491.95703125	63320.2734375	65873.96875	64949.8203125	63403.140625	61376.0859375	67558.859375	65790.25	71409.203125	65163.53125	91668.8125	98085.0390625	93482.46875	95447.7734375	111246.90625	105515.6328125	104254.9921875
SETD1A	O15047	O15047	4664.357421875	5505.6328125	3953.666015625	6826.5400390625	5148.294921875	2481.34350585937	2483.4052734375	4070.43237304687	3098.28125	3358.95776367187	2649.47778320312	2052.27587890625	3756.78442382812	4999.853515625	3034.70336914062	2807.609375	2636.45385742187	6318.4833984375	5131.0673828125	7340.251953125	4927.19970703125	4019.44873046875	3775.72412109375	4517.82470703125	7883.35791015625	4077.99462890625	5686.1181640625	6152.9677734375	2942.84033203125	2915.5546875	3781.72973632812	3690.18823242187	3314.04443359375	3970.2021484375	3366.21166992187	3954.8759765625	1984.18432617187	3907.86791992187	6311.80859375	5986.95751953125	4611.17236328125	6512.00927734375	7056.64794921875	8554.5908203125	3936.77416992187	4463.6787109375	3848.28491210937
TRANK1	O15050	O15050	NA	NA	NA	NA	NA	NA	NA	NA	NA	NA	NA	NA	NA	NA	NA	NA	NA	NA	NA	NA	NA	NA	NA	NA	NA	NA	NA	NA	NA	NA	NA	NA	NA	NA	NA	NA	NA	NA	NA	NA	NA	NA	NA	NA	NA	NA	NA
SYNJ2	O15056	O15056	45646.203125	40716.30078125	52676.31640625	47252.125	15800.33984375	17066.787109375	17177.744140625	19204.19140625	19408.080078125	19606.0625	20076.31640625	18360.318359375	23793.919921875	22573.431640625	26892.8203125	21894.796875	40415.0390625	42120.73828125	38010.48046875	38831.52734375	24156.845703125	24429.0625	19032.720703125	21366.3515625	34934.77734375	41711.40234375	36369.0234375	37607.3515625	19059.25	23010.328125	21956.658203125	14515.4501953125	27674.263671875	26804.974609375	32517.576171875	32835.23828125	18592.8671875	15039.78125	18844.755859375	19809.33984375	49479.7265625	49543.9453125	52189.1015625	86452	21122.45703125	24975.09375	25660.1953125
SYNM	O15061	O15061	28707.703125	24951.4609375	27611.390625	30551.529296875	41922.23046875	36770.91796875	40908.09375	36085.5	21892.3984375	22331.318359375	23448.58984375	18788.279296875	42477.05859375	40818.30859375	41319.68359375	39573.34375	52450.01953125	58164.73046875	54509.9765625	52242.78125	22544.9375	27902.17578125	22268.30078125	28330.13671875	33306.65234375	29484.513671875	35907.46875	27562.7265625	27095.3671875	22612.28515625	35011.31640625	23179.177734375	20797.376953125	20668.3203125	23715.74609375	21377.53515625	20455.041015625	19982.85546875	21895.03515625	19383.34375	42688.8984375	47708.5234375	33283.47265625	39710.73828125	12019.8603515625	6795.4658203125	11373.544921875
ZBTB5	O15062	O15062	NA	NA	NA	NA	NA	NA	NA	NA	NA	NA	NA	NA	NA	NA	NA	NA	NA	NA	NA	NA	NA	NA	NA	NA	NA	NA	NA	NA	NA	NA	NA	NA	NA	NA	NA	NA	NA	NA	NA	NA	NA	NA	NA	NA	NA	NA	NA
GARRE1	O15063	O15063	8178.783203125	7431.421875	8113.62451171875	5443.1044921875	3446.62939453125	3501.61669921875	4404.22900390625	3460.58642578125	2096.90502929687	3162.58056640625	2822.12670898437	1449.74243164062	2120.01928710937	3201.87353515625	3541.37744140625	3364.90698242187	8160.7314453125	6798.9345703125	6850.11962890625	6605.462890625	3086.29077148437	4819.35107421875	2937.51293945312	2999.84497070312	8475.2880859375	8594.9892578125	7414.53662109375	5542.83251953125	4750.6640625	2976.09594726562	6174.06787109375	3653.28955078125	4267.919921875	5128.87109375	4702.84716796875	5228.00439453125	4013.814453125	3491.97485351562	2506.5068359375	3277.65991210937	5560.9169921875	7501.69775390625	10227.8740234375	6619.658203125	3303.4765625	2690.78491210937	2910.07641601562
KIF3B	O15066	O15066	20157.998046875	17977.673828125	17487.828125	17333.666015625	26548.71484375	23504.771484375	21760.888671875	21035.4453125	22952.4609375	22950.23828125	21879.544921875	22786.853515625	24290.861328125	27517.109375	21184.68359375	27138.615234375	19344.08203125	18650.72265625	21903.732421875	16933.669921875	27590.345703125	24436.34765625	27608.00390625	29153.5234375	18493.66796875	16638.830078125	18729.8359375	14404.1357421875	24776.1484375	20918.888671875	29834.8828125	20512.421875	19379.958984375	20298.974609375	21271.892578125	22373.091796875	22147.822265625	21960.513671875	18663.943359375	21326.90625	19700.572265625	31134.818359375	28114.435546875	27374.21875	21571.951171875	17970.275390625	18451.384765625
PFAS	O15067	O15067	526909.125	501359.8125	515846.9375	466363.03125	129410.0625	137671.578125	142238.765625	141277	130518.9296875	140374.125	142672.171875	151270.328125	191745.59375	197807.703125	162707.234375	184512.265625	319275.875	341834.28125	343888.34375	344032.84375	321997.21875	332095.90625	325564.46875	343963.21875	355098.78125	332410.59375	345179.46875	294562.53125	172113.15625	153307.421875	195444.90625	156929.78125	167637.109375	174884.984375	178402.578125	179070.140625	175209.921875	187794.28125	178689.09375	181782.4375	224276.875	206337.359375	185803.515625	206372.734375	386945	365171.25	368640.28125
NACAD	O15069	O15069	15431.322265625	17396.49609375	18174.494140625	17912.806640625	9341.0927734375	7656.75927734375	7217.7333984375	6710.16357421875	11482.9931640625	6658.931640625	8684.9296875	8873.3251953125	6179.7724609375	NA	6396.60205078125	6493.93994140625	12412.3095703125	11567.484375	8612.2880859375	10360.22265625	15741.779296875	13368.326171875	14277.4775390625	15237.3203125	19497.099609375	15497.4306640625	19041.005859375	13713.123046875	10557.9375	8736.7939453125	13470.015625	8594.5205078125	8801.41796875	9854.96484375	6605.4482421875	7757.4609375	8490.076171875	9163.068359375	11013.833984375	9788.3173828125	16705.037109375	16756.072265625	21278.28515625	13504.12890625	10233.8193359375	11491.7119140625	11951.1083984375
ADAMTS3	O15072	O15072	NA	NA	NA	NA	NA	NA	NA	NA	NA	NA	NA	NA	NA	NA	NA	NA	NA	NA	NA	NA	NA	NA	NA	NA	NA	NA	NA	NA	NA	NA	NA	NA	NA	NA	NA	NA	NA	NA	NA	NA	NA	NA	NA	NA	NA	NA	NA
DCLK1	O15075	O15075	NA	NA	NA	NA	NA	NA	NA	NA	NA	NA	2208.16040039062	NA	NA	NA	NA	NA	NA	NA	NA	NA	NA	NA	NA	NA	3306.68823242187	3227.0693359375	3507.86352539062	3559.91723632812	3714.669921875	1277.22790527343	2432.5107421875	NA	NA	3982.88671875	2861.81958007812	3304.578125	2535.67065429687	2496.40405273437	NA	3871.48559570312	5996.7666015625	6704.57470703125	4955.81005859375	4045.86010742187	NA	NA	NA
CEP290	O15078	O15078	NA	NA	NA	NA	NA	NA	NA	NA	NA	NA	NA	NA	NA	NA	NA	NA	NA	NA	NA	NA	NA	NA	NA	NA	NA	NA	NA	NA	NA	NA	NA	NA	NA	NA	NA	NA	NA	NA	NA	NA	NA	NA	NA	NA	NA	NA	NA
SNPH	O15079	O15079	2037.61950683593	NA	NA	1896.80151367187	7027.951171875	6563.734375	6983.77099609375	7972.57666015625	6586.353515625	6863.89404296875	8444.2197265625	5049.89599609375	3656.3203125	4041.5126953125	2953.26684570312	5371.083984375	2093.40649414062	1133.0166015625	1983.65783691406	NA	5131.892578125	4933.77880859375	6075.54248046875	4808.56884765625	NA	966.81726074218705	NA	NA	NA	1485.45947265625	4602.18896484375	NA	NA	NA	1241.2177734375	NA	1423.3408203125	NA	NA	NA	NA	NA	NA	NA	NA	2721.59790039062	1304.55871582031
ERC2	O15083	O15083	NA	NA	14135.0009765625	NA	NA	NA	NA	NA	11553.2626953125	NA	11439.6318359375	NA	NA	NA	NA	NA	NA	10328.189453125	NA	NA	15941.5341796875	13873.958984375	NA	16155.681640625	20374.474609375	16101.5439453125	NA	NA	16842.017578125	NA	25371.67578125	3298.58447265625	NA	NA	30164.609375	NA	NA	NA	1995.08630371093	NA	NA	NA	NA	NA	22842.658203125	18050.611328125	26680.447265625
ANKRD28	O15084	O15084	25630.26171875	24649.673828125	26279.8203125	24275.181640625	22523.234375	20108.63671875	18280.220703125	20733.150390625	26545.76171875	26889.49609375	25565.759765625	27000.98828125	18945.123046875	18594.373046875	21379.822265625	23680.115234375	24467.232421875	26425.20703125	27204.087890625	26120.767578125	17398.96484375	16441.201171875	12883.7900390625	14312.1357421875	26313.08203125	23282.013671875	27157.82421875	22373.62890625	20951.5078125	21540.306640625	20984.201171875	19154.087890625	21244.888671875	19847.880859375	18735.90234375	22728.640625	19773.140625	17881.75390625	20002.39453125	15026.716796875	33640.265625	28035.681640625	33214.171875	27766.60546875	26198.240234375	29483.453125	27058.587890625
ARHGEF11	O15085	O15085	15783.8056640625	15906.19140625	14921.4453125	15463.7021484375	17123.921875	16500.892578125	14810.494140625	14138.5478515625	17278.1875	17857.462890625	16419.76171875	17745.40625	14330.1875	19058.732421875	18360.109375	16216.5068359375	15685.50390625	14091.701171875	16352.50390625	16194.9365234375	10933.509765625	10559.5390625	9990.9755859375	12158.8369140625	19441.595703125	20188.728515625	18907.97265625	17767.818359375	13445.251953125	17430.08203125	22014.96875	16634.96484375	18956.3046875	16203.05078125	21122.8359375	20977.689453125	15284.4013671875	14937.216796875	14664.4658203125	14657.6533203125	24802.916015625	26299.076171875	21214.109375	20658.25	11108.3291015625	11315.7265625	11098.037109375
PRORP	O15091	O15091	11994.09765625	11818.8681640625	11943.6494140625	9544.283203125	7961.59619140625	8879.505859375	9452.400390625	9361.533203125	9042.7197265625	9978.724609375	7486.84423828125	9047.056640625	10092.3623046875	8771.4619140625	11703.828125	8826.7255859375	10222.517578125	8820.5537109375	10931.533203125	12269.5078125	15525.728515625	14220.876953125	13926.5009765625	12909.5625	8112.06787109375	8180.6298828125	3961.3642578125	8357.0693359375	6645.0849609375	9224.5595703125	6298.416015625	10334.74609375	9688.9296875	6320.21630859375	3844.6953125	8388.724609375	9637.279296875	7677.29833984375	10064.97265625	9841.634765625	12156.451171875	9244.2490234375	11703.611328125	12551.6787109375	22655.689453125	20580.275390625	18735.837890625
CHUK	O15111	O15111	35630.3046875	37137.51171875	36011.546875	37518.82421875	41994.41015625	39796.171875	39280.2421875	38620.84765625	40159.0078125	39486.015625	41781.58984375	38082.58203125	44337.65234375	41416.76171875	41787.578125	38541.6015625	33718.50390625	34701.90234375	35179.9375	34461.84375	37155.00390625	32996.3203125	36016.359375	35530.984375	27950.958984375	26036.216796875	23125.99609375	27479.759765625	29563.05078125	34464	30676.283203125	34971.1640625	33093.71875	34861.03515625	34715.17578125	32903.96484375	35333.73046875	33250.5078125	34190.625	40154.79296875	36402.38671875	31940.041015625	39934.890625	39780.6171875	39740.5625	47157.35546875	39457.55859375
LSM1	O15116	O15116	257291.84375	202204.484375	229750.34375	221447.53125	136607.265625	140517.4375	135428.234375	132074.234375	142414.875	160610.09375	140910.0625	143211.625	136613.84375	167691.03125	175127.359375	173143.828125	222361.75	203585.6875	193639.546875	210487.734375	235496.28125	247884.40625	254706.890625	219604.390625	222188.875	213475.8125	239161.28125	164527.1875	151843.90625	119987.5625	208675.765625	156421.640625	156538.828125	151442.34375	134169.9375	143509.09375	153620.625	158270.953125	142522.953125	149816.546875	314229.8125	251894.75	332542.125	253806.359375	197333.78125	191056.578125	191484.953125
FYB1	O15117	O15117	NA	NA	NA	NA	NA	NA	NA	NA	NA	NA	NA	NA	NA	NA	NA	NA	NA	NA	NA	NA	NA	NA	NA	NA	NA	NA	NA	NA	NA	NA	NA	NA	NA	NA	NA	NA	NA	NA	NA	NA	NA	NA	NA	NA	NA	NA	NA
NPC1	O15118	O15118	56786.05859375	61319.46875	57414.78515625	59588.2734375	173192.5	163828.78125	174223.28125	180298.171875	88212.5	79880.546875	78807.3984375	93204.5078125	206827.109375	198107.96875	194030.203125	242947.8125	156312.25	162710	153148.21875	156409.84375	185865.390625	194439.03125	184939.296875	189138.03125	71258.921875	76989.3046875	70615.796875	79376.578125	145105.359375	159998.484375	140560.84375	169953.15625	121297.7890625	118293.609375	120422.015625	130599	160554.109375	162184.015625	168319.234375	160436.5625	128966.21875	137971.453125	142663.25	161888.4375	307938.25	257177.1875	259466.265625
TBX3	O15119	O15119	21840.515625	6849.1708984375	13094.76171875	16305.5263671875	10750.3427734375	8936.0498046875	10400.4404296875	9229.8408203125	9099.98046875	8592.560546875	7420.47705078125	7926.376953125	16014.6552734375	15658.06640625	11052.611328125	16385.044921875	15239.8359375	20679.642578125	18029.021484375	17927.78125	16491.20703125	17814.779296875	15155.990234375	14381.3212890625	22178.158203125	23260.9609375	19540.126953125	24467.087890625	15452.5009765625	12659.6708984375	23993.240234375	10440.65234375	17957.693359375	17822.8203125	17639.767578125	13982.40234375	20403.203125	17262.193359375	17164.494140625	18774.08203125	35113.16796875	22718.27734375	41698.62890625	27029.47265625	23972.123046875	22207.025390625	18586.71484375
TBX3	O15119	O15119;Q13207	NA	NA	NA	NA	NA	NA	NA	NA	NA	NA	NA	NA	NA	NA	NA	NA	NA	NA	NA	NA	NA	NA	NA	NA	NA	NA	NA	NA	NA	NA	NA	NA	NA	NA	NA	NA	NA	NA	NA	NA	NA	NA	NA	NA	NA	NA	NA
AGPAT2	O15120	O15120	20716.615234375	23380.5234375	31496.15625	17692.05078125	36181.953125	35664.28125	40382.703125	40388.07421875	35067.46484375	37006.515625	37147.16015625	40714.59375	16318.9375	16236.53125	28760.533203125	15683.888671875	29980.83984375	31012.06640625	27381.47265625	27940.185546875	33769.5234375	22529.369140625	32321.439453125	34718.0625	30951.462890625	32223.71484375	37614.6953125	35629.6875	36872.58984375	41065.5	37330.08984375	36041.0625	37456.32421875	28855.919921875	34618.80078125	34571.953125	36623.75390625	34329.53515625	37311.7890625	31123.873046875	15186.53515625	53514.4609375	12430.4560546875	20915.87109375	27354.78125	26650.17578125	23729.03515625
DEGS1	O15121	O15121	54908.8046875	59456.921875	67532.9765625	58826.6953125	90145.2734375	79351.1953125	72717.65625	87229.6171875	76484.3515625	85103.53125	88554.0234375	75526.7421875	77286.0859375	79651.2578125	66756.9296875	58371.18359375	62644.55859375	69349.0703125	69988.984375	57857.09375	65065.1640625	69950.578125	76177.140625	77104.765625	92884.53125	82009.4765625	86850.5390625	58841.7265625	63561.91796875	54599.7578125	112662.3984375	64607.78515625	62185.84765625	68014.7109375	61888.296875	58470.32421875	45927.31640625	38792	53263.5078125	53237.48828125	47824.93359375	63240.33984375	69987.6484375	49069.890625	62197.1953125	54429.73046875	63719.98046875
ANGPT2	O15123	O15123	NA	NA	NA	NA	NA	NA	NA	NA	NA	NA	NA	NA	NA	NA	NA	NA	NA	NA	NA	NA	NA	NA	NA	NA	NA	NA	NA	NA	NA	NA	NA	NA	NA	NA	NA	NA	NA	NA	NA	NA	NA	NA	NA	NA	NA	NA	NA
SCAMP1	O15126	O15126	33050.671875	35956.9921875	31399.28515625	37089.22265625	69617.609375	77375.359375	66482.7578125	74523.2734375	84476.8046875	70559.5	67026.984375	76456.5078125	62502.48828125	69125.125	65004.12890625	70475.3984375	38684.2421875	47872.02734375	48896.796875	45552.296875	38438.484375	35424.21875	39744.734375	31858.134765625	33637.2578125	36751.05078125	35235.15234375	66701.171875	70971.0703125	95695.453125	38149.09765625	94604.09375	83969.7734375	91431.984375	76127.2890625	70396.7734375	80286.828125	89283.53125	84440.875	73968.9453125	86634.5	52631.7578125	73634.4453125	62258.45703125	67683.9765625	41884.8359375	56389.02734375
SCAMP2	O15127	O15127	70961.359375	64695.7578125	73764.640625	66273.609375	117813.2578125	121176.6015625	99620.984375	124480.21875	128766.7578125	122315.2890625	120245.40625	136530.984375	173342.46875	115196.5703125	143001.4375	151281.640625	118755.1875	107514.078125	106089.734375	100864.5625	124046.8984375	129558.28125	105486.5859375	95161.625	80523.6328125	68839.203125	80763.265625	74912.140625	118709.703125	128677.546875	155732.953125	129804.546875	95102.2890625	99619.0234375	98279.71875	96319.171875	92379.4140625	93791.75	112526.3125	96129.359375	63808.8984375	111068.4375	74478.6796875	80313.1640625	86640.421875	95515.59375	80836.21875
KPNA5	O15131	O15131	2201.29150390625	5755.85498046875	9375.6533203125	11885.1552734375	9638.18359375	NA	15108.828125	1400.23522949218	14518.2294921875	14584.205078125	8586.548828125	15306.7998046875	5232.47314453125	7749.78759765625	11736.1083984375	NA	NA	9524.5478515625	13188.6220703125	6846.845703125	12046.1015625	6266.56787109375	NA	12528.6513671875	13266.2109375	11378.201171875	13390.28125	12469.23828125	9313.248046875	11998.228515625	NA	8755.505859375	8535.00390625	NA	NA	6854.904296875	10360.1328125	12176.68359375	9960.0654296875	8092.20263671875	14770.591796875	NA	12676.0478515625	6093.69970703125	14079.3232421875	12930.025390625	1980.4560546875
ARPC1B	O15143	O15143	1128518.375	1078801.875	1083275.875	1019518.1875	1165926	1207184.625	1211318	1156640.125	1211369.75	1202118.875	1236621.125	1212983.5	1200074.5	1312017.5	1353518.25	1268269	1122792.875	1147752.5	1217668.125	1214653.875	1357202.375	1314900.75	1336964	1286953.875	1748415.375	1739732.625	1760333.625	1683578.625	1442530.125	1369763.75	1453945.25	1481208.25	1588245.75	1593053.125	1631227.625	1555631.25	1517692.5	1467142.75	1411647.75	1515925.875	1131329.75	1427892.375	1232613.75	1251478.875	1389422	1345244	1340429.875
ARPC2	O15144	O15144	1157031.375	1205042.25	1213765.5	1186973.875	1215245.375	1252505.125	1335910	1297909.75	1361271.625	1361694.625	1365701	1332664.125	1113428.5	1171011.125	1261603	1043442.9375	1102328.875	1135410.125	1171625.625	1153944	1370893.5	1386283.625	1373059.375	1358052.5	1407828.5	1337983.5	1376917.5	1623746.25	1250993	1481443	1033388.0625	1400376.625	1450932	1393921.625	1489265.75	1388677.25	1634252.375	1436293.375	1481141.25	1429728.75	1617718	1114502	1604610.125	1529958.75	1571013.25	1502561.375	1529313.375
ARPC3	O15145	O15145	244896.875	237841.421875	238303.078125	240575.640625	298542.4375	274648.25	312227.28125	297157.46875	323961.875	321626.25	281251.6875	307705.15625	260781.078125	255569.1875	287055.09375	264227.1875	224693.28125	266985.75	247069.125	259303.84375	297654.15625	321040.15625	318837.375	289314.125	316313.5625	323288.84375	318685.53125	402183.4375	320792.65625	354070.3125	313980	402288.78125	379770.90625	419498.28125	387761.6875	396042.25	373238.625	396915.71875	401894.125	375284.6875	403197.1875	339638.71875	345943.84375	409523.34375	397492.21875	358425.40625	360087.78125
MUSK	O15146	O15146	NA	NA	NA	NA	NA	NA	NA	NA	NA	NA	NA	NA	NA	NA	NA	NA	NA	NA	NA	NA	NA	NA	NA	NA	NA	NA	NA	NA	NA	NA	NA	NA	NA	NA	NA	NA	NA	NA	NA	NA	NA	NA	NA	NA	NA	NA	NA
BET1	O15155	O15155	62396.0078125	54813.14453125	43548.90625	49066.49609375	77546.3359375	62542.76953125	84124.203125	59973.5390625	69265.3046875	57580.28515625	57540.76171875	68806.890625	65684.0546875	43480.91015625	43633.97265625	45410.1953125	67726.5234375	71866.6796875	75419.265625	58715.60546875	71967.3203125	75331.65625	91544.75	79779.4296875	64691.78125	81616.34375	67811.0546875	83288.3828125	94117.6875	95651.640625	98308.21875	103841.1484375	97609.3515625	96340.6171875	108747.6171875	84395.484375	89912.7109375	87800.96875	99153.8203125	80948.0703125	43918.58984375	61345.43359375	25399.994140625	52391.96875	100535.765625	94253.203125	79595.140625
ZBTB7B	O15156	O15156	NA	1749.10961914062	NA	1619.68334960937	2918.59252929687	2500.07202148437	2564.0478515625	3327.123046875	1260.44177246093	1525.02648925781	3447.68481445312	1504.37463378906	NA	NA	NA	NA	2696.0751953125	1852.98486328125	1871.1181640625	1339.28833007812	2952.48217773437	3541.14916992187	2438.25561523437	4654.7216796875	4072.09252929687	2222.44091796875	3670.02807617187	2022.89758300781	2601.41235351562	1150.08764648437	7445.0615234375	2279.2626953125	3367.59838867187	1490.68493652343	1897.78649902343	2171.75708007812	2542.47973632812	NA	2773.77026367187	2704.96630859375	NA	36.557052612304602	NA	NA	2541.8857421875	216.92030334472599	4318.8564453125
POLR1C	O15160	O15160	132220.265625	129461.421875	110577.4140625	109796.8359375	79401.4453125	89138.578125	88616.0546875	91254.8046875	68108.3359375	68190.1953125	72757.703125	74428.5625	82463.953125	95033.9453125	78350.6796875	65813.046875	96264.046875	102588.2109375	96569.578125	90731.6953125	191693.8125	176766.703125	189696.109375	192271.765625	89862.703125	78134.5859375	86245.4921875	83955.5703125	90325.9296875	87921.6875	108931.3203125	87030.15625	64943.73828125	64659.95703125	65849.46875	68496.3203125	73344.4921875	84502.125	73372.40625	89638.40625	63468.76171875	74769.703125	80484.0859375	76751.296875	128371.265625	140310.984375	150260.4375
PLSCR1	O15162	O15162	50266.69921875	31567.10546875	40414.23828125	32079.61328125	14433.396484375	11827.126953125	18020.908203125	13026.650390625	18430.08984375	18534.66015625	14527.1298828125	10459.7158203125	10799.16015625	9612.2392578125	20198.51953125	15560.732421875	36501.1953125	34267.01171875	33018.56640625	33455.41796875	26468.9765625	23638.251953125	21750.619140625	22108.712890625	51897.59765625	54594.8984375	54881.16015625	50712.453125	16854.001953125	19397.033203125	15411.2880859375	13289.0615234375	40711.75	44775.19140625	45322.6015625	40575.35546875	25433.595703125	20658.541015625	22828.16015625	24672.255859375	26701.208984375	43620.390625	30117.845703125	38451.05859375	25400.005859375	32754.330078125	30220.162109375
TRIM24	O15164	O15164	7882.52587890625	7988.640625	8290.9443359375	7031.78662109375	6241.02783203125	4025.17919921875	2798.66821289062	4445.87744140625	4804.93994140625	5561.65625	3812.52905273437	3428.54174804687	NA	NA	NA	NA	7039.453125	6949.06591796875	5220.8271484375	NA	9523.25390625	4328.49755859375	2593.18896484375	10134.1953125	6041.669921875	5598.4423828125	5125.2001953125	4315.55810546875	9108.9775390625	NA	NA	6654.666015625	5319.451171875	13478.4580078125	NA	4972.3232421875	11170.9736328125	15914.8369140625	NA	NA	NA	NA	NA	NA	NA	7696.94482421875	6179.73681640625
AXIN1	O15169	O15169	6120.87158203125	7264.29345703125	4374.9306640625	NA	NA	5168.10791015625	6758.34912109375	3279.62158203125	5854.53564453125	6351.7587890625	2798.8251953125	3968.87719726562	NA	NA	NA	NA	5588.18310546875	3813.27392578125	NA	3924.14624023437	NA	NA	6024.994140625	4209.40673828125	7112.52294921875	4206.373046875	NA	3684.23657226562	NA	NA	NA	NA	NA	NA	NA	NA	1763.57897949218	NA	3001.67333984375	NA	6294.80078125	7546.84619140625	4113.3251953125	NA	NA	5523.95068359375	NA
PGRMC2	O15173	O15173	727283.0625	569092.9375	708446.125	632612.75	1403049.25	1368501.5	1272975.25	1485939.125	1193412.125	1351901.375	1419439.875	1307854	1239660.75	1530523.875	1306578.125	1517973.125	992517.0625	1007162.125	1107377.25	975548.5	564174.375	585220.8125	698254.0625	585793.5	1144002.125	1181517.125	1231200.375	1216874.25	1596451.5	1619212.75	1577257.375	1924814	2052234.875	1615615.75	1759380.375	1614493.625	2435489	2088241.625	2121408.25	1651068.5	1606635.25	1418424.375	1577232.375	1544948.5	911650.4375	733172.9375	621251.4375
CETN3	O15182	O15182	1086.73913574218	1660.74401855468	NA	1832.00183105468	625.81756591796795	1442.46166992187	NA	1487.49487304687	NA	776.30303955078102	312.75360107421801	899.06378173828102	1731.34948730468	NA	NA	NA	916.24597167968705	NA	2362.8720703125	802.109375	NA	NA	NA	NA	1659.48913574218	NA	698.781005859375	2068.73120117187	NA	1698.8623046875	NA	557.624755859375	698.37298583984295	812.17327880859295	2486.4970703125	1827.21374511718	2314.3349609375	NA	1698.21728515625	NA	NA	NA	NA	NA	1932.16442871093	2829.12915039062	4129.84228515625
CTDSPL	O15194	O15194	5526.2265625	3150.93896484375	7985.00244140625	7113.12890625	7371.31689453125	6772.1650390625	6204.00927734375	5790.6708984375	7596.53564453125	5769.23974609375	7025.13134765625	4838.4208984375	4844.96435546875	3723.0498046875	5104.99169921875	5961.24365234375	6783.1318359375	9554.951171875	7442.85986328125	8196.3623046875	5105.50830078125	4015.775390625	5098.2197265625	3469.6357421875	13963.69140625	16478.541015625	13141.90625	10334.357421875	7750.9873046875	7302.84912109375	13012.478515625	9437.64453125	10607.970703125	11741.0546875	8783.287109375	10173.01171875	6793.48095703125	6682.09375	7440.3349609375	8937.6884765625	8999.2041015625	10715.22265625	11626.037109375	10011.845703125	6768.2294921875	6705.720703125	7348.2294921875
VILL	O15195	O15195	NA	NA	NA	NA	NA	NA	NA	NA	NA	NA	NA	NA	NA	NA	NA	NA	NA	NA	NA	NA	NA	NA	NA	NA	NA	NA	NA	NA	NA	NA	NA	NA	NA	NA	NA	NA	NA	NA	NA	NA	NA	NA	NA	NA	NA	NA	NA
ADAMDEC1	O15204	O15204	NA	NA	NA	NA	NA	NA	NA	NA	NA	NA	NA	NA	NA	NA	NA	NA	NA	NA	NA	NA	NA	NA	NA	NA	NA	NA	NA	NA	NA	NA	NA	NA	NA	NA	NA	NA	NA	NA	NA	NA	NA	NA	NA	NA	NA	NA	NA
RGL2	O15211	O15211	14770.83203125	19088.634765625	17277.953125	20178.203125	24160.25390625	19399.853515625	20603.34375	21295.234375	21211.591796875	17500.06640625	17460.73046875	18483.68359375	24919.13671875	24396.283203125	20540.455078125	53495.96875	18505.1484375	14989.5693359375	12890.2216796875	18897.126953125	21458.328125	21617.603515625	20689.12109375	17295.73828125	16431.37109375	14348.609375	17030.740234375	23259.99609375	17547.380859375	18554.2109375	31565.1640625	22841.87109375	17493.240234375	18530.455078125	21356.03515625	20973.5390625	21168.240234375	16606.138671875	16060.5185546875	20602.80078125	24726.916015625	20890.03125	14218.5205078125	11436.7626953125	18831.51171875	18745.029296875	18334.419921875
PFDN6	O15212	O15212	506050.0625	442452.96875	511358.65625	436600.21875	370456.3125	340734.03125	349130.78125	348831.75	319631.875	354629.21875	354335.4375	379528.25	358212.53125	369889.6875	344528.59375	318156.0625	416136.78125	383999.46875	414404.5625	428423.09375	502207.6875	541305.5625	511695.34375	526055.875	385719.96875	426205.34375	380476.96875	315346.4375	316710.5	273393.3125	372743.0625	266383.75	274944.1875	259630.359375	281355.375	306104.28125	261572.1875	262073.625	250389.046875	299477.40625	452387.0625	521937.625	416301.875	552762.5625	334009.84375	382840.125	391623.25
WDR46	O15213	O15213	55495.84765625	52733.76953125	62061.01953125	57575.48828125	29669.41015625	26640.1015625	28050.75390625	23913.841796875	30862.916015625	29021.162109375	26802.677734375	28525.076171875	32177.890625	39135.2578125	23982.81640625	35791.45703125	46979.96484375	45811.07421875	47072.9765625	43985.45703125	46550.83203125	49728.3984375	53571.5234375	55011.1640625	42398.58203125	37612.60546875	39867.9375	31701.693359375	26949.259765625	26183.015625	33335.125	22349.744140625	29353.76171875	29439.3046875	25612.703125	23552.71875	33371.82421875	33317.296875	30532.302734375	34471.3359375	29096.244140625	34878.8125	27809.7734375	31749.453125	64137.1171875	57403.66796875	64780.203125
GSTA4	O15217	O15217	NA	NA	NA	NA	NA	NA	NA	NA	NA	NA	NA	NA	NA	NA	NA	NA	NA	NA	NA	NA	NA	NA	NA	NA	NA	NA	NA	NA	NA	NA	NA	NA	NA	NA	NA	NA	NA	NA	NA	NA	NA	NA	NA	NA	NA	NA	NA
NKRF	O15226	O15226	55701.7734375	51340.53515625	54654.4609375	56740.74609375	34410.4453125	35453.99609375	41914.5703125	43616.109375	25585.064453125	31723.064453125	32058.34765625	37121.1953125	28365.78125	50150.59765625	32016.513671875	27152.34765625	49382.33203125	48137.2578125	43346.6875	47925.79296875	68343.4296875	67267.3671875	72592.3046875	57952.89453125	45698.24609375	51079.26171875	53545.18359375	55351.55078125	37427.11328125	37437.34765625	59397.30859375	43045.66796875	39264.82421875	47413.58984375	41530.15625	43183.80859375	43867.77734375	45565.734375	47438.265625	45763.76171875	63333.04296875	35395.65625	46518.296875	101346.7265625	63198.625	59914.45703125	73394.5078125
GNPAT	O15228	O15228	26329.421875	27707.58984375	27997.5546875	32732.310546875	35479.96484375	34948.03125	32425.7109375	35115.75	35734.9921875	32888.56640625	33034.19921875	36083.9140625	35342.9375	33108.42578125	27280.0703125	27953.884765625	29584.546875	27841.31640625	27047.029296875	26769.451171875	21165.552734375	22412.66796875	19610.078125	17720.294921875	29654.732421875	30682.23828125	22646.6953125	33645.27734375	34937.95703125	41541.78125	37730.21484375	40339.984375	34568.00390625	36927.39453125	38810.44140625	37814.11328125	35831.6796875	31855.00390625	38454.26953125	35805.83203125	42656.890625	37382.296875	34485.58984375	44576.34375	23439.291015625	27227.853515625	26253.142578125
KMO	O15229	O15229	NA	NA	NA	NA	NA	NA	NA	NA	NA	NA	NA	NA	NA	NA	NA	NA	NA	NA	NA	NA	NA	NA	NA	NA	NA	NA	NA	NA	NA	NA	NA	NA	NA	NA	NA	NA	NA	NA	NA	NA	NA	NA	NA	NA	NA	NA	NA
LAMA5	O15230	O15230	14534.66796875	11527.3994140625	10531.08203125	12757.626953125	15141.9443359375	11603.7158203125	12444.2890625	8323.1162109375	15260.0986328125	17980.541015625	12846.2275390625	16591.517578125	10979.00390625	14120.078125	12810.8359375	13682.2724609375	12602.9599609375	13654.13671875	13422.8955078125	14267.7568359375	3518.99951171875	8175.62548828125	NA	NA	8952.2314453125	9171.201171875	8620.7275390625	7666.12841796875	6138.603515625	10100.560546875	12452.9658203125	6395.859375	8762.41015625	6475.6904296875	NA	NA	13942.7392578125	14440.740234375	NA	8535.4765625	NA	NA	NA	NA	NA	7966.3974609375	NA
ZNF185	O15231	O15231	9788.595703125	9424.6455078125	6767.47802734375	11336.8193359375	6311.38134765625	6957.5595703125	4666.54541015625	7419.48486328125	9259.13671875	NA	NA	7198.08203125	NA	11386.875	13522.1083984375	NA	8077.75634765625	6523.7734375	9448.5029296875	2941.80322265625	18348.19140625	17471.802734375	21751.349609375	20134.189453125	27326.3984375	24889.876953125	26136.341796875	27586.986328125	19666.861328125	21684.44921875	13679.7734375	20497.25	19076.892578125	16315.1845703125	18709.80078125	19913.169921875	22465.7109375	20645.568359375	18338.5703125	20843.662109375	30146.462890625	23999.4375	30589.576171875	27276.068359375	58673.515625	42829.9765625	48075.7578125
MATN3	O15232	O15232	NA	NA	NA	NA	NA	NA	NA	NA	NA	NA	NA	NA	NA	NA	NA	NA	NA	NA	NA	NA	NA	NA	NA	NA	NA	NA	NA	NA	NA	NA	NA	NA	NA	NA	NA	NA	NA	NA	NA	NA	NA	NA	NA	NA	NA	NA	NA
CASC3	O15234	O15234	19979.845703125	19025.228515625	23899.345703125	19476.408203125	16065.5498046875	12373.1982421875	18097.59375	15183.171875	15406.5224609375	15100.1279296875	16392.25	12294.9443359375	15118.24609375	14219.8408203125	11745.919921875	22208.6953125	20878.44921875	24212.13671875	16616.0859375	19613.1796875	23116.48828125	13933.6611328125	16109.4365234375	20096.541015625	20996.841796875	24484.197265625	23574.31640625	12096.193359375	13959.0185546875	11568.3359375	22210.33203125	14948.6708984375	12769.8291015625	10691.7958984375	13896.6728515625	11620.9560546875	13317.814453125	10499.8876953125	8272.998046875	11292.9814453125	15815.1611328125	12110.341796875	20140.736328125	19837.83984375	20940.62109375	21677.06640625	20685.865234375
MRPS12	O15235	O15235	126514.890625	100843.9453125	122186.03125	134456.296875	132109.671875	107443.0859375	121679.296875	116532.0546875	113863.984375	111736.5390625	118679.875	116639.53125	87736.2890625	59650.25390625	91178.71875	65152.27734375	116969.4375	102463.640625	109725.21875	125386.1953125	164195.671875	146429.375	159449.515625	164026.1875	79355.34375	70446.8671875	66193.7734375	78066.8359375	73151.125	82649.359375	79916.1875	79626.6484375	87161.796875	60288.08203125	67348.2265625	73788.546875	15413.18359375	25515.462890625	19852.30859375	19352.826171875	54275.23046875	75872.1015625	70642.125	80558.6640625	156102.828125	163870.03125	148075.8125
NDUFA1	O15239	O15239	4274.439453125	NA	NA	1758.24243164062	7602.19580078125	7455.33154296875	1651.69299316406	6345.24755859375	5603.29736328125	1900.15014648437	824.57550048828102	2274.74560546875	NA	NA	NA	NA	NA	NA	NA	NA	6877.5791015625	4897.72998046875	2965.87524414062	8893.9794921875	3938.91015625	6391.50537109375	7219.2607421875	NA	NA	NA	5015.5634765625	NA	NA	NA	NA	NA	NA	NA	NA	NA	NA	NA	NA	NA	NA	NA	NA
VGF	O15240	O15240	NA	NA	5414.64013671875	NA	NA	NA	NA	NA	4855.06787109375	NA	NA	NA	NA	NA	NA	NA	NA	NA	NA	NA	17727.150390625	14576.1240234375	17735.8125	14727.888671875	NA	NA	NA	NA	NA	NA	NA	NA	NA	NA	NA	NA	NA	NA	NA	NA	NA	NA	NA	NA	3585.236328125	4671.2109375	NA
LEPROT	O15243	O15243	NA	NA	NA	NA	NA	NA	NA	NA	NA	NA	NA	2281.93359375	NA	NA	NA	NA	NA	403.66149902343699	1005.78607177734	1339.46594238281	NA	NA	NA	NA	NA	NA	NA	1421.75634765625	NA	NA	NA	5552.22509765625	NA	NA	1517.01196289062	1837.23999023437	14637.78125	13833.0986328125	4641.78173828125	7050.73681640625	NA	NA	NA	NA	7529.8564453125	NA	NA
CLIC2	O15247	O15247	NA	NA	NA	NA	NA	NA	NA	NA	NA	NA	NA	NA	NA	NA	NA	NA	NA	NA	NA	NA	NA	NA	NA	NA	NA	NA	NA	NA	NA	NA	NA	NA	NA	NA	NA	NA	NA	NA	NA	NA	NA	NA	NA	NA	NA	NA	NA
ACOX3	O15254	O15254	53697.203125	54959.05078125	53467.75390625	52990.56640625	69278.1875	75984.2734375	72736.46875	76807.7734375	69375.2109375	73780.3125	73196.484375	74432.0546875	79497.578125	86358.734375	80176.078125	76855.359375	61912.03125	59375.4609375	64281.90234375	68410.7265625	47853.64453125	49424.85546875	54592.21875	56728.109375	85013.59375	84959.703125	90273.9921875	94462.5078125	79217.8203125	88746.6640625	82638.65625	88232.75	101530.4765625	98648.3671875	90810.921875	85531.578125	87830.25	90425.296875	95389.375	86687.7734375	75068.2109375	94336.2734375	97427.5546875	84513.5625	53944.46875	51329.1484375	49471.578125
RTL8C	O15255	O15255	NA	NA	NA	NA	NA	NA	NA	NA	NA	NA	NA	NA	NA	NA	NA	NA	NA	NA	NA	NA	NA	NA	NA	NA	NA	NA	NA	NA	NA	NA	NA	NA	NA	NA	NA	NA	NA	NA	NA	NA	NA	NA	NA	NA	NA	NA	NA
RER1	O15258	O15258	32506.953125	32880.640625	33943.40234375	35062.09765625	76268.6171875	79123.2890625	70724.2421875	74241.140625	55342.4453125	53852.73828125	60192.734375	59217.8203125	83073.6796875	51679.6484375	59407.2421875	80506.4765625	53204.953125	45379.5625	37684.93359375	46632.11328125	52361.2421875	40985.390625	53741.21875	43176.640625	34272.36328125	27746.626953125	29160.541015625	72333.9296875	79941.796875	120709.9609375	60559.08203125	145682.59375	78231.40625	68243.03125	88502.1484375	79114.2421875	106720.8046875	115269.1484375	111546.65625	105768.1484375	74044.59375	95868.2734375	69244.28125	37643.26953125	98339.6875	88014.0234375	82164.1640625
SURF4	O15260	O15260	114626.65625	123956.140625	126154.53125	125719.5546875	218980.4375	238621.53125	210731.3125	235299.875	181163.90625	181667.796875	211422.984375	205402.640625	229719.921875	258181.078125	183338.984375	199752.578125	183667.15625	174077.828125	171885.984375	161971.15625	136845.25	131912.421875	129012.96875	141680.390625	168962.25	154182	142432.09375	207762.609375	261300.765625	311235.4375	253608.75	341359.53125	263276.125	216397.28125	229407.296875	236442.6875	239823.578125	246109.625	247737.484375	249562.46875	307073.4375	273209.15625	248977.78125	219299.9375	222409.90625	197104.515625	187531.109375
MAPK13	O15264	O15264	16706.33984375	NA	NA	NA	NA	NA	16530.705078125	NA	NA	NA	NA	NA	NA	NA	NA	NA	NA	NA	10639.9765625	NA	22886.001953125	42644.93359375	24606.83984375	19361.6484375	NA	NA	NA	NA	NA	NA	NA	NA	NA	NA	NA	NA	NA	NA	NA	NA	NA	NA	NA	NA	13520.7685546875	25948.4140625	17108.046875
ATXN7	O15265	O15265	NA	NA	NA	NA	NA	NA	NA	NA	NA	NA	NA	NA	NA	NA	NA	NA	NA	NA	NA	NA	NA	NA	NA	NA	NA	NA	NA	NA	NA	NA	NA	NA	NA	NA	NA	NA	NA	NA	NA	NA	NA	NA	NA	NA	NA	NA	NA
SPTLC1	O15269	O15269	226700.71875	261793.421875	248126	259451.40625	216481.421875	232255.171875	251989.53125	223961.15625	216737.71875	214363.359375	212537.28125	240445.453125	169735.0625	160790.75	200248.921875	172729.59375	254909.359375	253924.8125	245483.65625	229712.46875	159746.1875	169082.4375	185657.5625	189229.0625	272629.6875	273625.21875	283039.90625	278657.65625	228785.796875	256134.953125	232432.203125	289188.34375	287064.8125	254640.6875	275845.65625	279604.1875	263070.46875	275620.5625	270181.15625	275930.625	163095.75	161239.0625	150184.5	110129.578125	225721.796875	199936.125	207181.15625
SPTLC2	O15270	O15270	123398.0859375	133546.453125	115958.2109375	122684.6015625	66119.4453125	79275.53125	74373.2578125	81045.2421875	65537.421875	70275.2734375	63936.37890625	77568.9765625	97225.375	86702.421875	82249.765625	98932.1484375	102656.6015625	105649.9453125	106238.46875	91811.9140625	115062.0390625	129913.7265625	138653.140625	147747.921875	137823.046875	119644.4765625	120063.2734375	113756.1484375	105716.0078125	126967.7265625	114529.9296875	122784.203125	98384.1640625	100348.0234375	97468.3125	102777.78125	119371.7421875	112583.765625	112194.203125	120298.0625	115456.921875	122778.5	130474.578125	149500.09375	165317.09375	170790.953125	157670.75
FANCG	O15287	O15287	2675.74951171875	2629.57592773437	2710.8076171875	3816.833984375	NA	NA	2626.25537109375	2616.56616210937	4358.20556640625	4302.18505859375	4415.76904296875	NA	NA	NA	NA	NA	2120.78735351562	NA	1761.03942871093	2011.13793945312	3321.54418945312	4144.47216796875	NA	5466.7470703125	NA	1688.36938476562	NA	5050.8056640625	1503.7021484375	NA	11317.3271484375	NA	NA	NA	3009.03100585937	NA	4286.69873046875	NA	5245.9541015625	3267.85620117187	2090.70361328125	13783.240234375	9159.94140625	NA	NA	NA	NA
OGT	O15294	O15294	62446.48828125	64432.9140625	63040.3046875	67237.09375	31764.80859375	30955.642578125	30738.921875	26645.03125	28271.626953125	29554.2421875	25116.455078125	32532.755859375	47906.53125	44533.96875	45477.7109375	42041.6484375	52367.23828125	45518.29296875	48403.31640625	50740.79296875	43998.42578125	41738.19140625	43086.1015625	43918.3984375	53387.53125	53131.76171875	57364.15234375	60752.5625	43123.078125	40644.73046875	39085.015625	45176.65234375	59280.72265625	54799.76171875	57023.38671875	58280.80859375	53365.89453125	49211.11328125	44830.8984375	55729.609375	51941.85546875	61731.859375	49634.19140625	56691.90234375	63498.92578125	65851.5625	64784.63671875
ALOX15B	O15296	O15296	NA	NA	NA	NA	NA	NA	NA	NA	NA	NA	NA	NA	NA	NA	NA	NA	NA	NA	NA	NA	NA	NA	NA	NA	NA	NA	NA	NA	NA	NA	NA	NA	NA	NA	NA	NA	NA	NA	NA	NA	NA	NA	NA	NA	NA	NA	NA
PPM1D	O15297	O15297	NA	NA	NA	NA	NA	NA	NA	NA	NA	NA	NA	NA	NA	NA	NA	NA	NA	NA	NA	NA	NA	NA	NA	NA	NA	NA	NA	NA	NA	NA	NA	NA	NA	NA	NA	NA	NA	NA	NA	NA	NA	NA	NA	NA	NA	NA	NA
PMM2	O15305	O15305	168983.484375	142278.546875	164057.625	150495.390625	214088.296875	192774.1875	204034.71875	194214	186786.65625	187709.03125	185554.421875	198273.015625	158545.96875	176170.859375	182124.171875	151938.953125	169735.28125	171026.640625	169628.515625	161937.1875	186076.234375	160323.78125	181202.0625	157120.109375	184729.875	183182.84375	191069.453125	200391.640625	243486.28125	242631.578125	234116.328125	229690.875	237318.765625	212347.78125	212470.28125	205062.59375	212274.265625	208028.75	206258.796875	204810.015625	188022.1875	206715.71875	176026.953125	207628.953125	186036.828125	175101.546875	193704.578125
POLR3G	O15318	O15318	NA	NA	NA	NA	NA	NA	NA	NA	NA	NA	NA	NA	NA	NA	NA	NA	NA	NA	NA	NA	NA	NA	NA	NA	NA	NA	NA	NA	NA	NA	NA	NA	NA	NA	NA	NA	NA	NA	NA	NA	NA	NA	NA	NA	NA	NA	NA
TM9SF1	O15321	O15321	86885.34375	82742.0625	82826.5859375	92360.015625	114729.7421875	115864.4453125	117892.6171875	118888.921875	108543.46875	110852.203125	110459.96875	100605.1171875	114580.4296875	119043.15625	118308.578125	126214.6015625	99537.5	111700.9453125	104948.2734375	100212.8671875	80035.0859375	86330.421875	76558.359375	79442.625	100112.8125	95890.3203125	90596.09375	110142.953125	160986.34375	205852.359375	149915.375	187627.34375	169444.109375	162079.109375	160023.484375	158665.09375	166590.359375	165521.71875	166868.546875	161391.296875	110488.9921875	127822.46875	111580.0859375	133220.125	84023.4921875	91979.078125	80820.4375
INPP4B	O15327	O15327	27512.630859375	27291.90625	20156.6796875	23108.41796875	17521.7734375	8508.08984375	19988.2109375	18402.08203125	18677.609375	20080.73828125	20530.310546875	22047.640625	17526.294921875	12104.04296875	16131.01953125	14167.86328125	32750.978515625	33805.73828125	31820.390625	34676.0546875	18240.0390625	16925.123046875	17802.017578125	18266.212890625	108517.0625	112430.0234375	111290.546875	113109.03125	91209.9921875	81907.03125	66027.453125	77762.09375	112703.96875	122176.4609375	120530.0234375	120398.6328125	91739.7734375	84395.375	90044.2734375	84919.2421875	90874.8828125	81564.3046875	87975.671875	91493.3203125	75010.6015625	80539.2890625	77360.265625
MID1	O15344	O15344	64047.52734375	62503.55859375	64883.5546875	63220.83203125	39117.20703125	36078.86328125	38610.8984375	32760.154296875	53627.07421875	45752.1328125	51704.375	42825.53125	21721.005859375	26599.060546875	20793.498046875	21979.35546875	44901.02734375	41105.37109375	49213.41796875	47233.015625	52262.7734375	49832.12109375	42973.8671875	44162.43359375	32503.529296875	34101.2578125	38852.5546875	38008.87109375	24583.384765625	28662.970703125	26089.837890625	27257.015625	40134.3671875	30518.958984375	32599.5625	36350.1875	26637.083984375	23956.689453125	24479.935546875	20666.87109375	25412.611328125	26369.490234375	18627.986328125	34671.3515625	30669.078125	29049.4375	28866.5234375
HMGB3	O15347	O15347	140385.25	132634.3125	145425.015625	134631.75	18180.853515625	19361.265625	22930.76171875	16451.41015625	17571.6640625	16730.630859375	15853.65234375	13519.2158203125	21271.41015625	22267.662109375	19228.1640625	28137.830078125	66054.78125	74128.96875	84215.1328125	77053.625	29253.384765625	30062.26171875	30508.265625	28665.1015625	85980.9765625	88376.4765625	81143.2265625	85470.4140625	21515.54296875	23825.95703125	22322.10546875	22689.33203125	34912.2421875	33866.5703125	28674.421875	32790.3203125	36018.84375	30165.21484375	30546.998046875	32132.1328125	83958.140625	92044.9375	91184.828125	88706.234375	41776.1640625	43251.37890625	48355.390625
PPM1G	O15355	O15355	316672.65625	281182.71875	291929.03125	286287.8125	121416.0390625	120512.40625	121919.984375	113795.6640625	88721.1328125	86016.8515625	86488.6875	82013.984375	156354.109375	142781.90625	167432.734375	150273.8125	201961.359375	211946.03125	221736.59375	210982.25	411633.90625	377803.0625	426610.15625	408332.4375	198716.71875	189194.015625	201678	182359.1875	143152.921875	138738.53125	154710.90625	146272.734375	138386.453125	136783.09375	132961.53125	127720.453125	169436.296875	183019.734375	170868.875	154990.953125	234323.8125	210286.4375	241676.546875	231288.859375	353752.8125	338203.5625	353980.4375
INPPL1	O15357	O15357	105606.109375	104113.671875	103171.703125	106126.046875	136613.09375	132387.640625	143113.03125	134088.265625	113210.234375	114957.4609375	124712.59375	117144.53125	128708.0625	133244	129680.6015625	127895.609375	120401.40625	123436.6171875	125790.90625	122717.8203125	119660.65625	124081.1171875	127023.2890625	127595.578125	133667.109375	129618.5859375	138049	123310.953125	126722.7734375	134260.6875	141009.484375	134216.84375	121647.7890625	115624.3125	117740.5703125	117442.078125	111363.3828125	119978.3046875	115766.34375	125490.8671875	134035.609375	119576.7890625	126942.3828125	135079.453125	99987.875	89891.75	93642.125
FANCA	O15360	O15360	4379.57763671875	3865.63818359375	5818.08837890625	4143.89404296875	NA	NA	NA	NA	NA	NA	NA	NA	NA	NA	NA	NA	2714.16796875	2260.9970703125	NA	2972.89575195312	NA	NA	NA	NA	NA	NA	NA	NA	NA	NA	NA	NA	NA	NA	NA	NA	NA	NA	NA	NA	NA	NA	NA	NA	NA	2547.11791992187	NA
EIF3D	O15371	O15371	717972.8125	729117.3125	723044.4375	736549.4375	595678.5625	595810.25	599506.25	592869.1875	533462.375	574265.5	546569.625	577481.4375	514090.6875	540345.0625	570351.1875	497681.96875	677192.3125	650442.75	679191.8125	646998.3125	833075.6875	853667.8125	885280.4375	871453.6875	586353.1875	554551.8125	554057.0625	563550.375	545724.6875	548250.25	607574.8125	569615.3125	507368.1875	528864.625	542261.9375	523012.0625	567588.5625	635451.3125	610094	561579.375	515528.59375	486179.09375	464146.5	598615.3125	890783.9375	845584.1875	915044.5
EIF3H	O15372	O15372	273786.78125	254997.109375	269109.875	243008.640625	225402.3125	234881.515625	224910.75	238120.484375	220904.015625	210423.03125	214266.84375	223382.828125	183466.4375	175685.953125	227065.53125	251381.15625	247862.625	250620.140625	255005.765625	256874.984375	303778.03125	309418.21875	318580.21875	304088.65625	202227.15625	203975.25	210522.484375	193243.453125	201864.84375	163583.96875	223418.65625	196269.96875	189232.8125	173431.59375	185610.359375	171089.140625	218290.859375	202186.171875	209609.984375	211364.15625	149209.90625	142125.71875	158502.390625	118512.90625	257502.046875	259738.53125	278000
SLC16A4	O15374	O15374	NA	NA	NA	NA	NA	NA	NA	NA	NA	NA	NA	NA	NA	NA	NA	NA	NA	NA	NA	NA	NA	NA	NA	NA	NA	NA	NA	NA	NA	NA	NA	NA	NA	NA	NA	NA	NA	NA	NA	NA	NA	NA	NA	NA	NA	NA	NA
HDAC3	O15379	O15379	71642.8203125	70716.5	71437.6796875	76178.8359375	24181.89453125	30743.212890625	32604.072265625	32004.86328125	37293.29296875	34912.35546875	33178.859375	27739.880859375	29028.931640625	29821.888671875	38490.6171875	38362.82421875	57466.5234375	53543.5859375	59996.73828125	78830	48251.60546875	47341.3046875	43185.64453125	44971.20703125	54837.18359375	60462.09375	55426.41015625	60969.34375	31272.958984375	34666.11328125	37664.0859375	38996.078125	36973.28125	29360.42578125	30277.21875	36577.07421875	38877.4296875	30425.3515625	31383.59375	32757.91015625	51314.37890625	76084.125	54257.5625	79871.7265625	50724.62109375	49745.91796875	42892.9453125
NVL	O15381	O15381	17731.380859375	20580.02734375	21693.82421875	19438.525390625	7402.91748046875	6902.4404296875	8182.48583984375	8727.0166015625	4734.27978515625	5272.95703125	3496.14892578125	1783.43371582031	9707.025390625	10584.1630859375	8030.9775390625	7439.9404296875	14344.4228515625	13571.3857421875	13778.080078125	14265.341796875	12754.0888671875	13171.73046875	13470.9228515625	16072.583984375	14206.3603515625	10712.4794921875	11935.791015625	11809.5322265625	10466.2236328125	11440.1669921875	14492.7939453125	7031.5849609375	8449.8876953125	3010.22607421875	8750.93359375	10029.7041015625	15424.7900390625	12748.2578125	10251.2890625	13914.6845703125	13698.1787109375	7412.26416015625	11983.9345703125	16581.28125	16192.3232421875	16011.30859375	18986.265625
BCAT2	O15382	O15382	65453.25390625	65849.421875	66793.5625	67394.1015625	111620.96875	116281.8984375	107872.53125	121694.71875	134211.734375	131059.296875	137101.609375	128136.171875	107423.9453125	102966.4296875	107153.3125	98427.125	70210.9296875	74103.03125	77927.7109375	70587.2734375	100954.046875	98995.6484375	102156.40625	111890.6171875	75006.796875	73046.2109375	66714.6328125	65810.4453125	61058.37890625	55342.2890625	57624.92578125	63320.24609375	47809.3203125	47692.56640625	56105.59375	50666.44921875	54792.515625	57866.72265625	63059.0625	62818.125	73604.9453125	76774.921875	85162.8125	81046.3828125	85025.671875	74433.21875	79657.4765625
BIRC5	O15392	O15392	NA	NA	NA	NA	NA	NA	NA	NA	NA	NA	NA	NA	NA	NA	NA	NA	NA	NA	NA	NA	NA	NA	NA	NA	NA	NA	NA	NA	NA	NA	NA	NA	NA	NA	NA	NA	NA	NA	NA	NA	NA	NA	NA	NA	NA	NA	NA
TMPRSS2	O15393	O15393	NA	NA	NA	NA	NA	NA	NA	NA	NA	NA	NA	NA	NA	NA	NA	NA	NA	NA	NA	NA	NA	NA	NA	NA	NA	NA	NA	NA	NA	NA	NA	NA	NA	NA	NA	NA	NA	NA	NA	NA	NA	NA	NA	NA	NA	NA	NA
IPO8	O15397	O15397	56192.56640625	69316.546875	66259.25	68753.1328125	49572	39250.78125	43586.015625	45608.21875	44568.9921875	48116.91015625	52825.6328125	48392.67578125	47965.56640625	49313.1640625	59740.1953125	46889	62688.5859375	67925.140625	64157.76953125	66446.546875	42411.5390625	41737.42578125	46804.58984375	49009.6953125	40029.16796875	35706.65625	42832.2109375	48980.1796875	51762.609375	56727.40234375	41278.98046875	45614.47265625	45915.52734375	47200.875	48225.62109375	45730.19140625	53747.1484375	42275.04296875	52280.36328125	42317.08203125	64960.453125	79157.078125	45296.67578125	61367.7265625	57242.83203125	58736.09375	55152.74609375
GRIN2D	O15399	O15399	NA	NA	NA	NA	NA	NA	NA	NA	NA	NA	NA	NA	NA	NA	NA	NA	NA	NA	NA	NA	NA	NA	NA	NA	NA	NA	NA	NA	NA	NA	NA	NA	NA	NA	NA	NA	NA	NA	NA	NA	NA	NA	NA	NA	NA	NA	NA
STX7	O15400	O15400	237207.203125	212180.015625	224232.203125	211098.703125	325864.1875	332668.90625	350961.21875	309369.46875	365219.03125	344371.0625	352397.9375	349175.28125	247302.1875	227655.203125	181745.046875	211285.96875	263416.53125	260943.8125	254218.984375	257775.203125	269394.0625	283285.09375	283734.28125	248201.796875	272654.5625	330028.0625	356334.59375	231462.9375	307058.71875	204144.40625	276471.34375	237176.5625	332450.3125	294640.71875	283662.0625	307292.15625	268292.0625	296908.09375	257794.796875	300092.15625	245024.0625	227843.203125	232666.703125	226417.5625	245585.28125	226620.015625	249737.3125
SLC16A6	O15403	O15403	8469.2587890625	NA	NA	NA	NA	NA	2868.69995117187	NA	NA	NA	NA	NA	NA	NA	NA	NA	NA	NA	1932.55419921875	NA	27095.556640625	28036.560546875	26593.99609375	24057.21875	NA	NA	NA	NA	NA	NA	NA	NA	NA	NA	NA	NA	NA	NA	NA	NA	NA	NA	NA	NA	8202.4287109375	8352.181640625	7057.73291015625
FOXP2	O15409	O15409	NA	NA	NA	NA	NA	NA	NA	NA	NA	NA	NA	NA	NA	NA	NA	NA	NA	NA	NA	NA	NA	NA	NA	NA	NA	NA	NA	NA	NA	NA	NA	NA	NA	NA	NA	NA	NA	NA	NA	NA	NA	NA	NA	NA	NA	NA	NA
TNRC18	O15417	O15417	NA	NA	NA	NA	NA	NA	NA	NA	NA	NA	NA	NA	NA	NA	NA	NA	NA	NA	NA	NA	NA	NA	NA	NA	NA	NA	NA	NA	NA	NA	NA	NA	NA	NA	NA	NA	NA	NA	NA	NA	NA	NA	NA	NA	NA	NA	NA
SLC16A3	O15427	O15427	32817.0546875	36428.79296875	33096.35546875	32492.669921875	63658.33203125	62018.4609375	62726.3359375	67053.515625	62282.16796875	55855.9375	57598.9140625	54905.921875	63059.23046875	58930.390625	55025.59375	54223.1484375	51484.05078125	47320.88671875	52841.7265625	51113.14453125	52811.7578125	49676.10546875	47439.6171875	47938.15234375	44360.125	43337.03515625	44047.05859375	88469.5234375	60540.3203125	91800.9921875	46170.1015625	95631.421875	83576.421875	72155.3671875	81463.65625	76674.7578125	88345.46875	87862.875	90630.8203125	72474.546875	81451.828125	84556.015625	93815.0625	96825.0859375	92101.4609375	80577.2578125	85641.3203125
PIN1P1	O15428	O15428	NA	NA	NA	NA	NA	NA	NA	NA	NA	NA	NA	NA	NA	NA	NA	NA	NA	NA	NA	NA	NA	NA	NA	NA	NA	NA	NA	NA	NA	NA	NA	NA	NA	NA	NA	NA	NA	NA	NA	NA	NA	NA	NA	NA	NA	NA	NA
SLC31A1	O15431	O15431	8394.5263671875	NA	15422.390625	NA	17081.302734375	29695.6171875	15903.9599609375	24815.201171875	16603.0546875	29748.578125	13243.80078125	7763.69970703125	10637.8076171875	NA	NA	NA	NA	20967.05078125	29124.025390625	34396.3828125	21877.92578125	NA	16182.1923828125	19966.51953125	14008.9765625	14639.4208984375	11968.8720703125	18930.8203125	32388.134765625	25238.095703125	23211.279296875	35252.59375	19897.935546875	20404.22265625	20866.240234375	19315.15234375	24671.123046875	35196.92578125	29279.6015625	NA	28103.52734375	33668.69921875	23684.72265625	24529.337890625	33040.6640625	30844.412109375	22446.716796875
ABCC3	O15438	O15438	14246.1806640625	10318.8486328125	12238.283203125	6966.63134765625	7599.57470703125	8339.16015625	6871.060546875	5936.03271484375	7714.4638671875	8858.5068359375	6907.07275390625	13101.2880859375	15927.1767578125	11543.7490234375	6326.4638671875	7926.8134765625	10052.8720703125	10891.052734375	10623.19921875	11152.57421875	NA	NA	NA	NA	23128.01171875	28530.6875	26697.49609375	19222.107421875	12434.63671875	13266.5673828125	15087.0712890625	11086.2841796875	29050.89453125	31150.126953125	30060.05078125	30246.759765625	19307.048828125	19729.451171875	17413.275390625	17808.16796875	21236.51953125	24038.22265625	21870.779296875	28493.23046875	NA	5031.6787109375	10309.0869140625
ABCC4	O15439	O15439	136553.71875	146507.921875	146092.609375	140241.078125	316093.40625	292704.59375	279896.96875	275209.15625	304716.3125	311192	325481.125	304347.09375	236721.171875	230609	231917.734375	212741.515625	228519.9375	231937.078125	224969.71875	224229.25	124928.6953125	127443.3828125	127194.2109375	133529	60642.37890625	65315.2578125	68272.6953125	56299.5234375	61717.234375	63320.328125	66561.25	65407.30078125	76555.7890625	68913.390625	75186.0078125	75331.40625	53881.36328125	53290.84375	46140.88671875	49919.953125	78550.578125	92243.453125	66681.90625	84938.5078125	43344.03125	44971.609375	52616.81640625
ABCC5	O15440	O15440	NA	NA	NA	NA	NA	NA	NA	NA	NA	NA	NA	NA	NA	NA	NA	NA	NA	NA	NA	NA	NA	NA	NA	NA	NA	NA	NA	NA	NA	NA	NA	NA	NA	NA	NA	NA	NA	NA	NA	NA	NA	NA	NA	NA	NA	NA	NA
POLR1G	O15446	O15446	79498.6328125	74402.4921875	84265.6796875	79078.171875	31172.779296875	33057.7421875	26004.814453125	31024.63671875	28022.98046875	28807.166015625	26037.919921875	32642.744140625	30761.052734375	32193.76171875	28534.982421875	40314.171875	57039.3359375	56876.71875	58034.55859375	56494.3125	87505.640625	79665.2109375	77448.7890625	91164.3046875	39183.359375	30004.291015625	32261.904296875	27765.69921875	21971.10546875	20673.2265625	36608.32421875	22400.513671875	19903.634765625	20198.365234375	17189.66015625	17638.82421875	22240.068359375	29624.595703125	23339.626953125	28230.51953125	21661.60546875	27568.044921875	25505.419921875	24120.27734375	59704.125	63295.95703125	57647.421875
TLR3	O15455	O15455	NA	NA	NA	NA	NA	NA	NA	NA	NA	NA	NA	NA	NA	NA	NA	NA	NA	NA	NA	NA	NA	NA	NA	NA	NA	NA	NA	NA	NA	NA	NA	NA	NA	NA	NA	NA	NA	NA	NA	NA	NA	NA	NA	NA	NA	NA	NA
P4HA2	O15460	O15460	1087216.5	970370	1010887.4375	966773.5	872369.75	878487.4375	833956.0625	798381.5	982772.625	967615.75	1007468.875	1060542.75	849213.3125	872870.625	922993.375	930734	1294478.5	1275566.625	1302623.5	1291388	731311.3125	723317.25	790870.4375	687385.5625	2788711.75	2822074.5	2898824	2466422	2389580.5	2223424	2869281.25	2245949	3209478	2980934.75	3166496.25	3096280.25	2608564.25	2648373.25	2627267.5	2677594	2137001.5	2078230.25	2392697.5	1888497.75	766148.125	719822.8125	776028.8125
CAPN5	O15484	O15484	59879.62890625	56201.48046875	54773.76171875	55003.2265625	69834.40625	65941.03125	61622.17578125	63299.68359375	72212.4296875	78799.0546875	75944.2421875	86156.828125	79261.421875	72868.265625	58887.06640625	77105.7578125	53720.13671875	52076.6015625	46434.9296875	48358.265625	92187.9453125	100267.765625	105030.5390625	101269.3125	52335.5859375	45379.0078125	53095.6875	41538.81640625	49706.34765625	53310.12109375	60050.48046875	47207.41796875	39855.47265625	40844.8125	39534.54296875	42183.65625	33425.8671875	31976.201171875	39994.54296875	33903.59765625	66258.6484375	62883.51171875	54616.56640625	50804.75	64212.92578125	72697.2734375	70916.40625
GYG2	O15488	O15488	1732.88952636718	NA	1380.8046875	NA	2467.6240234375	NA	2909.78100585937	NA	4148.6201171875	2791.37622070312	3866.06689453125	3431.58032226562	NA	NA	NA	NA	3524.50732421875	2888.28540039062	3564.166015625	3437.36083984375	NA	NA	NA	NA	NA	NA	NA	5705.4912109375	NA	NA	NA	NA	NA	8199.388671875	10847.7666015625	NA	NA	NA	NA	NA	NA	NA	NA	NA	NA	NA	NA
PLA2G10	O15496	O15496	NA	NA	NA	NA	NA	NA	NA	NA	NA	NA	NA	NA	NA	NA	NA	NA	NA	NA	NA	NA	NA	NA	NA	NA	NA	NA	NA	NA	NA	NA	NA	NA	NA	NA	NA	NA	NA	NA	NA	NA	NA	NA	NA	NA	NA	NA	NA
YKT6	O15498	O15498	163801.109375	176828.484375	189208.84375	208366.3125	253745.640625	252779.421875	256764.453125	227583.046875	234060.046875	228655.125	252488.21875	246038	272246.46875	267509.625	286164.25	281448.78125	224951.21875	211941.140625	224988.5625	229237.609375	316827.25	301518.78125	281838.5	302254.03125	174654.890625	163875.546875	167041.515625	216564.734375	256411.390625	325923.9375	205989.265625	301043.4375	274033.53125	228691	260917.65625	266767.15625	275454.65625	257861.703125	260802.609375	267176.1875	254083.3125	275301.71875	230075.71875	281669.40625	350707.28125	352663.84375	382156.0625
NUP42	O15504	O15504	NA	9794.83984375	9106.8662109375	15400.8349609375	6032.794921875	5302.92138671875	5806.17333984375	2478.47314453125	NA	NA	3374.56298828125	NA	19914.474609375	15706.28125	16562.99609375	16978.80859375	NA	11430.5	6548.83447265625	4858.55224609375	4193.58056640625	8291.87109375	12384.0654296875	12136.87109375	NA	NA	NA	11499.3603515625	5285.99169921875	9002.1865234375	NA	10089.4306640625	10999.3486328125	9412.7001953125	8345.1044921875	9329.3017578125	NA	NA	8680.2919921875	6701.71044921875	46071.83203125	38323.3828125	36003.1328125	40925.15625	25391.109375	19851.05078125	24813.59765625
ARPC5	O15511	O15511	2321940.75	2223666.5	2537388.5	2487917	2331166.25	2279394.75	2405309	2364664.5	2616744.5	2484920	2464469	2749370.5	2412006.75	2066551.625	2129897	2331556.25	2046402.5	2330157.75	2185788.75	2153522	2008685.625	2236790.25	2462954.75	2586903	3541116.75	3271511.5	3572199.5	2892741.5	3000304	2802265.25	2742043.75	2389515.75	2891838.75	2999076	2699861	2606006	2927301	2828060.5	2694511.75	2585812	3090745.5	2700200.25	3034464.25	3054042.25	2705660.25	2666364.75	2649224.25
POLR2D	O15514	O15514	6893.82470703125	9421.98046875	9380.548828125	9990.5419921875	5002.38134765625	5121.46435546875	4176.31982421875	5777.96826171875	4503.6689453125	6301.22509765625	3576.90771484375	3532.12622070312	4827.97021484375	4411.30419921875	5289.89501953125	2577.95654296875	8445.0791015625	7683.08203125	7895.50537109375	8303.6005859375	5716.052734375	6445.23046875	6805.568359375	4603.26611328125	5454.484375	6198.86279296875	7257.15625	8182.7373046875	7388.4111328125	7897.96826171875	19737.41015625	9185.98046875	5816.1748046875	8315.734375	7455.40234375	5736.66943359375	10880.0712890625	8381.1943359375	7754.08837890625	4947.90966796875	18666.177734375	27218.564453125	13517.078125	25424.271484375	10690.3544921875	9327.22265625	6903.287109375
CLOCK	O15516	O15516	623.375244140625	5262.54931640625	1895.35827636718	NA	2522.21801757812	NA	NA	1804.34729003906	4630.49609375	4164.33349609375	2998.81616210937	NA	1938.40759277343	17413.10546875	NA	2119.64721679687	NA	1969.45251464843	5316.18017578125	1170.86853027343	315.08358764648398	1492.87145996093	NA	2268.81909179687	4291.974609375	NA	3950.39428710937	4840.1015625	2651.70141601562	8973.1201171875	NA	1211.24328613281	6699.72021484375	3389.31616210937	NA	NA	4122.42724609375	3418.52416992187	5005.3955078125	283.00048828125	1399.41015625	NA	1348.79870605468	NA	12638.150390625	7071.0732421875	8508.7861328125
CFLAR	O15519	O15519	NA	NA	NA	NA	NA	NA	NA	NA	NA	NA	NA	NA	NA	NA	NA	NA	NA	NA	NA	NA	NA	NA	NA	NA	NA	NA	NA	NA	NA	NA	NA	NA	NA	NA	NA	NA	NA	NA	NA	NA	NA	NA	NA	NA	NA	NA	NA
DDX3Y	O15523	O15523	61168.0234375	140584.53125	52549.765625	27482.1796875	NA	12352.0048828125	17331.580078125	6330.89990234375	784.582275390625	14716.3955078125	7704.5966796875	10265.01171875	12512.9541015625	18030.38671875	12022.0478515625	NA	20472.01953125	5876.09765625	20964.416015625	19537.48046875	4314.56640625	16587.61328125	33346.00390625	24277.708984375	63573.0234375	71946.453125	78866.90625	87500.921875	55221.5859375	84528.390625	86567.921875	101122.2890625	100064.671875	80720.9921875	91222.5625	94197.6953125	86456.171875	91908.7734375	81234.75	76868.5234375	39217.41796875	87329.8046875	74803.2421875	65268.33203125	56322.51171875	65616.03125	57518.19140625
MAFG	O15525	O15525	NA	NA	NA	NA	NA	NA	NA	NA	NA	NA	NA	NA	NA	NA	NA	NA	NA	NA	NA	NA	NA	NA	NA	NA	NA	NA	NA	NA	NA	NA	NA	NA	NA	NA	NA	NA	NA	NA	NA	NA	NA	NA	NA	NA	NA	NA	NA
MAFG	O15525	O15525;O60675	NA	1814.77978515625	9668.4287109375	NA	NA	NA	NA	NA	NA	NA	NA	NA	7687.123046875	6705.3046875	10901.8603515625	12822.6904296875	NA	5976.60400390625	NA	NA	NA	NA	NA	NA	NA	NA	NA	NA	NA	NA	NA	NA	5811.37646484375	NA	NA	NA	2593.31225585937	NA	NA	NA	13907.353515625	16198.544921875	17052.978515625	NA	12639.2509765625	NA	1797.55004882812
OGG1	O15527	O15527	NA	NA	NA	NA	NA	NA	NA	NA	NA	NA	NA	NA	NA	NA	NA	NA	NA	NA	NA	NA	NA	NA	NA	NA	NA	NA	NA	NA	NA	NA	NA	NA	NA	NA	NA	NA	NA	NA	NA	NA	NA	NA	NA	NA	NA	NA	NA
PDPK1	O15530	O15530	39718.5	39104.34375	37510.734375	33341.5859375	52486.703125	50309.109375	56839.8671875	50523.34375	45747.46484375	42291.87109375	46529.75390625	47064.57421875	37980.81640625	36130.25390625	38649.3984375	42901.83984375	36756.8203125	35484.99609375	35313.2734375	37830.19921875	49417.45703125	46390.4921875	49530.70703125	44691.671875	27337.154296875	30519.203125	26120.498046875	28505.52734375	38864.83203125	34688.90625	42156.49609375	39034.08984375	28592.80859375	28025.748046875	29808.1640625	29347.908203125	34628.96875	31880.009765625	33376.32421875	38185.68359375	22085.25	15627.060546875	21188.408203125	42793.0703125	39088.984375	35736.80859375	36605.2109375
TAPBP	O15533	O15533	147451.21875	130590.6484375	137946.34375	124924.4921875	195442.734375	173623.484375	175146	189589.21875	239465.109375	261153.859375	256712.5	244409.96875	132257.90625	145570.265625	154565.453125	118586.015625	173893.515625	179725.640625	199553.90625	163689.609375	163446	171021.015625	168570.453125	159468.96875	272322.96875	225696.28125	245290.71875	212866.8125	169290.265625	159044.0625	192959.140625	177142.625	204635.640625	182982.125	195978.796875	190776.59375	159772.28125	170055.6875	168686.078125	170757.703125	188678.40625	241991.546875	227246.640625	171481.609375	170483.71875	140499.71875	170880.453125
PER1	O15534	O15534	NA	NA	NA	NA	NA	NA	NA	NA	NA	NA	NA	NA	NA	NA	NA	NA	NA	NA	NA	NA	NA	NA	NA	NA	NA	NA	NA	NA	NA	NA	NA	NA	NA	NA	NA	NA	NA	NA	NA	NA	NA	NA	NA	NA	NA	NA	NA
FABP7	O15540	O15540	NA	NA	NA	NA	NA	NA	NA	NA	NA	NA	NA	NA	NA	NA	NA	NA	NA	NA	NA	NA	NA	NA	NA	NA	NA	NA	NA	NA	NA	NA	NA	NA	NA	NA	NA	NA	NA	NA	NA	NA	NA	NA	NA	NA	NA	NA	NA
RNF113A	O15541	O15541	15862.6376953125	11180.201171875	16042.095703125	9401.861328125	7943.4658203125	7170.6787109375	12305.974609375	9124.72265625	8279.7470703125	7305.7939453125	5709.427734375	6083.3828125	22174.625	7994.78369140625	6879.005859375	NA	12790.6767578125	11303.2041015625	9953.6513671875	11766.72265625	25022.806640625	18558.73828125	12182.056640625	17275.509765625	19473.248046875	12529.953125	15606.3671875	10762.0869140625	13585.3134765625	14933.0693359375	17102.107421875	8465.2314453125	10798.470703125	9410.4873046875	9514.3173828125	6826.1005859375	7406.583984375	11432.48828125	6678.734375	5456.3681640625	9253.5087890625	33462.09375	13152.7216796875	61029.63671875	13496.0732421875	27343.044921875	19340.0078125
P2RX6	O15547	O15547	NA	NA	NA	NA	NA	NA	NA	NA	NA	NA	NA	NA	NA	NA	NA	NA	NA	NA	NA	NA	NA	NA	NA	NA	NA	NA	NA	NA	NA	NA	NA	NA	NA	NA	NA	NA	NA	NA	NA	NA	NA	NA	NA	NA	NA	NA	NA
KDM6A	O15550	O15550	9736.341796875	9494.00390625	9300.9150390625	5301.41455078125	NA	NA	NA	NA	NA	NA	NA	NA	NA	NA	NA	NA	3857.048828125	2934.08959960937	NA	NA	4400.5869140625	NA	9375.0205078125	7099.958984375	NA	NA	NA	NA	NA	NA	NA	NA	NA	NA	NA	NA	NA	NA	NA	NA	NA	NA	NA	NA	NA	NA	NA
MEFV	O15553	O15553	NA	NA	NA	NA	NA	NA	NA	NA	NA	NA	NA	NA	NA	NA	NA	NA	NA	NA	NA	NA	NA	NA	NA	NA	NA	NA	NA	NA	NA	NA	NA	NA	NA	NA	NA	NA	NA	NA	NA	NA	NA	NA	NA	NA	NA	NA	NA
KCNN4	O15554	O15554	NA	NA	NA	NA	NA	NA	NA	NA	NA	NA	NA	NA	NA	NA	NA	NA	NA	NA	NA	NA	NA	NA	NA	NA	NA	NA	NA	NA	NA	NA	NA	NA	NA	NA	NA	NA	NA	NA	NA	NA	NA	NA	NA	NA	NA	NA	NA
DHX15	O43143	O43143	514900.875	498635.625	520372.75	533923.375	207822.78125	218789.359375	219412.28125	237838.390625	188678.390625	203498.875	204824.0625	192619.796875	266472.84375	277792.53125	247937.078125	274965.0625	404928.875	399707.78125	391341.3125	370325.6875	452167.03125	475562.28125	465248.3125	465116.59375	393724.5	381870.40625	395847.46875	407080.71875	284138.8125	311786.09375	262160.625	299819.53125	302531.1875	280941.6875	294574.96875	296727.875	327231.75	308715.78125	326082.40625	318305.3125	307966.8125	309077.0625	266722.3125	292697.75	479291.75	528966.0625	530553.5625
RNMT	O43148	O43148	56837.75	66047.921875	59060.0859375	62245.60546875	56348.48828125	57636.37109375	59297.125	58249.5234375	56922.75	57495.51171875	52400.9296875	53241.390625	56842.73046875	54009.68359375	57089.02734375	38274.80078125	68929.5234375	67073.5390625	64238.5859375	68412.0546875	74798.1796875	78465.8984375	74890.21875	82308.03125	81429.2734375	74702.90625	77032.78125	79235.84375	87737.6875	98131.625	96170.3515625	90303.6328125	85877.078125	88786.65625	85582.515625	81310.484375	83242.15625	84050.2734375	86169.8671875	82137.484375	95195.2578125	92284.609375	71217.015625	120130.5	78243.3671875	84498.1484375	87728.2578125
ZZEF1	O43149	O43149	25722.24609375	27300.625	29704.828125	23972.560546875	33037.25	36419.8828125	32417.5546875	32860.6015625	34019.82421875	33368.359375	32256.3984375	32942.7421875	34806.5	30590.2890625	31381.861328125	32705.80078125	27643.9140625	25162.685546875	25815.76953125	26639.12109375	27289.638671875	28537.7421875	32196.5234375	27454.951171875	36964.9453125	34573.72265625	36971.57421875	34230.37890625	35813.84375	41204.36328125	42606.31640625	37983.9375	34471.0390625	33984.2578125	35863.57421875	34339.05078125	39545.8828125	38202.76953125	40213.2265625	35474.07421875	37249.78515625	35594.67578125	33412.1796875	32264.80859375	36280.30078125	36181.8359375	36982.35546875
ASAP2	O43150	O43150	8604.806640625	8491.4326171875	8643.7216796875	9562.1767578125	9877.951171875	8755.4130859375	8895.896484375	8455.869140625	9769.2568359375	9294.3623046875	9540.4775390625	9577.9912109375	7211.80224609375	9850.140625	9776.66015625	11106.7021484375	9039.662109375	8654.4609375	8796.9111328125	8092.3837890625	7539.13671875	6756.396484375	7768.46826171875	7885.7900390625	11976.4443359375	9868.3193359375	11826.6689453125	11189.9033203125	11515.53125	13184.7197265625	17674.48046875	14806.380859375	14314.5615234375	14186.0234375	16127.0205078125	14144.1650390625	15177.498046875	12927.2734375	13092.568359375	14657.0302734375	14547.435546875	12564.50390625	9532.52734375	14034.9892578125	9826.921875	9892.99609375	10755.60546875
FLRT2	O43155	O43155	NA	NA	NA	NA	NA	NA	NA	NA	NA	NA	NA	NA	NA	NA	NA	NA	NA	NA	NA	NA	NA	NA	NA	NA	NA	NA	NA	NA	NA	NA	NA	NA	NA	NA	NA	NA	NA	NA	NA	NA	NA	NA	NA	NA	NA	NA	NA
TTI1	O43156	O43156	38851.0078125	33588.1875	30466.771484375	31878.55078125	12711.1875	12300.4365234375	10613.4658203125	13310.9951171875	11148.6826171875	12137.8408203125	10555.6533203125	12381.8037109375	14855.0205078125	16980.908203125	13737.5234375	12316.4501953125	20425.2578125	20731.2890625	23213.0625	24397.9765625	19358.681640625	20095.1484375	22906.7734375	17152.9765625	24169.7265625	20531.84765625	22062.619140625	19717.00390625	14850.5859375	10743.5078125	14210.8359375	11319.3525390625	14494.9091796875	10758.6513671875	13792.810546875	11238.6728515625	12371.82421875	15429.0517578125	7036.794921875	12333.845703125	31789.9453125	27909.990234375	39250.29296875	32047.09375	27251.39453125	28213.931640625	24907.22265625
PLXNB1	O43157	O43157	NA	NA	10479.4345703125	9901.84765625	20508.251953125	18014.1328125	17212.98828125	19933.552734375	25502.501953125	20486.345703125	20196.34765625	18923.1484375	26009.4453125	17989.796875	13893.8486328125	18587.26171875	9570.4169921875	17532.171875	15612.82421875	14024.552734375	6422.873046875	11420.4091796875	NA	9755.9775390625	15793.615234375	NA	NA	12834.3671875	22741.84375	18454.384765625	28563.927734375	19695.91015625	24949.9453125	23153.947265625	26217.4453125	21925.830078125	18823.322265625	17443.720703125	16932.07421875	17701.923828125	29646.908203125	26182.30078125	26347.560546875	24358.08984375	NA	NA	NA
RRP8	O43159	O43159	39792.5859375	46717.2109375	42409.41015625	41841.62890625	27309.578125	32076.75390625	26857.6328125	25119.66015625	25450.662109375	23046.419921875	19849.53125	22571.52734375	20651.068359375	32020.5390625	21045.548828125	28526.921875	33448.5234375	30245.345703125	34359.5	39707.6953125	64610.40234375	69388.9140625	72799.078125	68583.8125	35860.828125	39499.01953125	37003.80859375	31280.46484375	29580.638671875	32085.92578125	30095.595703125	24627.71484375	25917.703125	23384.71875	21369.88671875	24311.796875	38147.9765625	35231.078125	44170.9453125	36688.77734375	25911.990234375	24597.931640625	24628.560546875	28232.615234375	60639.37109375	58033.25	60072.76171875
PJA2	O43164	O43164	12119.744140625	13114.3291015625	14416.455078125	14533.146484375	12332.8935546875	9149.685546875	7654.8173828125	11010.138671875	9580.029296875	6119.5166015625	10355.8076171875	8253.4853515625	6381.23095703125	10582.5478515625	9598.421875	8736.8798828125	17254.22265625	11695.0263671875	18908.380859375	15414.6708984375	3559.78002929687	9228.8583984375	4454.5205078125	7307.900390625	13050.087890625	5439.529296875	10160.1240234375	12629.4794921875	9247.0703125	7278.36962890625	14788.78515625	13198.6884765625	7771.1513671875	6931.93359375	11781.390625	15227.24609375	10369.6640625	4762.34326171875	6380.22607421875	5576.615234375	14253.166015625	24242.1328125	16475.783203125	17639.322265625	17064.470703125	10394.47265625	12339.630859375
SIPA1L1	O43166	O43166	20435.787109375	19717.134765625	24007.08984375	19200.296875	22292.125	21427.935546875	24763.306640625	21688.94140625	20723.654296875	18185.41015625	18993.458984375	20536.0078125	25688.771484375	28743.150390625	21951.404296875	27773.3984375	28147.701171875	25654.861328125	27243.4375	26073.833984375	35277.57421875	34854.61328125	34677.7109375	33290.07421875	49581.94921875	46680.8203125	46565.76171875	48859.69921875	42158.3203125	40886.81640625	53243.43359375	44481.0078125	46746.8359375	47348.28125	47944.37890625	49366.69140625	44249.36328125	40063.2578125	38565.7109375	43096.2578125	42791.53125	49044.5546875	47671.13671875	69274.25	49727.453125	49495.078125	48619.14453125
CYB5B	O43169	O43169	438815.09375	406131.90625	490897.6875	355284.96875	515745.75	597530	578395.4375	555562.1875	519857.28125	531396.8125	557473.8125	502497.375	458202.34375	443080.90625	425961.3125	540940.75	357231.5625	396347.28125	350607.4375	398243.28125	595912.6875	558477.4375	588284.5625	499542.375	595321.375	540172.625	527454.5	395710.0625	687882.625	614994.4375	857802.875	692540	480779.96875	571640.1875	578295.5	530009.1875	670887.1875	671248.5	691549.625	601892.6875	254681.609375	347403.34375	368474.59375	250120.21875	736966.1875	667031.625	659386.6875
PRPF4	O43172	O43172	219860.109375	199209.109375	208988.984375	216240.234375	102659.3046875	89881.59375	88960.3125	84902.4609375	73043.3515625	68426.46875	76905.3203125	90779.1171875	111970.890625	113787.1015625	104363.28125	123466.8125	154801.15625	152358.6875	160639.453125	128318.1640625	131240.09375	154120.734375	147751.09375	155891.484375	163463.921875	171506.640625	162364.15625	143969.203125	113713.0703125	97660.9609375	137433.859375	89707.171875	106112.75	99653.4921875	100499.453125	107725.2109375	108235.6328125	119975.421875	110412.796875	109276.9375	136051.828125	131781.4375	141033.515625	138993.8125	161490.921875	177364.65625	159994.46875
PHGDH	O43175	O43175	1519867.25	1381201.5	1391274.5	1376769.5	419166.84375	400069.03125	413902.75	388999.6875	605442.4375	597866.3125	632208.125	624611.3125	747685.5625	729542.3125	735153.25	800875.3125	1187334.75	1152839.875	1209704.5	1194773	621133.1875	651663.25	639921.5625	611067.5625	3428769.25	3541377.25	3408880.5	2696449.5	979685.1875	967851.5	1164986	908386.5625	2928556.75	2753257.75	2863724	2865221.75	1912744.25	1921725	1982721.125	1943863.5	2018669.875	2032382.75	1787017.25	2534608.5	643088.0625	650506.125	619836.9375
NDUFS4	O43181	O43181	51638.71484375	44711.41015625	43004.38671875	36593.32421875	61676.0859375	61244.875	63360.76171875	66595.7734375	63343.78125	58598.2109375	66362.3515625	70989.9765625	27645.35546875	21400.54296875	26710.587890625	2938.18334960937	41462.73828125	43793.0703125	38657.5078125	45506.05078125	40582.8515625	43495.19921875	48322.38671875	44718.05078125	50933.4296875	52717.80078125	44255.97265625	44459.73828125	59126.15234375	42670.203125	67806.25	44933.87890625	37473.53515625	42455.05078125	44820.50390625	43281.14453125	5800.119140625	25341.857421875	NA	12560.69921875	51215.921875	42304.21484375	77088.28125	NA	44814.5703125	41693.66796875	39064.65625
ARHGAP6	O43182	O43182	NA	NA	NA	NA	2997.60522460937	NA	NA	2056.85229492187	4247.98974609375	2465.22631835937	2965.57299804687	3786.5322265625	NA	NA	2311.86938476562	3003.3251953125	NA	NA	NA	NA	NA	NA	NA	NA	NA	NA	NA	NA	NA	NA	NA	NA	NA	NA	NA	NA	NA	NA	NA	NA	NA	NA	NA	NA	NA	NA	NA
ADAM12	O43184	O43184	NA	NA	NA	NA	NA	NA	NA	NA	NA	NA	NA	NA	NA	NA	NA	NA	NA	NA	NA	NA	NA	NA	NA	NA	NA	NA	NA	NA	NA	NA	NA	NA	NA	NA	NA	NA	NA	NA	NA	NA	NA	NA	NA	NA	NA	NA	NA
IRAK2	O43187	O43187	NA	NA	NA	4397.2841796875	1123.89050292968	NA	4204.427734375	3855.0029296875	NA	NA	NA	1146.47570800781	13541.03515625	4945.478515625	NA	22143.751953125	NA	NA	NA	NA	10603.1572265625	9909.0986328125	5156.09765625	5261.65673828125	NA	NA	NA	NA	NA	NA	NA	NA	NA	NA	NA	NA	NA	NA	NA	NA	NA	NA	NA	NA	NA	8142.154296875	NA
PHF1	O43189	O43189	14787.8076171875	16538.5234375	14021.1416015625	18944.029296875	15861.6181640625	16110.37109375	16706.10546875	14246.623046875	15018.4306640625	10855.34375	9558.3994140625	12519.3681640625	14542.65234375	9161.0166015625	18964.45703125	10739.220703125	21163.9140625	19487.7890625	15324.146484375	20187.189453125	12804.4091796875	15572.1083984375	13908.50390625	10171.455078125	11230.9287109375	18672.251953125	14336.716796875	15163.0029296875	17900.54296875	18753.228515625	20336.412109375	15610.419921875	18329.384765625	21333.5625	17846.8671875	21267.16015625	22400.830078125	22078.796875	24691.720703125	26157.044921875	19079.810546875	21132.412109375	16327.5615234375	7894.86669921875	18155.642578125	17586.3125	14164.6298828125
GPR39	O43194	O43194	NA	NA	NA	NA	NA	NA	NA	NA	NA	NA	NA	NA	NA	NA	NA	NA	NA	NA	NA	NA	NA	NA	NA	NA	NA	NA	NA	NA	NA	NA	NA	NA	NA	NA	NA	NA	NA	NA	NA	NA	NA	NA	NA	NA	NA	NA	NA
SEPTIN4	O43236	O43236	4266.51171875	3816.41186523437	5119.22705078125	3760.42602539062	7665.892578125	6126.92431640625	6022.05859375	NA	4771.5673828125	7393.31103515625	3394.21459960937	8427.091796875	NA	NA	NA	NA	3415.35327148437	NA	3636.34985351562	2524.22827148437	1266.31176757812	4072.10473632812	6629.48291015625	6828.68115234375	4761.8134765625	NA	4682.892578125	3800.24536132812	4101.568359375	3780.67041015625	NA	2844.90161132812	3292.00805664062	2979.22534179687	903.81268310546795	NA	NA	NA	2957.15698242187	2674.37524414062	NA	NA	NA	NA	3548.23950195312	5373.03271484375	5325.25244140625
DYNC1LI2	O43237	O43237	399817.71875	400924.21875	428275.78125	397565.78125	578393.75	579320.1875	604212	545263.1875	669163.75	652793.6875	638142.9375	635877.5625	491183.40625	520683.71875	490968.09375	544525.4375	445489.40625	449749.4375	423663.375	447184.53125	442170.09375	451561.0625	485265.90625	423021.28125	450403.625	400332.03125	446491.375	417346	502721.78125	497445.78125	521651.625	469249	568904.6875	543860.1875	571133.1875	586643.375	579669.5	549290.25	573544.6875	552845.875	525526	513535.375	504134.5625	430791.28125	435014.09375	418870.59375	401278.75
PSMD3	O43242	O43242	521731.875	552350.9375	522638.84375	548624	584998.3125	621954.75	617650.6875	596274.625	615591.25	627779.3125	610678.125	611507.9375	594908.1875	613396.625	626254.1875	613809.375	525442.125	542024.0625	553375	563791.4375	721865.75	743626	702235.5625	726499.6875	433624.25	429422.8125	427670.34375	526909.5	505705.09375	594589.625	506369.8125	549585.8125	544760.9375	501287.21875	516597.1875	548442.1875	575457.3125	563302.25	568189.5	574505.1875	483068	518753.90625	433797	636412.875	788267.375	761563.5	768464.5625
HOXC11	O43248	O43248;P31270;P31277	NA	NA	NA	NA	NA	NA	NA	NA	NA	NA	NA	NA	NA	NA	NA	NA	NA	NA	NA	NA	NA	NA	NA	NA	5842.37353515625	14414.826171875	10200.00390625	7012.91015625	NA	NA	9890.5380859375	NA	2592.7900390625	6059.0849609375	10703.9013671875	6224.138671875	NA	NA	2911.205078125	NA	NA	NA	NA	NA	NA	10052.2294921875	NA
RBFOX2	O43251	O43251	43704.30078125	50647.203125	46025.09375	56979.24609375	30870.150390625	31893.65234375	26258.734375	28933.8984375	21787.4609375	24147.349609375	31803.751953125	25129.6484375	38902.78125	15038.4892578125	36925.1484375	25418.900390625	51610.43359375	35156.30859375	33550.26953125	43802.5	39349.53515625	38807.921875	30806.396484375	30368.869140625	32171.771484375	36815.234375	40948.33984375	62094.30078125	26941.40234375	36282.12109375	42008.46484375	31222.34375	37599.91796875	38199.42578125	46280.72265625	43669.46875	51129.15625	34701.84765625	44744.22265625	39275.95703125	66151.375	79276.9453125	93283.6875	133126.90625	66882.0546875	44547.3828125	60316.7109375
PAPSS1	O43252	O43252	134334.859375	119362.8984375	133569.28125	120434.0703125	66081.2578125	61751.41796875	61756.4453125	65116.8203125	58178.83203125	58887.2890625	57268.046875	53785.734375	61707.390625	77155.3984375	72060.8046875	72080.109375	109708.6796875	116766.234375	115038.6328125	113894.3359375	162705.578125	162071.75	165506.09375	166693.1875	111895.421875	114177.5	111918.359375	105139.84375	75375.796875	69756.484375	76805.8046875	63875.828125	62977.59765625	60709.21875	59660.2265625	58751.75390625	78016.265625	73568.171875	69705.6640625	70598.40625	75280.515625	79207.3515625	63059.08203125	65156.99609375	168031.0625	171743.3125	176097.421875
SIAH2	O43255	O43255	NA	NA	NA	NA	NA	NA	NA	NA	NA	NA	NA	NA	NA	NA	NA	NA	NA	NA	NA	NA	NA	NA	NA	NA	NA	NA	NA	NA	NA	NA	NA	NA	NA	NA	NA	NA	NA	NA	NA	NA	NA	NA	NA	NA	NA	NA	NA
ZNHIT1	O43257	O43257	NA	NA	NA	NA	NA	NA	NA	NA	NA	NA	NA	NA	NA	NA	NA	NA	NA	NA	NA	NA	NA	NA	NA	NA	NA	NA	NA	NA	NA	NA	NA	NA	NA	NA	NA	NA	NA	NA	NA	NA	NA	NA	NA	NA	NA	NA	NA
ZW10	O43264	O43264	121724.46875	111044.5625	120688.984375	109491.0703125	105790.9765625	93605.484375	96877.3984375	98911.4453125	106646.7578125	105679.40625	103908.2890625	103413.359375	103252.9765625	89726.734375	105316.515625	106599.0703125	100576.0703125	100839.375	104457.2109375	101521.4921875	100345.734375	101808.0703125	95897.03125	100559.15625	87585.5078125	82097.4296875	90889.75	79143.1171875	87699.6015625	88959.3046875	96156.40625	81574.1875	79438.4140625	78291.0546875	73696.4453125	75051.78125	74011.6796875	75745.8203125	74832.1640625	79376.484375	78903.7734375	85997.015625	73640.8515625	89448.1875	100874.59375	103307.5234375	101936.1796875
PRODH	O43272	O43272	NA	NA	NA	NA	NA	NA	NA	NA	NA	NA	NA	NA	NA	NA	NA	NA	NA	NA	NA	NA	NA	NA	NA	NA	NA	NA	NA	NA	NA	NA	NA	NA	NA	NA	NA	NA	NA	NA	NA	NA	NA	NA	NA	NA	NA	NA	NA
SPINT1	O43278	O43278	NA	NA	NA	NA	NA	NA	NA	NA	NA	NA	NA	NA	NA	NA	NA	NA	NA	NA	NA	NA	NA	NA	NA	NA	NA	NA	NA	NA	NA	NA	NA	NA	NA	NA	NA	NA	NA	NA	NA	NA	NA	NA	NA	NA	NA	NA	NA
EFS	O43281	O43281	12929.2900390625	15879.23828125	16249.53125	12421.16796875	19946.54296875	14621.2236328125	15631.490234375	11151.880859375	15894.37890625	12961.921875	13146.193359375	13825.2451171875	11817.6884765625	14634.7734375	16223.0419921875	10836.0498046875	15863.0615234375	16673.412109375	19546.673828125	12792.3720703125	9172.6181640625	NA	7873.5263671875	16804.0078125	NA	13105.76953125	10422.15234375	NA	NA	NA	19408.66015625	NA	NA	NA	NA	NA	4991.4072265625	NA	NA	2081.234375	NA	NA	NA	NA	NA	NA	NA
SART1	O43290	O43290	89821.015625	79005.46875	79614.6328125	74381.578125	27083.833984375	35399.0859375	33935.65234375	34422.35546875	26920.75390625	32219.099609375	32428.115234375	28551.5234375	39038.4375	42550.41015625	44535.5	41181.59375	64585.33203125	65034.01171875	56619.9296875	58227.2890625	47782.4609375	50340.61328125	45534.90625	49415.0234375	61187.08984375	68689.046875	67502.53125	60117.1875	42345.2265625	41164.03515625	55219.0078125	36210.55078125	45234.5703125	42025.61328125	43288.296875	40628.26953125	46970.02734375	48925.79296875	40790.65625	43258.171875	80017.1171875	76735.125	74885.359375	86175.6484375	53734.0703125	62991.21484375	54785.234375
SPINT2	O43291	O43291	NA	NA	NA	NA	NA	NA	NA	NA	NA	NA	NA	NA	NA	NA	NA	NA	NA	NA	NA	NA	NA	NA	NA	NA	NA	NA	NA	NA	NA	NA	NA	NA	NA	NA	NA	NA	NA	NA	NA	NA	NA	NA	NA	NA	NA	NA	NA
GPAA1	O43292	O43292	116570.640625	105287.828125	113852.0859375	118302.2890625	126900.328125	122292.9453125	120964.203125	116350.0390625	138486.9375	140128.578125	117366.7421875	141154.125	149830.921875	134436.953125	147691.40625	133600.609375	133262.8125	137599.171875	134037.25	128272.7578125	67497.1875	81226.6875	83118.265625	74320.734375	132138.984375	122578.4453125	120992.859375	125170.9921875	133366.4375	139088.6875	129418.0234375	147429.5	121695.171875	109479.546875	115647.7421875	117569.2265625	126918.5	140383.828125	142221	137021.265625	107639.5625	95248.140625	147045.921875	140490.109375	112741.4140625	101311.7578125	90341.6875
DAPK3	O43293	O43293	118710.7734375	108935.6640625	109004.25	109715.53125	121477.0625	143400.625	120903.5625	139673.90625	101509.90625	108394.609375	95767.1328125	108071.6796875	112398.796875	125799.2421875	98083.4921875	121413.21875	127496.15625	117039.1953125	136476.3125	140189.328125	116086.4921875	125208.046875	132304.59375	134378.921875	134577.40625	128367.4765625	151676.8125	80551.265625	107033.4140625	86704.9375	137663.515625	77354	70456.96875	72173.703125	72673.859375	73151.1953125	81920.859375	86329.6484375	71647.1484375	74493.4296875	105185	116072.890625	121837.53125	133576.34375	94146.8203125	113742.8359375	83603.1953125
TGFB1I1	O43294	O43294	564407.5	543206.6875	599609.375	583092	228114.5	217126.9375	228112.65625	227660.75	246978.203125	261878.0625	257553.90625	263388.6875	330372.15625	311263.09375	307875.09375	321517.9375	633277.375	579675.125	611036.3125	629992.25	122821.4375	125930.0234375	120284.8203125	124565.609375	1141044.75	1211094.25	1233549.25	1108930.375	273328.28125	249692.609375	314373.9375	245808.8125	702799.1875	654842.9375	700937.1875	715338.6875	385524.78125	372789.28125	362526.9375	371504.28125	1341444.875	1441800.5	1171436.875	1411537.125	190819.328125	188038.328125	177485.09375
SRGAP3	O43295	O43295	NA	NA	NA	NA	NA	NA	NA	NA	NA	NA	NA	NA	NA	NA	NA	NA	NA	NA	NA	NA	NA	NA	NA	NA	NA	NA	NA	NA	NA	NA	NA	NA	NA	NA	NA	NA	NA	NA	NA	NA	NA	NA	NA	NA	NA	NA	NA
ZNF264	O43296	O43296	NA	NA	NA	NA	NA	NA	NA	NA	NA	NA	NA	NA	NA	NA	NA	NA	NA	NA	NA	NA	NA	NA	NA	NA	NA	NA	NA	NA	NA	NA	NA	NA	NA	NA	NA	NA	NA	NA	NA	NA	NA	NA	NA	NA	NA	NA	NA
ZBTB43	O43298	O43298	NA	NA	NA	NA	NA	NA	NA	NA	NA	NA	NA	NA	NA	NA	NA	NA	NA	NA	NA	NA	NA	NA	NA	NA	NA	NA	NA	NA	NA	NA	NA	NA	NA	NA	NA	NA	NA	NA	NA	NA	NA	NA	NA	NA	NA	NA	NA
AP5Z1	O43299	O43299	32794.359375	30885.83203125	31022.69921875	27831.37890625	27687.732421875	29404.544921875	28395.736328125	28679.9296875	24409.080078125	27772.86328125	28040.701171875	29471.171875	25245.130859375	28628.546875	25451.234375	27732.765625	24246.51953125	31511.435546875	30106.21875	27186.654296875	19214.080078125	19258.517578125	19714.625	20319.02734375	18106.03515625	20170.609375	23164.966796875	19269.4296875	21070.517578125	23948.875	20494.6796875	20222.302734375	21492.322265625	20493.349609375	21732.66015625	23656.099609375	23916.16015625	19822.45703125	23289.705078125	19060.021484375	21023.693359375	21690.70703125	27340.259765625	22415.16015625	22006.400390625	19454.67578125	19686.365234375
HSPA12A	O43301	O43301	50735.70703125	60341.71875	55706.640625	57508.40625	40118.6953125	32611.0625	34939.5390625	35022.06640625	39708.953125	39023.50390625	37710.48046875	36774.7890625	43443.73046875	37254.69140625	32292.81640625	40728.37109375	41149.796875	41406.7265625	43808.8515625	43232.89453125	56003.9375	58327.296875	59755.7578125	58277.80078125	17477.634765625	14203.7666015625	13771.21484375	15141.7919921875	14552.3662109375	20212.1015625	11331.693359375	15750.228515625	20987.517578125	19545.7578125	17994.318359375	19811.955078125	13444.400390625	15244.4140625	17154.185546875	12160.421875	21641.509765625	27953.630859375	23629.015625	18463.91015625	13776.115234375	9315.880859375	11797.1337890625
CCP110	O43303	O43303	NA	3043.998046875	3510.45068359375	4083.46850585937	NA	NA	NA	NA	NA	NA	NA	NA	NA	NA	NA	NA	NA	NA	NA	NA	NA	NA	NA	NA	NA	NA	NA	NA	NA	NA	NA	NA	NA	NA	NA	NA	NA	NA	NA	NA	NA	NA	NA	NA	NA	NA	NA
ADCY6	O43306	O43306	15109.46875	18266.474609375	14622.7275390625	11281.3837890625	27325.337890625	23706.490234375	24983.0703125	22225.326171875	17927.49609375	24849.30859375	20512.015625	25593.783203125	15736.1806640625	16327.8564453125	18259.80078125	28788.236328125	13073.705078125	17236.51953125	16349.658203125	NA	6641.6806640625	NA	NA	NA	NA	22059.017578125	NA	10746.380859375	27413.0546875	23798.708984375	25998.59375	19782.83203125	16553.53515625	15774.521484375	17595.92578125	16041.0517578125	17837.34375	17443.142578125	16564.53125	15977.0146484375	32774.90234375	19578.01953125	25166.806640625	23166.10546875	8965.0712890625	NA	NA
ZSCAN12	O43309	O43309	NA	NA	NA	NA	NA	NA	NA	NA	NA	NA	NA	NA	NA	NA	NA	NA	NA	NA	NA	NA	NA	NA	NA	NA	NA	NA	NA	NA	NA	NA	NA	NA	NA	NA	NA	NA	NA	NA	NA	NA	NA	NA	NA	NA	NA	NA	NA
CTIF	O43310	O43310	30777.10546875	31981.00390625	33074.515625	32386.037109375	22905.505859375	23655.009765625	26618.43359375	23985.037109375	27536.33984375	26620.9375	26313.943359375	24705.615234375	20009.62109375	26127.044921875	26754.78125	22975.4375	37247.859375	31857.2734375	33777.09375	32145.833984375	13176.28515625	12575.1328125	10758.92578125	12596.9931640625	46982.7265625	47156.57421875	44867.3515625	46770.4765625	26499.099609375	30737.298828125	27601.44921875	31154.873046875	46897.51171875	43392.58203125	43363.140625	43578.5	32488.810546875	36676.609375	37688.5546875	30106.52734375	60875.70703125	60126.75390625	52835.3125	83231.9140625	18984.80859375	24845.748046875	23150.708984375
MTSS1	O43312	O43312	NA	NA	NA	NA	NA	NA	NA	NA	NA	NA	NA	NA	NA	NA	NA	NA	NA	NA	NA	NA	NA	NA	NA	NA	NA	NA	NA	NA	NA	NA	NA	NA	NA	NA	NA	NA	NA	NA	NA	NA	NA	NA	NA	NA	NA	NA	NA
PPIP5K2	O43314	O43314	65768.015625	68067.4453125	65190.23828125	65940.546875	47100.61328125	57085.33203125	56965.63671875	58993.04296875	52325.75	50953.8515625	52754.99609375	54138.95703125	77474.71875	67728.1015625	64523.3671875	65549.2734375	63325.0703125	64440.37890625	65651.109375	61105.54296875	61688.5390625	66340.1640625	63693.65625	67351.8984375	73215.9765625	68299.5859375	67780.4296875	68318.328125	65064.19140625	63193.45703125	72810.5625	61988.24609375	63732.3203125	64040.20703125	62961.25390625	66031.4296875	58190.3046875	55275.77734375	58794.70703125	56871.33203125	85707.0546875	95858.703125	66200.5078125	93840.4375	60970.5	62138.75	59547.34375
MAP3K7	O43318	O43318	44940.27734375	41003.453125	45252.69921875	43526.3046875	35306.31640625	36138.5546875	34350.0390625	31968.638671875	28477.185546875	31418.123046875	28295.236328125	31196.322265625	37890.90234375	31166.36328125	39617.13671875	38279.515625	37568.59375	37481.92578125	36505.21484375	37351.56640625	43243.8515625	39637.5703125	34517.234375	37224.9921875	44271.390625	42747.2734375	41798.69921875	36692.890625	38008.0078125	39867.84765625	46617.37109375	42586.60546875	36901.8515625	37350.953125	38773.109375	35818.4765625	30118.173828125	34325.50390625	34082.109375	31309.150390625	41839.23828125	36464.51953125	38877.97265625	43084.5078125	40635.91015625	39433.921875	43801.05078125
EEF1E1	O43324	O43324	78254.90625	108961.4375	79081.3515625	110303.453125	137080.875	129154.109375	135077.125	154549.71875	145029.65625	130576.8359375	146731.28125	145325.34375	156259.625	123618.3359375	151947.5625	148491.75	115168.2109375	108061.1015625	114763.6875	111404.3984375	140265.859375	132054.453125	138764.21875	136725.9375	92474.8203125	93746.015625	98693.4765625	132969.421875	127360.859375	165016.765625	89666.5859375	152539.125	131446.921875	120606.640625	112105.7109375	124301.953125	120967.4375	143591.84375	147017.859375	116655.4765625	106967.5546875	99414.6328125	91313.359375	111379.203125	159608.921875	149416.21875	159032.6875
MSI1	O43347	O43347	NA	NA	NA	NA	NA	NA	NA	NA	NA	NA	NA	NA	NA	NA	NA	NA	NA	NA	NA	NA	NA	NA	NA	NA	NA	NA	NA	NA	NA	NA	NA	NA	NA	NA	NA	NA	NA	NA	NA	NA	NA	NA	NA	NA	NA	NA	NA
RIPK2	O43353	O43353	34797.24609375	30295.357421875	35119.4140625	31480.9765625	35656.48828125	30842	34779.80859375	30307.2421875	27703.9921875	26704.0078125	28721.87109375	27953.23828125	39830.71875	36228.95703125	34980.5078125	38419.51171875	36704.1171875	33596.671875	35432.48828125	31318.232421875	134429.34375	128999.7890625	139333.8125	138380.90625	23522.005859375	24182.95703125	24527.474609375	20474.771484375	45088.4609375	44182.54296875	53516.28125	40701.07421875	26913.138671875	25477.142578125	26500.224609375	26260.5390625	31087	29117.80078125	34365.83203125	29302.59765625	25373.677734375	22386.927734375	23564.771484375	28700.029296875	92788.4765625	97371.0234375	91976.2734375
ZNF749	O43361	O43361	NA	NA	NA	NA	NA	NA	NA	NA	NA	NA	NA	NA	NA	NA	NA	NA	NA	NA	NA	NA	NA	NA	NA	NA	NA	NA	NA	NA	NA	NA	NA	NA	NA	NA	NA	NA	NA	NA	NA	NA	NA	NA	NA	NA	NA	NA	NA
WDR62	O43379	O43379	12756.1103515625	10010.4609375	10153.7802734375	7880.49658203125	NA	NA	NA	NA	NA	NA	NA	NA	NA	NA	NA	NA	4786.69775390625	4176.4033203125	4751.73095703125	5729.10791015625	NA	3787.826171875	NA	2670.05883789062	6912.7470703125	5133.2021484375	3397.47241210937	4395.71630859375	NA	NA	2696.494140625	NA	NA	NA	2764.25537109375	NA	NA	NA	NA	NA	1254.92492675781	NA	NA	NA	7905.3623046875	2983.62841796875	7382.439453125
HNRNPR	O43390	O43390	1094712.875	1150972.625	1222210.75	1222178.375	576196	576356.625	591514.125	570402.3125	523336.21875	523817	501270.34375	511051.03125	574629.125	580872.875	557149.5625	562244.6875	853781.6875	828062.375	859992.3125	825023.875	662573.625	679938.5	656015.25	663383.75	1020062.0625	1049755.5	995606.625	879952.1875	721168.625	731647.5625	814533.375	722609.8125	825640.5625	843564	822054.6875	815503.5	796516	830763.375	881432.8125	765513.1875	1212177.25	1128882	1141176.875	1308962.875	878013.1875	820746.5625	809202.875
PRPF3	O43395	O43395	64878.79296875	51404.78515625	60497.61328125	60022.359375	24865.267578125	23587.51953125	23978.57421875	23539.37109375	22194.7890625	22431.51953125	20534.91796875	20590.44140625	32083.642578125	34846.79296875	36368	37754.28515625	42348.640625	39677.8125	47464.32421875	39206.26953125	43933.03125	44341.0390625	43424.28125	44436.5234375	51713.84375	45595.91015625	44809.8046875	32615.052734375	31300.583984375	29622.6640625	35601.65625	28762.525390625	29402.0859375	25148.607421875	24620.74609375	30932.986328125	28076.625	26530.302734375	27482.45703125	26884.29296875	52186.4921875	52623.3203125	55280.83203125	65797.9765625	41720.78125	39789.53515625	43825.4375
TXNL1	O43396	O43396	784231.875	828848.4375	849892.9375	842255.3125	872803.9375	798282.3125	864708.8125	844118.0625	711878.5	735835.25	737072.375	765131.0625	1123673.125	1025061.75	924351.8125	1140696.25	730470.5	670649.9375	642941.375	657875.4375	1004629.5625	903226	956779	966707.6875	585863.75	680149.25	667014.5	787848.25	937945.75	978075.875	745860.8125	1022926.625	923410.75	899477.0625	858670.5625	818420.6875	889564.25	899942.5	910915.1875	808878.375	1048020.5625	1107343.125	1077869.5	1159053.125	1153285.875	1093880.625	1041154.375
TPD52L2	O43399	O43399	1660619.375	1568508.375	1514894	1480686.75	2470147.5	2427849.5	2325347.5	2310957	2298646.25	2471438.75	2409830.5	2397724.25	2188695	2262061.25	2370891.25	2464559.75	1714882.375	1709219.625	1696393.875	1676340.25	1721725.5	1866882.375	1807891.75	1812840.25	1506426.875	1364493.875	1375214.625	1365475.875	1943671.75	1856542.125	2258584.75	1915507.5	1758564	1788028.75	1685724.125	1758980.5	1858532.875	1849508.5	1884687.375	1776392.125	2128041.25	2311459.5	2057909.625	2579228.5	1591002.375	1564664.75	1584486.5
EMC8	O43402	O43402	78573.1640625	66732.09375	60294.76953125	69996.203125	89310.2734375	100103.296875	107586.1328125	97145.2890625	103372.2265625	64538.2265625	76651.9375	125841.7578125	58588.55859375	111003.7265625	97292.046875	55032.8125	63331.0078125	49362.54296875	76118.8125	67933.4296875	78471.546875	78608.5625	114725.6328125	101684.6953125	110744.6796875	78536.7890625	45040.19921875	72498.9453125	88782.2734375	86941.4453125	143733.921875	99080	86093.3515625	90324.2265625	94439.9609375	73463.078125	73803.203125	89783.6171875	106673.5234375	68167.9140625	95829.8515625	54586.48046875	85311.6484375	263259.90625	90704	93558.390625	89558.03125
ERI3	O43414	O43414	21587.46875	20098.328125	24815.92578125	23458.7734375	39840.96484375	35630.2578125	30895.251953125	35687.5078125	47508.90234375	33019.8515625	33477.78125	45032.62109375	18509.572265625	27302.412109375	33477.09375	41101.9375	23801.751953125	49588.58984375	28488.99609375	42648.8671875	22174.228515625	25196.88671875	17494.267578125	16942.572265625	35494.69921875	39629.02734375	34727.08984375	56452.97265625	48867.93359375	74235.6015625	36151.9453125	68556.9140625	76891.6796875	77638.84375	72536.453125	74989.8984375	56764.6953125	52013.03125	57311.0625	55423.22265625	70778.7265625	100802.140625	47485.9296875	136457.671875	37898.796875	36091.12109375	34475.65234375
THAP12	O43422	O43422	4963.2841796875	3987.73950195312	4520.25927734375	4387.1484375	NA	950.94622802734295	NA	NA	NA	1241.86901855468	982.06451416015602	NA	NA	NA	NA	NA	3481.546875	2287.68969726562	2080.45654296875	3904.59838867187	4487.5419921875	2676.677734375	3787.6181640625	3112.57348632812	2535.54077148437	2931.56689453125	2565.72119140625	1051.57470703125	1696.58056640625	579.95025634765602	NA	2122.74169921875	1053.92346191406	NA	1576.17761230468	802.908447265625	1849.08776855468	1100.29724121093	1491.66125488281	2045.4677734375	NA	NA	NA	NA	2562.70483398437	4555.119140625	5163.376953125
GRID2	O43424	O43424	NA	NA	NA	NA	NA	NA	NA	NA	NA	NA	NA	NA	NA	NA	NA	NA	NA	NA	NA	NA	NA	NA	NA	NA	NA	NA	NA	NA	NA	NA	NA	NA	NA	NA	NA	NA	NA	NA	NA	NA	NA	NA	NA	NA	NA	NA	NA
SYNJ1	O43426	O43426	14047.1171875	16827.365234375	18482.837890625	16269.2353515625	23306.697265625	22468.513671875	20747.3671875	24971.68359375	19856.666015625	21136.91015625	19605.384765625	17058.154296875	27168.47265625	25796.583984375	23514.0859375	24951.40625	18239.1640625	20025.06640625	17990.158203125	19638.69921875	15707.6064453125	16667.5078125	16090.2880859375	13537.4765625	14532.2158203125	13622.7880859375	16161.564453125	12441.109375	16254.25	17967.150390625	18137.302734375	18352.001953125	11792.6572265625	9875.8115234375	11287.994140625	12150.7333984375	13392.6669921875	14947.400390625	13788.5634765625	14395.521484375	19016.86328125	24811.73828125	23712.587890625	19434.1796875	19602.515625	15453.24609375	17315.58984375
FIBP	O43427	O43427	18410.044921875	16562.376953125	12186.869140625	17858.416015625	12323.6181640625	11465.4697265625	13316.025390625	11568.0078125	17155.474609375	14286.0078125	15351.5869140625	18158.962890625	8441.0732421875	5864.548828125	11939.0283203125	8084.9384765625	31785.140625	16913.00390625	19040.751953125	19466.703125	8738.8310546875	12627.724609375	8805.3525390625	9079.5126953125	17164.86328125	13973.9697265625	18064.75390625	27537.708984375	14642.0830078125	20376.650390625	9115.533203125	20437.158203125	22949.173828125	26686.3046875	23298.001953125	28118.91796875	18399.833984375	22445.677734375	22326.890625	18243.38671875	27398.4453125	18956.951171875	23061.548828125	19758.40234375	21559.162109375	25399.87890625	20688.25
EIF4G3	O43432	O43432	159380.9375	153998.515625	160849.34375	155938.25	191184.140625	178739.53125	187636.375	192827.546875	201300.78125	201532.96875	200934.5625	202974.078125	179370.515625	178865.875	185391.46875	191777.140625	173016.390625	172392.921875	162725.296875	160742.125	152764.984375	167001.984375	170470.515625	164408.828125	140599.28125	137970.265625	132331.921875	131956.484375	160882.4375	162357.046875	152846.265625	157479.4375	162510.5625	158683.859375	159034.59375	155732.59375	164535.453125	161324.171875	175647.390625	163214.734375	146296.140625	166482.953125	141169.21875	192748.78125	161303.53125	153227.15625	142686.125
TBX1	O43435	O43435	NA	NA	NA	NA	NA	NA	NA	NA	NA	NA	NA	NA	NA	NA	NA	NA	NA	NA	NA	NA	NA	NA	NA	NA	NA	NA	NA	NA	NA	NA	NA	NA	NA	NA	NA	NA	NA	NA	NA	NA	NA	NA	NA	NA	NA	NA	NA
CBFA2T2	O43439	O43439	NA	NA	NA	NA	NA	NA	NA	NA	NA	NA	NA	NA	NA	NA	NA	NA	NA	NA	NA	NA	NA	NA	NA	NA	NA	NA	NA	NA	NA	NA	NA	NA	NA	NA	NA	NA	NA	NA	NA	NA	NA	NA	NA	NA	NA	NA	NA
PPIH	O43447	O43447	157271.84375	177322.671875	182917.609375	149711.125	98337.890625	114229.8046875	109170.7734375	102556.21875	90231.6484375	98987.0234375	79235.625	77020.328125	109729.1875	106596.9765625	63856.8359375	106470.921875	130766.3203125	125128.5234375	144196.28125	114733.21875	110485.9296875	83694.4140625	85366.1484375	87527.09375	135458.59375	141527.265625	141642.3125	154872.859375	138572.203125	143694.0625	136217.984375	145240.671875	155438.34375	135030.21875	146032.328125	136433.390625	135184.46875	146449.75	136623.8125	122766.390625	208404.171875	180335.09375	157865.421875	140516.1875	139628.765625	170577.78125	162694.484375
MBTPS2	O43462	O43462	106174.953125	76599.40625	123143.234375	83352.390625	NA	NA	NA	74185.3828125	NA	99732.40625	NA	NA	170244.359375	149508.3125	125724.1171875	134498.171875	NA	NA	78039.234375	90661.1015625	NA	94906.7421875	NA	82672.359375	108475.1796875	NA	94460.359375	53667.40625	127267.8125	108231.4375	NA	NA	85457.8671875	100220.7109375	78882.265625	103664.484375	85244.3515625	90068.828125	116603.578125	120051.7109375	81049.4453125	NA	87074.5546875	NA	58486.31640625	82809.515625	NA
SUV39H1	O43463	O43463	NA	NA	NA	NA	NA	NA	NA	NA	NA	NA	NA	NA	NA	NA	NA	NA	NA	NA	NA	NA	NA	NA	NA	NA	NA	NA	NA	NA	NA	NA	NA	NA	NA	NA	NA	NA	NA	NA	NA	NA	NA	NA	NA	NA	NA	NA	NA
HTRA2	O43464	O43464	61737.43359375	48327.0078125	48215.90234375	43081.5390625	78274.6640625	81856.1875	90990.203125	74715.75	69884.28125	59846.98828125	64701.890625	65811.0859375	80382.3125	85526.8515625	87449.140625	91698.046875	63734.91796875	63379.16015625	61466.7109375	53021.22265625	98322.40625	109158.953125	114041.15625	111994.296875	92271.0703125	62351.125	79135.0859375	33900.828125	93737.1015625	47925.046875	106236.0078125	76008.34375	47240.64453125	44474.0625	45849.42578125	41766.04296875	48178.734375	52023.9140625	63659.44921875	48099.8515625	57759.58203125	51426.46484375	91292.7265625	59966.6171875	67739.9375	58785.69140625	56950.9140625
KLF4	O43474	O43474	NA	NA	NA	NA	NA	NA	NA	NA	NA	NA	NA	NA	NA	NA	NA	NA	NA	NA	NA	NA	NA	NA	NA	NA	NA	NA	NA	NA	NA	NA	NA	NA	NA	NA	NA	NA	NA	NA	NA	NA	NA	NA	NA	NA	NA	NA	NA
OIP5	O43482	O43482	NA	NA	NA	NA	NA	NA	NA	NA	NA	NA	NA	NA	NA	NA	NA	NA	NA	NA	NA	NA	NA	NA	NA	NA	NA	NA	NA	NA	NA	NA	NA	NA	NA	NA	NA	NA	NA	NA	NA	NA	NA	NA	NA	NA	NA	NA	NA
AKR7A2	O43488	O43488	399268.78125	376300.46875	375686.5625	365916.375	484762.3125	499752.71875	519243.375	506407	530306	536130.25	563951.5625	550764.75	522781.90625	504313.78125	511168.65625	513578.03125	398303.4375	414413.46875	393281.75	370693.71875	371070	406433.53125	374809.1875	397209.90625	570230.8125	535462.125	564471.0625	437258.125	633525.4375	539898.375	728944.6875	558904.9375	580048.375	507966	502853.4375	522294.53125	509229.84375	522249.5625	538012.625	528649.5625	609560.4375	567900.5625	563528.5625	551890	308018.0625	322740.125	305614.875
PROM1	O43490	O43490	NA	NA	NA	NA	NA	NA	NA	NA	NA	NA	NA	NA	NA	NA	NA	NA	NA	NA	NA	NA	NA	NA	NA	NA	NA	NA	NA	NA	NA	NA	NA	NA	NA	NA	NA	NA	NA	NA	NA	NA	NA	NA	NA	NA	NA	NA	NA
EPB41L2	O43491	O43491	530021.875	474382.3125	476040.40625	466319.53125	324717.75	328778.46875	319099	312396.5625	413867.9375	391951.75	405739.46875	407005.59375	246874.953125	249818.78125	257312.421875	268860.0625	432890.71875	439795.84375	447140.59375	436843.09375	164472.65625	165172.28125	169100.890625	161764.390625	215636.875	219225.578125	211634.9375	191899.90625	102898.8984375	93756.09375	124374.1640625	100398.5234375	125205.53125	134279.375	135118.34375	126393.3671875	110464.984375	110529.03125	98385.3671875	111750.6796875	173188.0625	181485.046875	193528.890625	209612.515625	160623.015625	163317.109375	157829.09375
TGOLN2	O43493	O43493	8301.791015625	7983.68505859375	5238.33203125	5964.2470703125	11331.5234375	6961.138671875	8490.49609375	6974.5185546875	6845.89111328125	8112.94140625	6276.66259765625	6161.74951171875	NA	NA	19561.3984375	NA	7523.95947265625	9239.0517578125	7041.27099609375	6526.3544921875	11863.4873046875	4682.25048828125	5839.64013671875	NA	10545.4189453125	8910.6494140625	8860.6953125	7430.9814453125	6631.046875	5337.2001953125	5015.0302734375	8439.05859375	7658.03955078125	11097.3359375	10691.0673828125	10016.4248046875	17435.060546875	15401.2216796875	12214.69140625	11875.3134765625	NA	26393.283203125	17464.8515625	3716.60888671875	5610.513671875	12237.654296875	2943.86254882812
RAD51C	O43502	O43502	NA	1809.95166015625	2643.68237304687	NA	NA	NA	NA	NA	NA	NA	NA	NA	NA	NA	NA	NA	NA	NA	NA	NA	NA	NA	NA	NA	NA	NA	NA	NA	NA	NA	NA	NA	NA	NA	NA	NA	NA	NA	NA	NA	NA	NA	NA	NA	NA	NA	NA
LAMTOR5	O43504	O43504	120050.3046875	93665.515625	121057.8671875	91764.109375	157987.703125	175380.265625	158495.5	155647.9375	167490.09375	156670.578125	157596	141757.0625	164593.640625	170133.734375	164536.59375	207339.3125	106056.1796875	105802.6640625	104009.8046875	92671.1640625	115406.9765625	129173.0390625	124522.859375	113823.046875	128913.734375	112786.2890625	142763.921875	91032.53125	164901.03125	159108.640625	190316.96875	185859.078125	162284.40625	159470.078125	166523.078125	151537.890625	195692.09375	152832.046875	144256.921875	146044.375	252942.25	257213.25	261199.6875	272482.65625	102290.8984375	118542.453125	108285.53125
B4GAT1	O43505	O43505	31452.5546875	26838.177734375	26753.857421875	29888.37890625	37123.8203125	38147.796875	45916.83984375	43861.53515625	30143.412109375	27758.79296875	34212.23046875	30884.052734375	50636.75	44077.73828125	40689.08203125	41474.625	34737.30859375	31688.5625	42792.7890625	31555.775390625	35264.04296875	37834.75390625	35404.87890625	34991.421875	29508.240234375	31030.015625	23626.4921875	26699.767578125	44891.24609375	36511.11328125	34263.49609375	37157.88671875	37907.2265625	33724.0703125	42272.234375	38112.95703125	39074.12890625	48461.125	42635.34765625	40279.9140625	26197.8984375	33949.2109375	37009.19140625	43972.61328125	26895.265625	24191.55078125	22937.4609375
TNFSF12	O43508	O43508	NA	NA	NA	NA	NA	NA	NA	NA	NA	NA	NA	NA	NA	NA	NA	NA	NA	NA	NA	NA	NA	NA	NA	NA	NA	NA	NA	NA	NA	NA	NA	NA	NA	NA	NA	NA	NA	NA	NA	NA	NA	NA	NA	NA	NA	NA	NA
MED7	O43513	O43513	9785.1416015625	17165.759765625	14144.099609375	17089.71875	9216.392578125	8127.95751953125	10820.505859375	7540.8505859375	6908.1943359375	9026.4716796875	5494.60205078125	5665.10498046875	14508.5166015625	NA	14855.3486328125	15155.8955078125	14262.4228515625	13196.548828125	13197.083984375	12116.3544921875	16439.970703125	14234.5947265625	11137.1708984375	13399.078125	17741.931640625	9450.39453125	13467.3701171875	11109.115234375	11391.03125	12103.935546875	15176.7021484375	10616.58984375	13461.8779296875	13180.125	11124.4970703125	9770.0966796875	10366.1123046875	9838.935546875	12839.6728515625	9109.34765625	21324.6484375	NA	20759.63671875	19804.736328125	11481.0966796875	18938.634765625	17962.150390625
WIPF1	O43516	O43516	89335.90625	79628.1171875	89622.7578125	82928.578125	41474.08984375	47305.90234375	40210.95703125	43341.2578125	50984.15625	50866.90234375	53039.6484375	51864.6875	60822.890625	60006.5234375	37669.44140625	63538.4609375	82779.140625	75406.4921875	81200.6171875	74136.09375	70230.0390625	75212.296875	69268.8046875	71423.125	178873.34375	187047.1875	197783.578125	149374.15625	102093.15625	96811.28125	135158.515625	105416	147706.5625	132667.078125	155762.984375	144805.125	121765.2734375	115175.2734375	106504.34375	102494.234375	295227.0625	353100.375	275560.9375	367733.84375	122101.6171875	104777.8828125	96076.3984375
ATP8B1	O43520	O43520	15209.3544921875	16775.205078125	15854.5517578125	17967.24609375	15644.9150390625	17193.666015625	18006.11328125	13309.1708984375	18108.287109375	14937.1435546875	18274.986328125	16744.3046875	12569.8310546875	11003.5244140625	9354.7421875	7599.2919921875	12571.5703125	14766.9580078125	14077.7578125	12399.3828125	5112.505859375	7014.029296875	6104.0859375	4094.37280273437	7676.38037109375	7819.3154296875	5162.953125	8485.6201171875	11625.314453125	9812.896484375	15404.341796875	10842.080078125	10027.0166015625	8948.1611328125	9482.44140625	6712.775390625	9729.2734375	9673.5615234375	7971.7392578125	13181.072265625	NA	NA	NA	NA	10079.6650390625	12359.609375	10355.7060546875
BCL2L11	O43521	O43521	NA	NA	NA	NA	NA	NA	NA	NA	NA	NA	NA	NA	NA	NA	NA	NA	NA	NA	NA	NA	NA	NA	NA	NA	NA	NA	NA	NA	NA	NA	NA	NA	NA	NA	NA	NA	NA	NA	NA	NA	NA	NA	NA	NA	NA	NA	NA
FOXO3	O43524	O43524	19110.728515625	18357.68359375	17969.830078125	18760.677734375	10003.5625	14540.6474609375	10984.0517578125	13666.01171875	8667.28515625	9538.9130859375	9658.0947265625	12577.3701171875	6960.2529296875	5744.99365234375	6963.0146484375	4289.76513671875	18109.61328125	17653.072265625	15077.4384765625	14206.9375	19487.05078125	18101.5625	18346.689453125	15422.6201171875	9849.6201171875	7936.93212890625	11179.4140625	8739.8447265625	8899.6552734375	10279.1650390625	13884.255859375	8500.7744140625	8843.3798828125	5727.140625	7516.998046875	5820.76513671875	7693.67724609375	8209.0439453125	7588.017578125	9723.0400390625	NA	5230.66552734375	8441.30078125	2811.0380859375	15794.27734375	15110.263671875	16408.119140625
CHST10	O43529	O43529	NA	NA	NA	NA	NA	NA	NA	NA	NA	NA	NA	NA	NA	NA	NA	NA	NA	NA	NA	NA	NA	NA	NA	NA	NA	NA	NA	NA	NA	NA	NA	NA	NA	NA	NA	NA	NA	NA	NA	NA	NA	NA	NA	NA	NA	NA	NA
XRCC3	O43542	O43542	NA	NA	NA	NA	NA	NA	NA	NA	NA	NA	NA	NA	NA	NA	NA	NA	NA	NA	NA	NA	NA	NA	NA	NA	NA	NA	NA	NA	NA	NA	NA	NA	NA	NA	NA	NA	NA	NA	NA	NA	NA	NA	NA	NA	NA	NA	NA
SGCE	O43556	O43556	NA	12208.158203125	9254.4296875	NA	NA	NA	NA	NA	NA	NA	NA	NA	NA	NA	8148.126953125	NA	NA	NA	NA	3801.36889648437	NA	NA	NA	NA	NA	13007.48828125	NA	NA	NA	8117.7724609375	11647.7763671875	NA	20012.21484375	8351.1875	9401.3076171875	11219.9208984375	13617.3671875	18007.150390625	13278.126953125	19152.916015625	15481.9150390625	17028.111328125	NA	26837.697265625	NA	NA	NA
TNFSF14	O43557	O43557	NA	NA	NA	NA	NA	NA	NA	NA	NA	NA	NA	NA	NA	NA	NA	NA	NA	NA	NA	NA	NA	NA	NA	NA	NA	NA	NA	NA	NA	NA	NA	NA	NA	NA	NA	NA	NA	NA	NA	NA	NA	NA	NA	NA	NA	NA	NA
LAT	O43561	O43561	NA	NA	NA	NA	NA	NA	NA	NA	NA	NA	NA	NA	NA	NA	NA	NA	NA	NA	NA	NA	NA	NA	NA	NA	NA	NA	NA	NA	NA	NA	NA	NA	NA	NA	NA	NA	NA	NA	NA	NA	NA	NA	NA	NA	NA	NA	NA
RGS14	O43566	O43566	NA	NA	NA	NA	NA	NA	NA	NA	NA	NA	NA	NA	NA	NA	NA	NA	NA	NA	NA	NA	NA	NA	NA	NA	NA	NA	NA	NA	NA	NA	NA	NA	NA	NA	NA	NA	NA	NA	NA	NA	NA	NA	NA	NA	NA	NA	NA
RNF13	O43567	O43567	17085.7109375	17631.666015625	22594.046875	18164.322265625	26488.986328125	33416.41015625	24896.05859375	13643.744140625	20264.859375	21426.587890625	16657.982421875	16768.9140625	NA	26287.16796875	51119.73046875	NA	24752.564453125	23888.443359375	21944.046875	19471.892578125	19414.8671875	7579.88916015625	9491.595703125	16847.294921875	23769.123046875	17910.681640625	24629.728515625	16843.576171875	26526.376953125	26122.130859375	37437.3515625	14202.900390625	24367.5390625	19191.13671875	17128.94921875	19843.30859375	10741.470703125	16215.92578125	24602.19921875	12488.279296875	30081.677734375	41981.2421875	25002.357421875	36300.3046875	11154.09375	25951.13671875	21256.28125
CA12	O43570	O43570	NA	NA	NA	NA	NA	NA	NA	NA	NA	NA	NA	NA	NA	NA	NA	NA	NA	NA	NA	NA	NA	NA	NA	NA	NA	NA	NA	NA	NA	NA	NA	NA	NA	NA	NA	NA	NA	NA	NA	NA	NA	NA	NA	NA	NA	NA	NA
AKAP10	O43572	O43572	195404.28125	130525.484375	126612.921875	136229.796875	182935.484375	168550.953125	138441.140625	180617.0625	169456.0625	147623.28125	162962.8125	178551.46875	120280.8046875	223785.171875	154645.234375	137954.609375	140544.8125	149349.765625	151846.03125	126305.2265625	153194.796875	138337.65625	154447.53125	142258.921875	204427.890625	165636.953125	223784.21875	175707.296875	186294.53125	133615.609375	261096.09375	160774.21875	166328.03125	167272.421875	189102.21875	163121.015625	134701.984375	120755.765625	152662.375	129025.0703125	196934.21875	222878.625	253254.421875	219093.78125	138707.453125	91748.3671875	125310.4453125
SYT7	O43581	O43581	NA	NA	NA	NA	NA	NA	NA	NA	NA	NA	NA	NA	NA	NA	NA	NA	NA	NA	NA	NA	NA	NA	NA	NA	NA	NA	NA	NA	NA	NA	NA	NA	NA	NA	NA	NA	NA	NA	NA	NA	NA	NA	NA	NA	NA	NA	NA
DENR	O43583	O43583	252752.3125	237121.09375	224580.75	233657.5625	296125.59375	260643.09375	284852.5	245412.109375	267192.5	243212.171875	267527.40625	251499.21875	41087.9765625	122387.7578125	166143.71875	34586.6953125	275148.03125	244088.15625	208925.890625	265169.53125	297564	343872.1875	305511.8125	291581.625	287301.15625	232879.4375	244944.640625	224751.625	294657.5625	299623.28125	315292.8125	289551.96875	272572.5	286260.375	286094.1875	284985.5625	299970.625	267141.90625	293122.46875	300578.46875	58065.3515625	366779.3125	131289.828125	256516.4375	304516.5625	292215.28125	339504.40625
PSTPIP1	O43586	O43586	NA	NA	NA	NA	NA	NA	NA	NA	NA	NA	NA	NA	NA	NA	NA	NA	NA	NA	NA	NA	NA	NA	NA	NA	NA	NA	NA	NA	NA	NA	NA	NA	NA	NA	NA	NA	NA	NA	NA	NA	NA	NA	NA	NA	NA	NA	NA
XPOT	O43592	O43592	201894.875	227688.4375	198600.390625	220087.609375	160625.203125	154586.6875	172973.015625	147181.03125	162437.171875	181126.78125	186144.75	169270.40625	183050.359375	190156.875	189912.359375	202141.59375	209343.53125	218523.9375	229259.9375	230838.734375	266629.25	272715.75	253228.03125	262829	271082.75	278867.71875	272759.59375	436385.9375	199368.015625	291949.375	193878.203125	292239.0625	454141.90625	474973.03125	460335.40625	471395.9375	387666.21875	366230.71875	370863.6875	358187.78125	350602.21875	402687.59375	297146.78125	355309.125	297949.3125	301016.96875	282088.65625
HR	O43593	O43593	NA	NA	NA	NA	NA	NA	NA	NA	NA	NA	NA	NA	NA	NA	NA	NA	NA	NA	NA	NA	NA	NA	NA	NA	NA	NA	NA	NA	NA	NA	NA	NA	NA	NA	NA	NA	NA	NA	NA	NA	NA	NA	NA	NA	NA	NA	NA
SPRY2	O43597	O43597	NA	2593.8330078125	14453.240234375	2164.62036132812	3052.81787109375	NA	NA	NA	NA	3147.85180664062	NA	4594.72412109375	NA	NA	NA	NA	6314.669921875	8031.90966796875	6394.9072265625	NA	21213.091796875	25171.466796875	14719.0927734375	16253.587890625	NA	NA	NA	NA	NA	NA	NA	NA	1278.46826171875	NA	NA	NA	NA	NA	2613.72436523437	NA	NA	NA	NA	NA	27916.419921875	38613.9296875	34672.03125
DNPH1	O43598	O43598	49387.83203125	49792.1328125	59690.28515625	61059.45703125	83019.8359375	80004.4453125	78529.7890625	84323.8359375	95105.46875	99940.015625	98113.859375	97103.46875	66947.4296875	79768.3984375	96858.3046875	63420.09375	62543.9375	66824.8125	59795.19140625	67316.9296875	50728.92578125	48144.28125	40791.31640625	43635.375	79982.6875	82478.4453125	73607.84375	69070.8671875	82502.578125	110508.953125	119533.96875	99238.609375	108505.9140625	105279.3359375	119206.15625	105667.1875	136334.296875	122590.1328125	134043.265625	123998.4453125	119838.375	150744.359375	118124.3828125	145839.890625	86523.71875	85158.734375	88765.9609375
DCX	O43602	O43602	NA	NA	NA	NA	NA	NA	NA	NA	NA	NA	NA	NA	NA	NA	NA	NA	NA	NA	NA	NA	NA	NA	NA	NA	NA	NA	NA	NA	NA	NA	NA	NA	NA	NA	NA	NA	NA	NA	NA	NA	NA	NA	NA	NA	NA	NA	NA
SPRY1	O43609	O43609	NA	NA	NA	NA	NA	NA	NA	NA	NA	NA	NA	NA	NA	NA	NA	NA	NA	NA	NA	NA	NA	NA	NA	NA	NA	NA	NA	NA	NA	NA	NA	NA	NA	NA	NA	NA	NA	NA	NA	NA	NA	NA	NA	NA	NA	NA	NA
TIMM44	O43615	O43615	186824.484375	186836.4375	172146.875	178329.5	215322.53125	211318.75	210558.578125	230422.53125	198439.9375	201783.15625	204313.421875	202049.296875	231269.375	214632	211254.171875	229189.25	172997.34375	187603.78125	177427.0625	176040.09375	227707.21875	218071.3125	222181.953125	224595	163828.09375	168345.46875	172300.125	201326.265625	189464.3125	209334.625	178196.625	229683.375	198011.53125	206626.875	211594.4375	200503.546875	242562	249937.046875	257621.1875	254875.171875	190760.25	152489.234375	169021.609375	189755.890625	199952.34375	227473.59375	213483
TRAPPC3	O43617	O43617	226857.875	197861.421875	213636.359375	225668.109375	219001.8125	236807.0625	242982.75	235159.75	227375.796875	218941.265625	220694.90625	217713.1875	195458.734375	198695.84375	211908.3125	171600.53125	194079.84375	214620.625	191364.015625	217898.640625	329339.1875	349010.5	302855.75	308703	229199.671875	218148.640625	230441.34375	213597.8125	232880.265625	242985.21875	279199.40625	228309.609375	208126.5	205444.234375	193282.125	189542.296875	216730.46875	202087.359375	184642.15625	230080.375	231287.46875	241104.671875	213778.640625	241857.203125	327203.03125	345545.59375	345714.09375
SNAI2	O43623	O43623	NA	NA	NA	NA	NA	NA	NA	NA	NA	NA	NA	NA	NA	NA	NA	NA	NA	NA	NA	NA	NA	NA	NA	NA	NA	NA	NA	NA	NA	NA	NA	NA	NA	NA	NA	NA	NA	NA	NA	NA	NA	NA	NA	NA	NA	NA	NA
CHMP2A	O43633	O43633	51183.80859375	55048.97265625	58612.91796875	54174.48046875	44796.60546875	41432.36328125	54327.99609375	44766.76171875	53114.46484375	52887.40625	54599.86328125	54645.5859375	32573.568359375	28357.326171875	33231.75390625	30022.515625	52504.89453125	50295.8515625	53153.578125	51367.0234375	40573.19921875	44227.50390625	42677.875	39988.39453125	64145.12890625	56747.19921875	55613.37890625	49687.703125	44637.66796875	38878.7578125	58108.1875	38749.50390625	35909.95703125	44306.9609375	48746.91796875	44759.9921875	39249.16796875	35678.6875	37146.1953125	45084.34765625	25676.376953125	28282.529296875	22449.154296875	23913.861328125	42999.015625	40876.45703125	39287.484375
NCK2	O43639	O43639	18346.013671875	12467.8974609375	24221.9375	9119.55078125	9809.8134765625	8279.3125	10353.58984375	13321.0859375	14608.701171875	11367.21484375	15297.9189453125	18231.712890625	7174.93603515625	7131.3095703125	8977.3037109375	4159.72998046875	20074.7578125	19237.216796875	17388.30859375	13690.4990234375	11773.0576171875	9231.078125	12898.2353515625	528.60852050781205	9085.0625	15328.3154296875	11532.939453125	11791.8505859375	16932.83984375	11968.2314453125	13309.4013671875	12124.83203125	17677.294921875	18238.5859375	20283.560546875	19836.962890625	12144.291015625	8776.515625	19187.439453125	14666.7978515625	15852.1015625	29025.58203125	19663.1640625	35056.82421875	5454.0048828125	9703.09765625	15563.8974609375
PSCA	O43653	O43653	NA	NA	NA	NA	NA	NA	NA	NA	NA	NA	NA	NA	NA	NA	NA	NA	NA	NA	NA	NA	NA	NA	NA	NA	NA	NA	NA	NA	NA	NA	NA	NA	NA	NA	NA	NA	NA	NA	NA	NA	NA	NA	NA	NA	NA	NA	NA
TSPAN6	O43657	O43657	15886.28125	20399.619140625	20237.396484375	19732.361328125	28701.49609375	26955.30859375	33544.46484375	26979.353515625	29523.572265625	31337.037109375	33061.19140625	28305.357421875	23233.08203125	34789.34765625	22534.474609375	29602.04296875	29005.541015625	25755.009765625	31109.837890625	28565.7421875	21864.052734375	21127.376953125	14261.12890625	20048.052734375	5645.2158203125	12327.02734375	11130.48828125	9853.8916015625	18668.005859375	15592.2099609375	14047.080078125	20588.537109375	17967.548828125	14027.431640625	18791.314453125	17243.376953125	19244.75	16070.6845703125	18066.654296875	18172.2578125	NA	NA	12156.517578125	NA	11857.4482421875	4770.94384765625	18886.6953125
PLRG1	O43660	O43660	120335.4765625	118854.0390625	120833.125	123940.6953125	61690.1484375	54858.0546875	58693.6328125	52258.1640625	50433.77734375	52897.04296875	54216.1328125	57832.35546875	89290.6640625	78967.2265625	69760.328125	71747.1328125	89749.9609375	88179.921875	96559.375	101614.5703125	102496.9609375	90171.8125	89950.109375	97074.046875	94737.2734375	92925.5234375	91671.4765625	107697.8203125	67685.3359375	62283.66015625	60027.28515625	63596.07421875	75844.96875	76509.890625	77968.390625	84546.2421875	81592.015625	70401.84375	69963.84375	72850.1640625	111271.8515625	108998.21875	123839.9296875	117601.515625	111973.65625	123765.046875	126606.3671875
PRC1	O43663	O43663	8332.7646484375	12488.306640625	20333.359375	6846.80712890625	NA	NA	NA	NA	NA	NA	NA	NA	NA	NA	NA	NA	10233.6787109375	6678.10302734375	10243.39453125	8988.4853515625	NA	NA	NA	NA	NA	NA	NA	4247.60498046875	3889.95922851562	NA	NA	NA	NA	NA	NA	NA	NA	NA	NA	NA	NA	NA	NA	NA	8447.2275390625	7817.82763671875	6172.5732421875
RGS10	O43665	O43665	129578.3125	129600.703125	125867.875	129954.5	53719.6640625	54845.12109375	57511.671875	53413.2890625	54386.5	48879.08203125	51510.21484375	55137.5234375	51450.6640625	54104.76171875	46512.38671875	42355.015625	105273.640625	97850.9921875	100035.34375	91607.203125	165431.09375	159399.53125	162820.03125	179639.46875	75721.515625	63554.1015625	62815.8984375	54502.16796875	55724.33203125	56552.71484375	74747.4609375	51300.55859375	46728.171875	39904.3515625	45123.85546875	37795.57421875	42866.1875	38973.91796875	39714.00390625	36611.8125	57326.046875	58326.01953125	50959.859375	44640.90625	116670.40625	127406.359375	156436.53125
ZNF207	O43670	O43670	148489.78125	172484.703125	134749.59375	138407.375	105786.046875	111882.234375	94588.765625	90193.6015625	90968.484375	83709.09375	75155.109375	80011.78125	110421.9453125	99185.1875	120118.953125	112873.234375	152476.75	148451.03125	148307.625	132997.671875	114651.890625	120868.3671875	129927.8515625	102322.6953125	149221.53125	145766.765625	145964.296875	145064.71875	103452.8984375	109019.7109375	129595.8359375	109996.90625	112676.6328125	107551.5078125	91742.046875	116966.7421875	110849.7890625	123511.6875	134829.953125	115821.65625	219472.5625	210830.03125	176945.109375	251271.296875	183684.40625	150699.921875	127488.171875
NDUFB5	O43674	O43674	75249.9140625	61727.78125	69677.875	61302.6953125	87109.3046875	93218.9296875	92147.53125	98001.625	98225.3125	94482.8828125	87894.125	82852.9453125	39742.3203125	31992.791015625	33454.26171875	58465.9609375	64022.9375	59457.8828125	60279.859375	66440.3515625	61877.2890625	67612.546875	60857.1171875	55326.82421875	77725.9140625	60467.03125	67461.203125	44834.91015625	72207.84375	42694.73828125	102895.171875	63022.9140625	59607.76953125	48756.328125	55647.14453125	52148.35546875	20748.734375	28252.88671875	25161.783203125	24024.326171875	30908.03125	31550.630859375	37987.50390625	36110.4609375	45835.60546875	39498.26953125	41064.45703125
NDUFB3	O43676	O43676	144811.125	116497.890625	143173.9375	124689.53125	177357.734375	176438.234375	205980.265625	198406.90625	208938.953125	213933.09375	211065.625	223331.09375	84954.6328125	91107.5390625	94892.703125	93307.6328125	153616.796875	156556.671875	145741.0625	128414.375	159169.328125	174673.203125	155660.53125	146272.921875	146558.15625	125131.9375	127921.125	125931.2109375	149620.296875	176181.1875	174262.453125	168991	134787.046875	150252.265625	148815.78125	161188.578125	69186.6328125	74907.90625	70328.984375	70378.6328125	78853.3984375	112540.75	88289.6484375	105253.703125	117608.7265625	122300.421875	127406.828125
NDUFC1	O43677	O43677	NA	NA	NA	NA	NA	NA	NA	NA	NA	NA	NA	NA	NA	NA	NA	NA	NA	NA	NA	NA	NA	NA	NA	NA	NA	NA	NA	NA	NA	NA	NA	NA	NA	NA	NA	NA	NA	NA	NA	NA	NA	NA	NA	NA	NA	NA	NA
NDUFA2	O43678	O43678	236501.734375	221814.90625	215546.9375	237139.953125	285301.84375	335650.25	320783.75	309811.09375	318177.59375	308113.34375	329730.59375	330533.625	185457.09375	167587.796875	161637.828125	200058.25	248393.609375	276245.40625	253000.609375	254549.8125	228251.53125	242304.875	220333.671875	233523.359375	214651.484375	186491.421875	180928.140625	186823.46875	246425.15625	217782.421875	268321.875	238518.234375	222419.890625	197869.46875	198475.859375	222921.09375	73917.765625	67184.5	79091.0703125	83082.6640625	258707.5	238155.609375	246279.34375	249406.453125	183723.015625	198511.96875	206304.390625
GET3	O43681	O43681	735293.4375	697462.625	655705.4375	675213.9375	779164.8125	803189.8125	857210.0625	776103.8125	768847.0625	785689.625	778982.875	825058.375	801923.1875	757043.625	771464.25	730413.5625	782120.1875	734438.4375	742160.625	724365.8125	941261.6875	889024.0625	836609.875	877652.25	803238.8125	760922.875	763661.375	673102.5625	720078.25	655818.4375	771540.875	690606.875	591473.9375	586426.3125	599033.1875	604414.375	734324	773078.9375	728048.5	733975.1875	930766.9375	889702.875	934649.0625	893358.8125	714938.75	663201.5625	711461.1875
BUB1	O43683	O43683	NA	NA	NA	NA	NA	NA	NA	NA	NA	NA	NA	NA	NA	NA	NA	NA	NA	NA	NA	NA	NA	NA	NA	NA	NA	NA	NA	NA	NA	NA	NA	NA	NA	NA	NA	NA	NA	NA	NA	NA	NA	NA	NA	NA	NA	NA	NA
BUB3	O43684	O43684	716484.5625	714907	751190	724570.9375	277587.9375	306919.125	301683.78125	314665.53125	242417.90625	251358.03125	228401.890625	273944.75	349230.71875	347875.78125	329220.21875	311585.21875	492845.84375	508366.96875	488505.625	495112.28125	483710.53125	485863.78125	419854.1875	415509.125	501227.71875	504156	494888.28125	447321.84375	355201.3125	335096.34375	395790.84375	323518.75	302050.40625	342093.21875	323728.875	305487.125	311711.34375	320923.0625	355198.25	319487.09375	419328.90625	370529.84375	416746.8125	370517	478007.3125	481343.34375	543965.8125
AKAP7	O43687	O43687;Q9P0M2	NA	NA	NA	NA	NA	NA	NA	NA	NA	NA	NA	NA	NA	NA	NA	NA	NA	NA	NA	NA	NA	NA	NA	NA	NA	NA	NA	NA	NA	NA	NA	NA	NA	NA	NA	NA	NA	NA	NA	NA	NA	NA	NA	NA	NA	NA	NA
PLPP2	O43688	O43688	NA	NA	NA	NA	NA	NA	NA	NA	NA	NA	NA	NA	NA	NA	NA	NA	NA	NA	NA	NA	NA	NA	NA	4337.1591796875	NA	NA	NA	NA	NA	NA	NA	NA	NA	NA	NA	NA	NA	NA	NA	NA	NA	NA	NA	NA	NA	NA	NA
SULT1B1	O43704	O43704	NA	NA	NA	NA	NA	NA	NA	NA	NA	NA	NA	NA	NA	NA	NA	NA	NA	NA	NA	NA	NA	NA	NA	NA	NA	NA	NA	NA	NA	NA	NA	NA	NA	NA	NA	NA	NA	NA	NA	NA	NA	NA	NA	NA	NA	NA	NA
ACTN4	O43707	O43707	2051676.875	2224644.75	2238993.75	2170558	2357964.75	2418244.5	2222018.5	2513586.25	2497956.25	2500827.5	2457924.25	2367829	2718476.75	2720439.75	2845153	2587091.5	2388611.5	2432429.25	2356902.75	2387422.25	1583470.375	1598219.25	1572159.375	1618276.375	3598471.5	3277068.75	3375327.75	3915803.75	2175331	2496345.75	1878014.5	2486970.75	3248632.25	3206002	3256841.5	3237739.75	2897992.75	2813930.25	2701513.25	2641750	3851786.5	4276998	4100159.75	3926991	1599597.375	1678402.625	1712011.625
GSTZ1	O43708	O43708	28503.1171875	20585.439453125	20491.861328125	22405.22265625	67316.8828125	58653.9453125	55773.00390625	75761.46875	59560.8046875	56798.42578125	55376.421875	48857.265625	63160.60546875	55240.97265625	49888.48828125	56248.8515625	18374.48046875	28267.619140625	25912.818359375	25966.8515625	24432.232421875	33954.87890625	29711.27734375	30257.466796875	66695.8046875	60767.8203125	66130.3984375	52656.484375	80165.765625	84454.671875	111422.6484375	84500.9453125	71554.2890625	77192.1640625	74981.984375	88560.421875	75420.859375	64598.97265625	72158.71875	68288.4765625	66843.5078125	46760.73046875	53309.6328125	57392.28125	24564.11328125	26597.470703125	33230.7421875
BUD23	O43709	O43709	47329.8828125	44415.5390625	40446.71484375	41983.09375	29411.02734375	25554.197265625	27678.96484375	32199.6875	12638.619140625	22699.548828125	24192.166015625	18863.0234375	21948.3828125	36993.55859375	29539.908203125	36520.60546875	44941.3046875	57044.921875	49682.64453125	50458.421875	42141.9765625	50416.07421875	49896.58984375	29704.26171875	46075.64453125	45711.39453125	39609.05859375	28104.486328125	56864.5625	54538.84765625	66108.6328125	42617.1015625	22245.623046875	25636.142578125	30190.81640625	31745.03515625	38651.6171875	36953.6640625	31388.36328125	31035.470703125	46309.734375	50698.80078125	35713.14453125	182254.8125	59255.125	49078.37109375	45524.74609375
TRIAP1	O43715	O43715	31522.03515625	27443.4765625	32108.04296875	25387.111328125	27062.40625	32946.40625	35925.4296875	34625.7421875	31990.12109375	25799.259765625	27167.455078125	20065.755859375	35774.66015625	40263.26171875	42296.11328125	60057.93359375	18770.091796875	33149.55859375	37976.20703125	27512.740234375	21324.556640625	23327.23828125	24650.142578125	27326.810546875	36436.91796875	38536.9140625	25095.23828125	21735.4609375	27456.720703125	23422.2734375	38094.8984375	38502.6953125	19321.736328125	25836.884765625	25803.599609375	23481.59375	50692.671875	56549.51171875	61457.32421875	50546.671875	90212.734375	87772.4453125	40878.62890625	54403.8203125	32535.73828125	36444.6484375	26121.9609375
GATC	O43716	O43716	46420.29296875	42759.45703125	45797.015625	40316.58984375	33396	29365.904296875	30910.876953125	28235.044921875	30749.158203125	22738.564453125	27694.337890625	25740.056640625	52530.6796875	39389.12890625	39120.0703125	48030.78125	36185.14453125	30315.0703125	36187.57421875	32593.85546875	32187.015625	28179.064453125	30451.705078125	33473.30078125	38575.6171875	33321.6484375	36513.42578125	22838.29296875	21319.064453125	27017.453125	40100.22265625	25529.154296875	24001.771484375	23368.892578125	23205.5390625	22578.087890625	27031.275390625	27526.66796875	27096.013671875	26858.416015625	54386.5625	46933.4140625	54961.72265625	51066.22265625	33574.44140625	39120.86328125	47767.0703125
HTATSF1	O43719	O43719	74217.7109375	68761.546875	91227.1953125	80700.296875	66286.5234375	53680.52734375	62776.01171875	60824.59765625	57810.91015625	55813.97265625	55038.9296875	50838.7890625	47981.62890625	44336.7421875	46666.58984375	46078.12890625	70211.4296875	76305.6640625	70270.0078125	60230.359375	56106.39453125	54536.40625	59047.22265625	58924.7578125	63236.65625	68002.7890625	77704.5078125	63634.40234375	74415.9609375	66745.609375	72198.359375	61381.9609375	53040.49609375	54064.78515625	50861.62890625	55775.26953125	50902.421875	48693.1640625	53602.4375	45903.73828125	58593.2890625	66729.390625	73357.3203125	58682.546875	61006.59375	65493.53125	65784.3359375
KDELR3	O43731	O43731	56075.52734375	55496.99609375	63524.15234375	77069.84375	88286.828125	113538.3359375	77138.3125	114748.8828125	55908.01171875	64654.00390625	83507.2890625	69749.8515625	110991.3203125	130923.375	142386.71875	121452.109375	101003.8671875	101281.1875	91543.921875	104901.125	85158.8359375	95555.6875	100541.9375	95919.8359375	58057.1484375	55861.3984375	55377.6171875	114205.7421875	113211.078125	116559.8671875	97220.6796875	204502.203125	136081.828125	86994.9140625	137499.421875	133791.125	142609.828125	164464.578125	134789.421875	147331.6875	134580.6875	150773.4375	123168.75	87047.0390625	98462.3984375	88052.484375	90541.3046875
TRAF3IP2	O43734	O43734	NA	NA	8428.1298828125	NA	5880.60302734375	NA	NA	NA	NA	NA	NA	NA	NA	NA	NA	NA	NA	106184.09375	87837.78125	NA	21474.109375	NA	NA	NA	19203.8828125	NA	NA	NA	NA	NA	NA	16598.818359375	NA	NA	NA	NA	27950.658203125	NA	16503.4453125	NA	13441.2216796875	NA	NA	11437.5166015625	22598.669921875	13661.134765625	17584.0234375
ITM2A	O43736	O43736	NA	NA	NA	NA	NA	NA	NA	NA	NA	NA	NA	NA	NA	NA	NA	NA	NA	NA	NA	NA	NA	NA	NA	NA	NA	NA	NA	NA	NA	NA	NA	NA	NA	NA	NA	NA	NA	NA	NA	NA	NA	NA	NA	NA	NA	NA	NA
CYTH3	O43739	O43739	18388.640625	19628.03515625	16606.953125	14560.2763671875	7160.76806640625	6545.8203125	12432.8876953125	7431.4267578125	10813.359375	10000.8837890625	10884.6025390625	7989.498046875	10257.9697265625	11761.6650390625	5433.77587890625	NA	16769.078125	19835.84765625	15805	17320.90625	NA	7885.24365234375	NA	3962.80053710937	39714.62109375	43959.55078125	39050.01171875	35050.8203125	18017.541015625	24573.484375	18536.1015625	21985.638671875	32148.251953125	33243.19140625	31149.310546875	33241.3046875	32729.658203125	25749.26953125	24357.15234375	19189.884765625	57991.015625	58885.0234375	77209.625	67205.6171875	17888.55078125	9796.0576171875	11219.5791015625
PRKAB2	O43741	O43741	NA	NA	NA	NA	9473.8544921875	10476.08203125	8557.3935546875	7188.556640625	8893.5556640625	11518.751953125	10635.9150390625	16836.87109375	8124.68603515625	10999.8076171875	3729.46337890625	9414.361328125	6752.94970703125	12917.6357421875	NA	NA	NA	NA	11802.0830078125	8685.2802734375	NA	10529.78125	NA	20596.435546875	11200.5810546875	34795.1171875	24933.859375	28748.79296875	37898.12890625	23114.875	21016.970703125	19395.52734375	24848.7734375	24534.08203125	31470.978515625	20828.935546875	13750.962890625	26845.1796875	19953.064453125	22499.03125	11658.865234375	15284.103515625	5514.89990234375
AP1G1	O43747	O43747	188068.3125	185442.25	184597.25	192931.0625	236394.828125	228084.5	243880.640625	246002.796875	248037.25	243965.765625	247304.96875	254089.375	228589.796875	199674.03125	216999.0625	196886.765625	168497.5	169253.671875	187203.21875	184521.296875	155310.1875	164485.421875	160094.75	144012.65625	171894.078125	158669.65625	175665.734375	215448.625	193003.359375	249868.734375	171599.015625	266180.5	228342.21875	234733.765625	216517.9375	240867.0625	241199.78125	256230.859375	242442.6875	248618.765625	215945.46875	173779.65625	186705.109375	231196.859375	221678.0625	197938.59375	193047.28125
STX6	O43752	O43752	43860.87890625	42933	54225.78515625	55228.09375	53605.75390625	61705.66796875	58679.85546875	61454.53125	61475.109375	62073.89453125	62640.6171875	58160.94140625	43311.0546875	46980.26953125	53655.19140625	54027.16015625	68532.875	59217.7734375	49213.59375	60534.40625	79133.5390625	73204.7734375	77476.84375	78186.4453125	52590.3515625	48104.98828125	54868.49609375	43647.0546875	53865.30078125	60980.9375	51810.34375	61304.03515625	50473.51171875	42303.28125	57324.15625	55084.1015625	43933.55078125	45247.5859375	41831.62890625	52656.65234375	45555.8671875	56204.15234375	41985.0859375	37448.84765625	54506.10546875	58809.109375	66061.1171875
SYNGR1	O43759	O43759	68434.9609375	68535.6640625	74611.984375	60888.15625	214524.953125	152234.359375	168831.5625	194530.296875	223769.78125	221371.515625	236574.21875	277825.5625	134588.078125	113536.0078125	7995.86083984375	139033.140625	147727.84375	143829.125	135937.4375	117404.8671875	65924.6484375	59530.6484375	64278.28515625	22792.470703125	75686.359375	115472.296875	143583.15625	167709.140625	245629.703125	283960.21875	233709.65625	252854.203125	238937.1875	275217.3125	297634.5	268693.1875	305344.65625	297285.53125	269623.3125	250748.390625	150496.296875	172773.984375	276880.15625	205827.40625	167733.765625	123056.3828125	109328.6875
SYNGR2	O43760	O43760	NA	9212.8837890625	4757.77197265625	11975.416015625	35675.6328125	30450.646484375	26456.943359375	26850.626953125	20058.806640625	21913.34765625	18303.853515625	24682.38671875	27484.26953125	NA	NA	NA	16276.4140625	12030.0126953125	19793.486328125	16320.720703125	10783.59375	12938.873046875	11074.1953125	18335.37890625	22790.57421875	14090.6328125	14693.958984375	16426.779296875	38427.171875	63130.13671875	33303.08203125	52293.43359375	37351.8671875	35192.53515625	40786.109375	43170.70703125	45446.5625	43128.609375	51970.51171875	38492.89453125	36877.61328125	NA	NA	NA	25202.337890625	22588.744140625	28502.197265625
SGTA	O43765	O43765	571751.5625	581530.25	567087.9375	607463.5	566070.25	564147.625	558766	519690.1875	497915.5	530497.6875	548261.5625	508084.625	397831.46875	505351.4375	538391.1875	434908.3125	593575.0625	601855.125	591082.0625	535908.5	701551.1875	691939.25	761401.5625	751259.75	467000.03125	386000.21875	407951.6875	456980.75	443226.0625	466317.96875	437624.78125	493737.4375	337206.78125	281964.84375	327801.5	342708.5	497793.15625	428692.84375	414229.625	471051.21875	401471.96875	321707.9375	271074.5625	358618.65625	739229.5625	705924.1875	639788.25
LIAS	O43766	O43766	NA	NA	NA	NA	NA	NA	NA	NA	NA	NA	NA	NA	NA	NA	NA	NA	NA	NA	NA	NA	NA	NA	NA	NA	NA	NA	NA	NA	NA	NA	NA	NA	NA	NA	NA	NA	NA	NA	NA	NA	NA	NA	NA	NA	NA	NA	NA
ENSA	O43768	O43768	123142.484375	125323.8125	114894.65625	116198.2265625	111398.6484375	104705.578125	106681.8984375	105889.875	94154.875	68374.0078125	89435.0234375	85637.765625	113207.203125	105011.0859375	117222.953125	114073.34375	84969.1171875	86756.8046875	92673.546875	97143.6171875	180084.75	161494.828125	155020.796875	165387.859375	85154.203125	77905.390625	112692.9140625	116091.9921875	114451.3125	131877.03125	105119.0625	112556.9921875	96052.6953125	128667.625	100703.875	108467.9921875	116913.90625	99688.1953125	118173.7109375	102844.15625	160052.1875	241656.125	159390.4375	223711.125	146972.203125	146928.234375	170516.578125
SLC25A20	O43772	O43772	18329.203125	15006.9970703125	16992.458984375	24468.955078125	60507.1484375	60879.09375	42970.10546875	62686.31640625	40231.59765625	43058.421875	57783.703125	55983.8984375	52917.24609375	49034	51367.76953125	51778.31640625	24958.376953125	23409.626953125	24982.05078125	26575.03515625	33299.859375	36157.62109375	30660.57421875	32560.2734375	19423.580078125	24589.6953125	24543.080078125	38200.15234375	43439.296875	62041.59375	37309.53515625	84618.984375	55996.40625	47660.6015625	63372.65234375	67198.390625	69149.4453125	56910.9453125	59839.33984375	62070.37890625	37056.84765625	46881.01171875	38797.04296875	75935.28125	48375.4375	41690.5546875	41900.01171875
NARS1	O43776	O43776	819578.5625	823705.1875	820409.8125	818949	866989.25	853189.125	877343.75	874279.9375	808687	859464.8125	821175.4375	812883.3125	994405.3125	949170.25	876391	1102715.75	833021.375	817593.9375	850053	816848.8125	1103920.375	1115946.875	1126587.625	1062828.125	1330646.125	1255955.75	1299431.625	1323832.25	1256339.75	1441569.75	1208956.625	1400505.25	1606596.125	1641762.375	1725722	1704943.625	1432076.625	1497589.75	1467887.125	1385147.375	1351775.875	1442850.75	1174825.625	1642719.5	1299966.125	1215361.875	1227284.625
KRT86	O43790	O43790;Q14533	NA	NA	NA	NA	NA	NA	NA	NA	NA	NA	NA	NA	NA	NA	NA	NA	NA	NA	NA	NA	NA	NA	NA	15542.0498046875	4379.49169921875	4001.03540039062	3444.20678710937	4513.44287109375	NA	NA	NA	2759.17724609375	NA	NA	NA	NA	NA	NA	NA	NA	NA	NA	NA	NA	NA	NA	NA
SPOP	O43791	O43791	NA	NA	NA	NA	NA	NA	NA	NA	NA	NA	NA	NA	NA	NA	NA	NA	NA	NA	NA	NA	NA	NA	NA	NA	NA	NA	NA	NA	NA	NA	NA	NA	NA	NA	NA	NA	NA	NA	NA	NA	NA	NA	NA	NA	NA	NA	NA
MYO1B	O43795	O43795	392181	391301.15625	387353.65625	376147.3125	368945.96875	370566.625	352950.53125	347962.1875	405196.34375	398946.125	382297.96875	396919.15625	287582.6875	300029.15625	286484.3125	301831.03125	416461.59375	410215.0625	429793.96875	428601.21875	443255.71875	456598.21875	478830.46875	472198.21875	869087.8125	911001.375	885254.875	863169.125	815490.1875	874926.75	835226.5625	860033.6875	983637.9375	943845.625	946962.125	977740.875	794051.0625	824666.25	834595.1875	810454.9375	1083036.75	1011986.0625	1029778.125	1136983.875	664280.6875	654973.8125	624777.75
SSNA1	O43805	O43805	44249.859375	39320.47265625	40482.35546875	68139.484375	13054.4755859375	15163.9013671875	10987.0048828125	5122.3916015625	7442.513671875	8245.0234375	3022.07348632812	14421.4443359375	20407.041015625	21026.892578125	16599.18359375	20509.078125	21469.93359375	11253.896484375	47084.29296875	29636.08203125	12238.8251953125	19951.619140625	16264.26953125	11707.2060546875	64297.9609375	63700.984375	52799.49609375	16433.416015625	19322.318359375	14994.353515625	37045.86328125	16501.75	10683.4931640625	19688.138671875	19698.365234375	6484.5185546875	21526.376953125	18669.12890625	18686.34375	24100.435546875	34912.41015625	43908.796875	66606.5234375	55935.25390625	31394.771484375	40426.83203125	34414.16796875
SLC25A17	O43808	O43808	8054.30126953125	13280.525390625	11017.3837890625	13681.6630859375	15255.2646484375	14105.849609375	14356.884765625	15128.5986328125	16112.681640625	16762.7109375	11601.1396484375	13924.2685546875	25032.390625	7752.11083984375	11886.84765625	12838.8876953125	16309.6875	15947.865234375	18689.546875	14537.99609375	20442.310546875	20857.095703125	20041.05859375	21990.44140625	6383.5810546875	3373.98413085937	2838.96997070312	11470.62890625	8814.1357421875	14909.109375	6662.8017578125	14528.1611328125	11361.2109375	10357.947265625	10168.9833984375	12447.81640625	16679.890625	15407.951171875	17596.76171875	10782.333984375	15945.6181640625	16775.650390625	14631.9638671875	19362.728515625	11970.2431640625	14776.595703125	9875.7392578125
NUDT21	O43809	O43809	204403.875	235896.34375	212445.96875	251174.9375	153672.109375	142846.875	154696.890625	156203.078125	134873.71875	136299.203125	124427.4140625	143613.21875	162239.59375	168851.921875	177651.5625	172411.953125	212213.3125	204149.28125	200299.953125	211793.328125	191902.171875	191746.296875	177673.25	192069.6875	182724.65625	200654.28125	173660.140625	256710.078125	180078.125	247200.21875	148602.609375	212021.21875	204859.921875	219348.59375	230135.140625	238741.671875	254580.90625	256563.15625	257038.890625	248991.359375	281666.125	234564.25	263745.96875	215747.71875	257254.984375	252492.484375	262438.84375
LANCL1	O43813	O43813	175188.796875	199457.375	194200.140625	193148.703125	150010.765625	163742.484375	164613.078125	177195.1875	208321.4375	196016.75	194322.453125	203539.9375	116873.7578125	111863.609375	136227.1875	155096.921875	174283.8125	187916.171875	192458.4375	198378.109375	92969.1015625	88815.6015625	89869.2890625	94329.921875	308278.125	294547.25	263660.0625	394850.125	257325.765625	352024.1875	245492.109375	337586.21875	423797.25	454925.25	442951.5	490391.59375	346342.71875	374700.1875	354356.65625	368895.0625	310233.90625	374338.15625	258090.40625	436936.3125	192419.203125	193305.828125	193970.453125
STRN	O43815	O43815	106557.5390625	103986.9140625	103542.6484375	100138.5234375	107374.96875	109099.5703125	117887.9296875	112210.71875	112834.5	101116.8203125	108947.4296875	105620.15625	106086.6640625	118407.609375	119592.0078125	137497.78125	119371.0390625	108912.4453125	107813.46875	109112.171875	122326.4375	110028	128504.78125	137174.578125	113022.2578125	119937.1484375	119816.3671875	122660.25	110547.4375	113723.0234375	124906.65625	112957.671875	115576.640625	110287.0234375	113470.0234375	114252.0390625	108044.4609375	105053.734375	101093.3359375	106238.6171875	179872.765625	170333.625	167078.21875	187171.65625	109903.3671875	96249.1640625	104110.5703125
RRP9	O43818	O43818	127652.5078125	125595.578125	128730.890625	130254.9921875	83252.53125	74092.9921875	73312.890625	77954.03125	65796.2578125	74401.6640625	67306.4609375	75273.5234375	97673.2734375	92339.25	113508.0859375	99875.78125	109452.2421875	106690.1796875	109166.765625	105897.21875	168171.15625	154586.890625	173482.328125	155728.109375	111817.53125	98439.40625	109223.734375	103464.109375	82436.265625	94061.3515625	107076.0390625	101952.5546875	77278.515625	84274.7890625	75129.75	82241.109375	94466.3984375	90668.96875	105795.890625	97860.296875	74141.2421875	91186.3828125	86431.484375	91867.4765625	160292.625	140176.359375	152447.5625
SCO2	O43819	O43819	29959.076171875	33396.3984375	40155.9296875	50091.71875	82171.5390625	80929.4921875	83378.921875	81790.4453125	75915.859375	82359.4765625	75291.46875	55214.25	76383.578125	43910.1640625	33660.5703125	22759.0078125	43285.140625	40761.15234375	63187.62890625	33825.15234375	60466.9921875	98969.921875	94909.25	83547.3984375	47101.7109375	50596.47265625	46486.3984375	41424.75390625	61923.9609375	59345.46484375	64284.17578125	71984.2421875	59903.90625	48528.921875	56791.8515625	52024.55859375	64686.80078125	83856.484375	64216.71484375	62675.9609375	NA	59501.94921875	21301.314453125	112422.3046875	82843.1015625	89877.203125	70784.2421875
CFAP410	O43822	O43822	3288.79467773437	3686.92138671875	3311.34643554687	2472.75952148437	3955.43286132812	4781.02734375	4450	4524.4677734375	5304.7783203125	4748.4052734375	5664.79345703125	4625.6767578125	1692.08337402343	3001.7392578125	4517.52294921875	4039.68701171875	5200.82861328125	5640.5947265625	4942.13037109375	4574.69287109375	108.89517211914	3512.63305664062	2619.63305664062	3272.4521484375	6681.16455078125	7221.8232421875	5754.23974609375	3590.44702148437	5563.23876953125	5036.47607421875	5697.06298828125	5559.5986328125	5176.89208984375	876.10870361328102	6580.35595703125	5828.58349609375	5865.47607421875	6497.1962890625	2389.60888671875	4586.759765625	NA	3587.31225585937	NA	2761.50415039062	NA	NA	2904.49658203125
AKAP8	O43823	O43823	70901.8828125	66132.28125	64802.1484375	59815.05078125	33071.6015625	34216.8359375	41386.04296875	38073.953125	17866.478515625	28357.765625	18578.328125	19603.28515625	24633.013671875	30643.279296875	35499.0625	16259.294921875	48261.16796875	51410.96484375	53512.2734375	38646.55859375	64900.703125	63582.2109375	64643.60546875	63020.22265625	58725.81640625	47906.51171875	74977.9609375	51832.5703125	37174.87890625	33895.55078125	62669.72265625	43645.87890625	41775.19921875	38656.875	41012.21875	35887.0546875	44617.32421875	41558.5546875	45687.6640625	33743.08203125	63923.34765625	63534.1953125	69775.9453125	58823.73046875	60143.40625	54679.55859375	61604.3515625
GTPBP6	O43824	O43824	31201.115234375	29029.150390625	26967.02734375	27055.3984375	20526.46875	32395.21484375	27800.732421875	27378.513671875	25028.375	21964.00390625	25365.779296875	27175.3828125	34970.875	24782.1171875	20471.6484375	32091.1875	24386.19140625	20186.748046875	28125.9375	22414.037109375	27432.900390625	24753.703125	26403.080078125	30570.193359375	17261.7109375	10009.7216796875	15440.8671875	13656.818359375	9277.4072265625	13320.37890625	16186.181640625	14498.849609375	7082.912109375	5865.13037109375	10830.7412109375	10745.2333984375	9564.2109375	7640.12451171875	4051.19580078125	4057.23046875	16561.990234375	NA	NA	NA	18934.76171875	12309.2294921875	17408.9765625
B3GALT2	O43825	O43825	NA	NA	NA	NA	NA	NA	NA	NA	NA	NA	NA	NA	NA	NA	NA	NA	NA	NA	NA	NA	NA	NA	NA	NA	NA	NA	NA	NA	NA	NA	NA	NA	NA	NA	NA	NA	NA	NA	NA	NA	NA	NA	NA	NA	NA	NA	NA
SLC37A4	O43826	O43826	NA	NA	NA	NA	NA	NA	NA	NA	NA	NA	NA	NA	NA	NA	NA	NA	NA	NA	NA	NA	NA	NA	NA	NA	NA	NA	NA	NA	NA	NA	NA	NA	NA	NA	NA	NA	NA	NA	NA	NA	NA	NA	NA	NA	NA	NA	NA
ZBTB14	O43829	O43829	NA	NA	NA	NA	NA	NA	NA	NA	NA	NA	NA	NA	NA	NA	NA	NA	NA	NA	NA	NA	NA	NA	NA	NA	NA	NA	NA	NA	NA	NA	NA	NA	NA	NA	NA	NA	NA	NA	NA	NA	NA	NA	NA	NA	NA	NA	NA
IDH3B	O43837	O43837	123476.7421875	121982.6875	122494.2421875	113188.828125	168247.359375	166489.40625	179223.78125	161689.140625	146075.953125	145862.5	161251.96875	157751.5625	135377.40625	138727.984375	138755.5	186880.375	121849.4453125	123086.484375	132023.78125	122022.6015625	203992.96875	217745.015625	211472.859375	221157.75	123446.5859375	106005.59375	120829.9765625	103312.5703125	134029.5	127777.3984375	156177.984375	139918.171875	88921.65625	89932.4921875	89290.9609375	88621.890625	118782.640625	112963.265625	123123.4140625	114022.1953125	118466.8828125	67652.828125	94506.109375	123613.7421875	170273.234375	188824.0625	169541.65625
NRDC	O43847	O43847	323812.21875	327442.4375	305828.40625	317030.34375	309155.875	311345.46875	296738.75	306815.6875	261709.109375	273554.03125	264932.40625	265494.375	295148.59375	289406.1875	293078.75	288263.875	301490.5	302848.03125	312177.4375	304454.875	341434	349148.5	355293.15625	340243.96875	238243.140625	234905.453125	219937.671875	223032.859375	248534.5	257299.109375	264603.21875	264053.0625	209371.8125	222676.6875	216592.53125	226725.609375	217480.203125	236742.46875	221039.5625	220295.703125	187904.34375	199230.203125	193824.015625	209439.90625	365876.71875	360402.53125	356462.65625
CALU	O43852	O43852	3762481.5	4259783	3964403.5	4408704	6315461.5	6119212	5776235	6793534	5923870	6079723.5	6021644	5674560	6232829.5	6868304	6492204.5	5574930	4903204	5189386	5277178	5335437	3093615.75	2881875.5	3228981.5	3043576	3824284.5	3999364	3593616	6377056	5289184	7826057	4214599	8366146	7248389.5	6391853	7062313	6793033.5	8097645	8029917.5	8428350	7025754	9144794	11076348	9428874	9458809	4167289.75	4195749	3844146.25
EDIL3	O43854	O43854	76218.3515625	76926.546875	85078.65625	78165.8984375	85590.546875	91094.0859375	90340.3515625	89910.71875	87075.3671875	90517.390625	86051.765625	89820.5625	61942.2421875	71205.9765625	56049.84765625	46901.29296875	142523.140625	129671.65625	129816.2421875	143072.75	12747.9560546875	12020.53125	12866.0966796875	11369.5849609375	7622.05126953125	8043.32666015625	9781.4970703125	8613.37890625	10752.04296875	9612.4873046875	8496.787109375	8088.044921875	14467.138671875	11494.21875	12404.529296875	16013.470703125	10921.7392578125	12800.14453125	15838.85546875	13205.7958984375	9182.9130859375	7973.45703125	NA	10186.91796875	4713.93310546875	8299.244140625	7179.96044921875
ATP9B	O43861	O43861	12304.306640625	9448.5263671875	10657.1484375	15406.0087890625	17955.822265625	16379.5029296875	18066.185546875	16118.3896484375	17182.20703125	18154.939453125	16440.453125	24652.521484375	13345.359375	16008.7978515625	14875.4765625	13411.4482421875	15546.4287109375	17524.279296875	27286.9140625	14036.548828125	13336.890625	9318.0244140625	6522.904296875	16493.873046875	15120.14453125	32133.82421875	33137.36328125	14000.294921875	24035.416015625	21543.013671875	22161.474609375	21840.876953125	30086.26953125	23890.822265625	28697.92578125	31336.548828125	26338.947265625	24665.166015625	25429.853515625	24795.341796875	20750.189453125	31562.611328125	17503.294921875	25959.783203125	13216.0244140625	23647.958984375	19315.0078125
AHCYL1	O43865	O43865	176817.1875	181686.34375	181420.015625	180806.3125	190815.65625	192050.90625	199570.171875	177576.984375	170576.75	167247.484375	171954.03125	170464.875	157983.515625	161707.421875	171741.859375	125959.5625	172186.265625	173246.109375	174385.125	169982.078125	158157.0625	150205.75	162465.03125	148107.1875	192330.75	182241.359375	189480	168618.828125	194049.4375	199499.734375	200957.1875	186622.921875	191916.984375	203214.90625	196558.9375	184842.6875	169464.328125	175317.984375	185827.59375	179140.078125	161116.03125	144626.140625	182706.734375	117310.46875	124483.265625	131636.296875	131022.75
KIF1C	O43896	O43896	30203.703125	32559.294921875	32146.603515625	35207.16015625	39812.62109375	42068.3671875	38631.921875	41703.78125	48338.53125	48038.171875	44225.8203125	46941.3671875	46834.97265625	41047.05859375	42411.19921875	44200.09375	39967.640625	40095.6328125	38751.98828125	38567.33984375	41025.30078125	43939.49609375	44728.08984375	39899.5234375	47775.796875	32780.31640625	40862.95703125	41356.85546875	43466.25390625	45870.41015625	50445.36328125	46285.0859375	48690.640625	51026.90234375	47149.38671875	49582.5859375	36650.44140625	45553.69921875	41598.1484375	43818.359375	57191.359375	54383.22265625	64999.76171875	55702.0390625	58455.00390625	51892.19140625	53510.28125
PRICKLE3	O43900	O43900	NA	NA	NA	NA	NA	NA	NA	NA	NA	NA	NA	NA	NA	NA	NA	NA	NA	NA	NA	NA	NA	NA	NA	NA	NA	NA	NA	NA	NA	NA	NA	NA	NA	NA	NA	NA	NA	NA	NA	NA	NA	NA	NA	NA	NA	NA	NA
EXTL3	O43909	O43909	NA	2973.2412109375	4876.4951171875	NA	6865.7041015625	5809.48291015625	7002.23486328125	NA	NA	5881.8017578125	5366.9365234375	4348.13330078125	NA	NA	NA	NA	5362.6484375	6737.17724609375	5584.66943359375	5870.85205078125	5211.1953125	9522.4921875	6589.83203125	9862.8095703125	4299.3671875	NA	NA	5634.13232421875	NA	9727.50390625	NA	4750.03076171875	5674.7890625	6537.87890625	6886.7265625	8041.5322265625	4056.35668945312	3884.06958007812	3610.33984375	4423.56005859375	4762.71435546875	NA	NA	6654.86962890625	4162.4033203125	5299.57373046875	5231.19921875
ORC5	O43913	O43913	9346.611328125	17139.142578125	9588.349609375	15262.857421875	3328.43994140625	4559.45751953125	3001.8291015625	5779.14892578125	NA	2235.91455078125	4322.7890625	NA	7460.54736328125	8584.5078125	4086.42749023437	7542.22998046875	15507.998046875	10522.9482421875	12133.955078125	12495.7412109375	5221.43798828125	8113.82861328125	10671.8271484375	7052.75732421875	NA	8258.36328125	5702.06689453125	15796.75	8043.3056640625	10541.650390625	NA	6964.62255859375	8439.6279296875	8648.7890625	5749.86669921875	8748.9560546875	9465.6787109375	11072.220703125	6615.47509765625	6836.6591796875	16476.248046875	14660.1181640625	17600.03515625	29790.5625	21972.923828125	27909.275390625	20705.091796875
TYROBP	O43914	O43914	NA	NA	NA	NA	NA	NA	NA	NA	NA	NA	NA	NA	NA	NA	NA	NA	NA	NA	NA	NA	NA	NA	NA	NA	NA	NA	NA	NA	NA	NA	NA	NA	NA	NA	NA	NA	NA	NA	NA	NA	NA	NA	NA	NA	NA	NA	NA
NDUFS5	O43920	O43920	182612.59375	190088.0625	200889.265625	196323.25	287279.75	275776.625	302241.1875	293555.25	264767.5625	287823.1875	295571.0625	277701.46875	123323.0390625	140479.484375	135756.171875	129784.96875	222175.921875	191745.453125	192304.796875	188789.140625	228776.03125	197484.953125	186854.078125	225816.796875	199282.171875	192398.5	169686.453125	159253.375	211530.53125	221276.34375	261300.15625	202925.5625	193066.859375	158562.34375	165133.65625	168587.5625	31381.87890625	38025.43359375	44659.5703125	41188.45703125	216128.3125	190215.140625	211187.859375	107857.0703125	126143.7265625	201029.40625	178364.96875
PDE6D	O43924	O43924	23998.357421875	30696.5234375	25209.134765625	30523.326171875	34685.1484375	37125.4609375	32811.69140625	36364.8046875	34410.87109375	40498.28515625	36605.84765625	32218.939453125	27686.669921875	23396.556640625	21863.689453125	29359.931640625	27765.275390625	29004.5625	31619.47265625	30229.89453125	32759.376953125	24590.787109375	27919.5078125	27849.650390625	18742.875	13220.1396484375	7867.3779296875	23954.080078125	23327.134765625	35965.05859375	38451.5625	37394.4765625	30485.5	32780.44140625	32005.794921875	29678.720703125	36728.6015625	32199.845703125	39877.33203125	35012.28515625	34810.18359375	40601.7421875	42356.29296875	41327.5390625	37338.72265625	40495.484375	38506.80859375
ORC4	O43929	O43929	6191.7568359375	4123.97314453125	7459.33740234375	5923.18798828125	2494.95581054687	NA	2633.67700195312	3690.91162109375	1805.95275878906	NA	NA	3715.23876953125	NA	1934.65258789062	2288.212890625	NA	7540.76416015625	3653.73657226562	4586.0888671875	4672.5380859375	3088.15356445312	3008.13330078125	3207.0087890625	5004.7158203125	4338.33935546875	6201.552734375	6108.50830078125	4401.2744140625	NA	4432.8681640625	NA	NA	3138.44506835937	3832.18920898437	NA	6528.70849609375	2300.66552734375	NA	1347.40966796875	NA	2160.177734375	2757.77319335937	2447.36962890625	3454.74682617187	5617.26953125	6606.8203125	4249.12451171875
PRKY	O43930	O43930;P51817	11318.6884765625	10386.939453125	11439.7109375	9928.9140625	12085.740234375	NA	12019.888671875	11315.7900390625	NA	11833.0576171875	13105.2451171875	9731.4990234375	NA	NA	NA	NA	7097.62548828125	10961.87890625	NA	8672.978515625	13189.853515625	17025.76171875	15343.67578125	17205.404296875	NA	NA	NA	6749.43115234375	5227.2626953125	7755.1650390625	NA	8830.896484375	5273.87060546875	NA	NA	NA	6100.02880859375	4914.48779296875	8635.708984375	NA	NA	NA	NA	NA	11953.3095703125	11961.0673828125	15290.2236328125
PEX1	O43933	O43933	NA	5381.93310546875	19449.935546875	15802.744140625	17924.314453125	14594.029296875	9019.306640625	9894.208984375	19404.109375	18054.03125	16331.4462890625	9159.0107421875	NA	NA	9770.8154296875	11281.509765625	13238.181640625	14522.7001953125	11170.2705078125	10349.666015625	8499.22265625	10892.8046875	10323.2451171875	8616.630859375	12465.71875	12114.8818359375	11291.4423828125	7843.88525390625	14728.1396484375	NA	NA	NA	9745.935546875	NA	NA	9067.9384765625	10453.9462890625	NA	10753.849609375	12690.3359375	NA	NA	NA	NA	NA	NA	NA
RAD21	O60216	O60216	69468.3671875	71193.390625	72006.765625	67810.6953125	16490.482421875	14212.1162109375	13121.8671875	17012.57421875	18070.609375	12889.517578125	17403.435546875	21638.38671875	24839.9296875	17290.705078125	20719.099609375	22213.349609375	51849.1953125	44623.828125	46064.2421875	49129.6171875	26489.462890625	28377.16015625	28915.654296875	26301.23828125	53320.8515625	58838.4921875	56091.9375	49708.79296875	22585.724609375	25199.70703125	21886.80859375	22846.724609375	27352.220703125	28427.671875	31802.7734375	33355.0390625	33509.8203125	28729.67578125	27972.8203125	27994.7265625	41356.5546875	41081.91796875	34296.31640625	41393.68359375	39747.1640625	38754.60546875	33502.140625
AKR1B10	O60218	O60218	13101.6435546875	NA	11198.490234375	NA	32073.005859375	34764.39453125	42666.00390625	43532.73828125	11756.6240234375	26540.3984375	21913.4296875	19992.787109375	32007.720703125	31879.400390625	22453.90625	31702.25390625	NA	NA	NA	NA	NA	NA	NA	NA	NA	8985.1884765625	8871.1435546875	8192.5576171875	32689.259765625	33743.23828125	28737.1484375	28120.23046875	NA	6777.48876953125	NA	NA	NA	5562.54736328125	NA	NA	8900.091796875	NA	9473.5	13180.6748046875	NA	NA	NA
TIMM8A	O60220	O60220	74890.875	66241.3046875	61919.59375	47510.76953125	80329.9765625	96754.859375	89053.2421875	89833.4140625	76971.3046875	75549.6796875	78397.8359375	81596.21875	105434.8984375	92092.0234375	88530.125	86967.5078125	60401.625	60623.58984375	53813.04296875	59420.08203125	137865.75	152916.8125	144216.015625	133450.703125	45072.34765625	46139.890625	46729.828125	35344.83203125	82885.71875	67092.5390625	113065.78125	64491.71875	57738.93359375	57328.7734375	52515.8203125	57593.1875	78259.8515625	98121.890625	73574.015625	87873.8671875	67907.15625	58173.46484375	81830.9765625	128589.125	86638.171875	81474.4375	92463.4921875
KALRN	O60229	O60229	144.50175476074199	1612.09436035156	2990.11889648437	1484.01538085937	5473.48291015625	NA	4468.15673828125	7335.95849609375	4484.04833984375	6740.57177734375	39167.32421875	NA	NA	NA	2214.59399414062	NA	2677.7216796875	7439.1650390625	3902.75073242187	3441.05419921875	9066.693359375	5666.822265625	4426.61279296875	3935.740234375	NA	7761.193359375	2671.65551757812	5114.0751953125	NA	13959.005859375	42111.4453125	12474.3125	14018.712890625	10595.677734375	18597.125	15886.904296875	2187.64599609375	1771.51452636718	1990.9716796875	1512.505859375	15928.31640625	17562.908203125	13353.5576171875	25200.458984375	4989.80322265625	5754.48828125	13133.5029296875
DHX16	O60231	O60231	291851.59375	293574.625	303286.15625	306355.5	139244.203125	145322.875	133470.3125	147077.78125	101598.3671875	103649.953125	113941.59375	126267.78125	166507.796875	180325.15625	178777.953125	171537.671875	237368.671875	226533.078125	252400.78125	237704.046875	237743.796875	257665.984375	254219.0625	221878.09375	230157.109375	204820.8125	240935.640625	242357.78125	163714.21875	172384.953125	178701.3125	189421.59375	161249.328125	169492.90625	181716.84375	179239.03125	214452.421875	202570.875	213918.875	202907.625	239735.8125	237000.78125	230426.109375	273102.875	322569.15625	315841.59375	311380.15625
ZNRD2	O60232	O60232	261449.578125	260354.203125	272305.78125	260785.0625	322701.375	306729.8125	317852.375	294594.03125	276144.65625	266899.65625	288442.59375	297107.40625	325908.8125	334299.03125	323308.34375	328127.59375	215190.5625	212525.9375	246600.484375	210700.625	318221.03125	336445.96875	296336.21875	329796.15625	219062.515625	187632.625	210954.234375	180157.75	291385.625	272296.21875	320110.625	264099.78125	152700.15625	153987.09375	134406.5625	163990.171875	188459.546875	167945.28125	191000.28125	179459.34375	215230.390625	218122.84375	178944.171875	212500.203125	341196.625	347902.1875	354262.25
GMFG	O60234	O60234	14954.3916015625	17374.228515625	12643.5302734375	NA	17058.150390625	15250.7890625	NA	NA	11115.3955078125	12230.306640625	10209.4609375	NA	16535.55859375	NA	NA	12245.0244140625	27794.099609375	33031.1953125	27689.69140625	24515.7890625	24617.98046875	22250.166015625	19576.490234375	23105.404296875	NA	NA	38200.29296875	11898.9716796875	NA	NA	34722.359375	NA	61850.44921875	NA	NA	NA	NA	NA	NA	NA	23648.220703125	100589.875	24294.115234375	66561.46875	NA	17941.81640625	5588.73291015625
BNIP3L	O60238	O60238	8141.4619140625	5302.970703125	6422.34765625	6651.0986328125	13287.8056640625	11716.27734375	11527.3232421875	13083.873046875	17365.96875	19584.822265625	20761.240234375	18101.0859375	NA	NA	1383.36511230468	NA	11960.376953125	20531.89453125	12794.2744140625	11675.55078125	8851.9208984375	13268.7197265625	10020.625	6255.689453125	14216.4755859375	10686.6083984375	10528.783203125	13947.0390625	16558.181640625	16451.77734375	16352.4404296875	13906.5205078125	14394.611328125	14568.0458984375	14241.5625	11563.53125	14750.5849609375	14248.4970703125	15378.0283203125	15245.2109375	NA	NA	NA	NA	11783.3798828125	10847.69921875	10585.994140625
SH3BP5	O60239	O60239	NA	NA	NA	NA	NA	NA	NA	NA	NA	NA	NA	NA	NA	NA	NA	NA	NA	NA	NA	NA	NA	NA	NA	NA	NA	NA	NA	NA	NA	NA	NA	NA	NA	NA	NA	NA	NA	NA	NA	NA	NA	NA	NA	NA	NA	NA	NA
ADGRB2	O60241	O60241	NA	NA	NA	NA	NA	NA	NA	NA	NA	NA	NA	NA	NA	NA	NA	NA	NA	NA	NA	NA	NA	NA	NA	NA	NA	NA	NA	NA	NA	NA	NA	NA	NA	NA	NA	NA	NA	NA	NA	NA	NA	NA	NA	NA	NA	NA	NA
HS6ST1	O60243	O60243	NA	NA	NA	NA	NA	NA	NA	NA	NA	NA	NA	NA	NA	NA	NA	NA	NA	NA	NA	NA	NA	NA	NA	NA	NA	NA	NA	NA	NA	NA	NA	NA	NA	NA	NA	NA	NA	NA	NA	NA	NA	NA	NA	NA	NA	NA	NA
MED14	O60244	O60244	22005.1015625	20620.22265625	21935.736328125	26825.525390625	12904.1162109375	12355.4755859375	12201.8125	13315.8193359375	9503.9404296875	9650.5029296875	9959.984375	7925.99853515625	10803.5478515625	12972.3349609375	9045.4580078125	14524.0859375	16445.322265625	19199.28125	18129.6953125	17592.64453125	17194.181640625	17090.29296875	20400.962890625	20807.873046875	20637.11328125	21165.13671875	21516.728515625	17690.322265625	15435.7802734375	12791.5166015625	12040.142578125	14006.9970703125	11084.537109375	11111.20703125	9493.197265625	10166.2802734375	9779.6796875	11906.7431640625	14256.99609375	13892.0439453125	11984.5654296875	10625.0166015625	11029.9189453125	13611.90625	21111.259765625	18769.43359375	15925.0810546875
SOX15	O60248	O60248	NA	NA	NA	NA	NA	NA	NA	NA	NA	NA	NA	NA	NA	NA	NA	NA	NA	NA	NA	NA	NA	NA	NA	NA	NA	NA	NA	NA	NA	NA	NA	NA	NA	NA	NA	NA	NA	NA	NA	NA	NA	NA	NA	NA	NA	NA	NA
PRPSAP2	O60256	O60256	151390.015625	137635.828125	131205.546875	133001.1875	134866.765625	145956.625	137867.53125	146413.484375	128424.109375	130881.7109375	138888.53125	136477.609375	117030	127287.9296875	122782.7265625	103036.71875	128412.3671875	135660.515625	125429.625	124416.734375	183398.484375	178188.21875	180149.890625	176818.96875	104329.9140625	93652.53125	104350.1171875	92124.8046875	103357.890625	89130.9921875	114697.9921875	99666.6796875	79461.65625	91073.7734375	94342.5390625	89264.4453125	93127.4140625	87351.6171875	94278.0703125	89222.0703125	61669.21484375	86736.390625	74324.3046875	91508.8515625	126572.125	127104.359375	132066.5
GNG7	O60262	O60262	NA	NA	NA	NA	NA	NA	NA	NA	NA	NA	NA	NA	NA	NA	NA	NA	NA	NA	NA	NA	NA	NA	NA	NA	NA	NA	NA	NA	NA	NA	NA	NA	NA	NA	NA	NA	NA	NA	NA	NA	NA	NA	NA	NA	NA	NA	NA
SMARCA5	O60264	O60264	208550.0625	220081.140625	233684.40625	212231.390625	94675.359375	97083.1640625	96343.015625	88775.015625	82619.328125	78815.671875	83869.8515625	87527.7890625	86794.140625	96445.5859375	95777.0703125	88225.7890625	152744.859375	166615.265625	170438	155629.03125	129946.0703125	124145.5625	136680.5	137582.078125	134591.390625	137657.203125	142097.6875	136268.171875	99739.78125	105991.796875	97925.7265625	103403.96875	102006.5390625	103573.703125	105415.75	101647.4765625	115139.0078125	105946.6015625	113397.9375	106567.3671875	125001.0546875	124500.9453125	121874.328125	138993.40625	173611.765625	170390.890625	172595.640625
ADCY3	O60266	O60266	4728.2490234375	6418.548828125	5643.458984375	5985.62451171875	4113.34326171875	2136.16577148437	2913.548828125	3398.85961914062	5182.9013671875	3750.60009765625	6532.458984375	3516.92260742187	1571.17419433593	3013.88842773437	5135.5654296875	4638.40966796875	5402.095703125	4340.36767578125	5970.5107421875	7529.7353515625	2565.66918945312	1887.09094238281	NA	14433.2822265625	11408.1552734375	4748.603515625	10327.6435546875	9844.69140625	7940.669921875	10567.1748046875	9505.515625	6651.36669921875	9710.765625	11353.1591796875	13327.8291015625	8965.7568359375	8282.80859375	7659.76513671875	4883.2294921875	11407.37890625	18733.232421875	12122.2822265625	20463.142578125	17375.5078125	5675.654296875	4695.08203125	5476.18408203125
KIAA0513	O60268	O60268	20450.30859375	20072.125	25221.919921875	21589.861328125	26197.80859375	26773.791015625	28585.78515625	28227.662109375	23917.341796875	27260.6875	24008.095703125	20172.98828125	NA	20455.046875	16357.4013671875	30443.927734375	15396.849609375	18188.908203125	18733.03125	17831.353515625	8312.0244140625	13191.802734375	11732.12109375	11920.2119140625	13111.6083984375	8771.919921875	24079.0625	14742.7265625	18519.26171875	11323.326171875	20456.37890625	15274.9443359375	18290.5078125	13441.58984375	16025.2548828125	11234.9033203125	12125.9833984375	15031.037109375	10706.630859375	13260.4365234375	NA	NA	5197.830078125	NA	14123.544921875	12241.830078125	14891.2607421875
GPRIN2	O60269	O60269	NA	NA	NA	NA	NA	NA	NA	NA	NA	NA	NA	NA	NA	NA	NA	NA	NA	NA	NA	NA	NA	NA	NA	NA	NA	NA	NA	NA	NA	NA	NA	NA	NA	NA	NA	NA	NA	NA	NA	NA	NA	NA	NA	NA	NA	NA	NA
SPAG9	O60271	O60271	156738.453125	170513.5625	165719.671875	158498.09375	186012.59375	178928.046875	194492.453125	182712.765625	167794.8125	171143.53125	172558.171875	175762.125	162544.078125	144392.484375	166925.59375	171644.828125	173622.484375	165269.203125	170721.265625	172117.796875	164635.71875	159661.046875	165515.40625	160026.65625	159079.015625	164718.515625	146208.515625	181252.859375	160948.59375	181454.265625	150131.640625	188602.484375	160525.1875	169296.234375	170200.890625	178129.96875	171864.71875	163266.453125	173219.125	160058.859375	194285.984375	215074.0625	178666	217952.359375	158997.84375	152254.0625	129945.578125
SUSD5	O60279	O60279	9716.8447265625	10826.8671875	12221.6396484375	9038.962890625	3217.767578125	3062.73608398437	4196.4189453125	NA	5840.27099609375	6138.49267578125	6100.07373046875	2740.12890625	NA	NA	3573.98999023437	NA	8254.544921875	4737.0615234375	13559.234375	9441.578125	NA	NA	NA	2723.53369140625	5169.73095703125	5312.9384765625	8649.7529296875	4146.00390625	NA	NA	3338.86157226562	NA	1026.22595214843	NA	NA	NA	NA	NA	NA	NA	NA	NA	NA	NA	NA	NA	NA
ZNF292	O60281	O60281	NA	NA	NA	NA	NA	NA	NA	NA	NA	NA	NA	NA	NA	NA	NA	NA	NA	NA	NA	NA	NA	NA	NA	NA	NA	NA	NA	NA	NA	NA	NA	NA	NA	NA	NA	NA	NA	NA	NA	NA	NA	NA	NA	NA	NA	NA	NA
KIF5C	O60282	O60282	NA	NA	NA	NA	NA	NA	NA	NA	NA	NA	NA	NA	NA	NA	NA	NA	NA	NA	NA	NA	NA	NA	NA	NA	NA	NA	NA	NA	NA	NA	NA	NA	NA	NA	NA	NA	NA	NA	NA	NA	NA	NA	NA	NA	NA	NA	NA
ST18	O60284	O60284	NA	NA	NA	NA	NA	NA	NA	NA	NA	NA	NA	NA	NA	NA	NA	NA	NA	NA	NA	NA	NA	NA	NA	NA	NA	NA	NA	NA	NA	NA	NA	NA	NA	NA	NA	NA	NA	NA	NA	NA	NA	NA	NA	NA	NA	NA	NA
NUAK1	O60285	O60285	14909.7548828125	6649.34716796875	28404.26953125	21007.37109375	14630.3896484375	20245.16796875	29358.97265625	36386.89453125	33814.01953125	39723.3203125	18732.287109375	38972.8203125	NA	58209.32421875	NA	NA	18596.51953125	24052.79296875	24355.7109375	15961.5126953125	13257.3056640625	12164.146484375	16593.48046875	10132.2001953125	27113.7578125	18222.55078125	42854.29296875	30820.076171875	38693.328125	73371.9765625	63756.80859375	42688.953125	34752.1953125	38027.66015625	33422.89453125	34585.75390625	29340.525390625	28820.11328125	34378.0703125	31862.78125	58501.44140625	118273.34375	NA	124828.1640625	30616.15625	31205.345703125	23332.837890625
URB1	O60287	O60287	33292.33203125	30099.671875	32289.939453125	32445.642578125	20345.71484375	21168.71484375	24727.521484375	22669.126953125	16590.2109375	18872.28125	20470.13671875	22749.82421875	23669.552734375	18720.9921875	33558.859375	37344.703125	28151.244140625	33151.7578125	27975.248046875	30235.171875	30852.021484375	30816.8828125	24658.30078125	35188.57421875	23187.130859375	28177.52734375	23583.744140625	21935.154296875	22925.619140625	29627.078125	26580.353515625	22585.6875	22433.71875	26864.193359375	28037.947265625	27694.677734375	29215.662109375	31492.79296875	25821.19921875	34366.7421875	51516.765625	34429.84765625	45713.52734375	54910.12890625	41773.671875	35749.3828125	36346.54296875
MGRN1	O60291	O60291	31483.4765625	51082.4765625	41500.125	41319.28125	65608.8671875	52759.79296875	45911.19140625	49659.515625	45174.8515625	48773.69921875	68552.5703125	63479.1171875	43270.55078125	55560.77734375	35855.875	48991.3125	53683.296875	59292.83984375	50731.421875	52170.49609375	34280.6796875	38522.87109375	32925.11328125	33266.734375	37344.58984375	44942.56640625	36548.1328125	44615.8515625	56418.91796875	55317.5703125	68130.546875	51883.4296875	53319.52734375	41199.6640625	42297.52734375	41948.484375	49959.66015625	53783.6953125	43956.9765625	38450.73046875	47358.28125	34741.234375	40485.7421875	70812.7890625	40714.171875	47558.3125	30672.513671875
SIPA1L3	O60292	O60292	12226.126953125	11597.68359375	12350.228515625	11920.3349609375	7420.3330078125	7758.50390625	8963.3232421875	7532.6826171875	7898.4541015625	6320.3251953125	6952.71630859375	8154.51953125	9224.4560546875	10395.5400390625	11705.587890625	8474.0126953125	10558.3056640625	9921.900390625	8349.126953125	8911.6474609375	18284.408203125	16043.5244140625	15645.689453125	15957.1064453125	8714.2880859375	10207.6923828125	10018.744140625	6642.1884765625	9753.673828125	9865.212890625	15141.880859375	9392.44921875	8203.01953125	6978.65966796875	9699.17578125	8306.099609375	10698.716796875	9032.3671875	8549.96484375	10992.9638671875	7980.7294921875	9334.197265625	7765.423828125	9186.93359375	21813.03125	18833.12109375	21449.732421875
ZFC3H1	O60293	O60293	4341.33349609375	8014.17529296875	6789.78955078125	8059.5126953125	5243.10302734375	6236.24560546875	4645.56982421875	4427.912109375	5873.97607421875	6174.5126953125	4892.7177734375	6084.47314453125	7704.1103515625	7115.71337890625	5200.728515625	7597.77490234375	7636.37255859375	4381.04931640625	7236.76806640625	7073.41845703125	8052.63037109375	5884.81591796875	7476.82763671875	7750.52490234375	7104.8720703125	7500.88525390625	7926.0263671875	6574.7763671875	7387.337890625	5247.09423828125	8257.3828125	7398.3037109375	8443.9931640625	7047.8837890625	9297.966796875	6983.66455078125	6509.4619140625	6774.67041015625	7753.19384765625	6338.125	13527.98828125	15075.5751953125	14987.3642578125	18055.892578125	8173.78515625	10690.1337890625	9712.1083984375
LCMT2	O60294	O60294	20261.390625	19500.673828125	21177.990234375	18385.4140625	7975.4501953125	10812.0712890625	4993.15380859375	10104.2763671875	9227.0234375	7162.47705078125	9481.1630859375	7626.4951171875	8350.6171875	9411.0029296875	13698.7109375	7844.5556640625	13449.6669921875	14278.8359375	10620.994140625	7837.720703125	15945.7021484375	17133.529296875	18831.845703125	11795.546875	34667.59375	7519.9755859375	NA	15324.36328125	65549.328125	7859.025390625	NA	NA	5733.568359375	9111.6171875	9710.921875	11688.8291015625	5957.8046875	7663.8046875	9126.9072265625	7592.8173828125	7834.09765625	9228.072265625	5884.1298828125	12016.86328125	17566.005859375	17882.923828125	21168.72265625
TRAK2	O60296	O60296	NA	4742.73046875	9592.921875	NA	9086.3701171875	NA	7317.25439453125	9686.0556640625	9792.6396484375	8190.85302734375	12047.2705078125	12509.2841796875	11453.4921875	16370.83984375	15461.546875	14969.4287109375	11749.7724609375	9044.607421875	NA	NA	10810.09375	NA	12363.908203125	7663.15771484375	10745.5126953125	7370.56591796875	NA	12360.818359375	8269.978515625	NA	NA	8258.787109375	9013.408203125	16976.609375	12904.6796875	12287.384765625	NA	25364.42578125	12825.17578125	12963.787109375	18265.412109375	16546.181640625	15672.4677734375	17520.705078125	8072.17333984375	11616.0029296875	10769.736328125
LZTS3	O60299	O60299	NA	NA	NA	NA	NA	NA	NA	NA	NA	NA	NA	NA	NA	NA	NA	NA	NA	NA	NA	NA	NA	NA	NA	NA	NA	NA	NA	NA	NA	NA	NA	NA	NA	NA	NA	NA	NA	NA	NA	NA	NA	NA	NA	NA	NA	NA	NA
KATNIP	O60303	O60303	NA	NA	NA	NA	NA	NA	NA	NA	NA	NA	NA	NA	NA	NA	NA	NA	NA	NA	NA	NA	NA	NA	NA	NA	NA	NA	NA	NA	NA	NA	NA	NA	NA	NA	NA	NA	NA	NA	NA	NA	NA	NA	NA	NA	NA	NA	NA
AQR	O60306	O60306	72953.25	78688.4140625	71104.625	71310.84375	27762.63671875	41601.5546875	33433.65625	39941.28125	28071.63671875	31723.998046875	35349.21484375	29682.365234375	31578.931640625	46378.55078125	41160.65234375	42323.52734375	56660.87890625	55201.81640625	57277.33203125	66775.6953125	49451.02734375	50245.46875	42471.1875	46325.54296875	49756.88671875	56270.9375	45924.140625	59644.83203125	37068.9921875	50922.1953125	42044.82421875	46174.484375	46623.3203125	42576.46875	46362.69140625	47094.55078125	48964.015625	52453.51953125	48977.53125	39931.67578125	62866.1328125	66785.65625	52512.80859375	65908.875	55131.33203125	63766.26171875	55343.3515625
MAST3	O60307	O60307	84596.59375	26358.365234375	33696.328125	59112.359375	54148.8046875	41504.70703125	60248.921875	52326.3828125	46928.2421875	49403.30078125	56837.6953125	36293.5546875	21684.583984375	44106.16015625	NA	84078.390625	40344.31640625	54343.96484375	49849.80078125	37135.38671875	60279.33203125	72127.46875	45702.08203125	56793.484375	74969.171875	62240.2421875	64603.09375	NA	55467.82421875	35394.7109375	80308.0703125	33003.42578125	27867.923828125	29134.302734375	37642.05078125	43952.23046875	35076.01171875	NA	27350.744140625	NA	NA	33283.328125	72067.890625	32539.2890625	NA	NA	43742.5546875
CEP104	O60308	O60308	9204.5712890625	9633.130859375	11054.8603515625	10266.552734375	11141.173828125	8714.5966796875	9261.529296875	8852.58984375	9047.8115234375	8550.9892578125	10086.810546875	9618.55078125	7381.54541015625	NA	15132.1396484375	NA	12727.71484375	10746.39453125	11395.1201171875	8287.966796875	25379.48828125	23006.81640625	22769.16796875	24760.865234375	8720.1689453125	16847.662109375	15302.38671875	10556.7880859375	10544.1669921875	10262.6494140625	NA	12587.00390625	11404.171875	10430.28125	12881.060546875	13931.91796875	14022.1630859375	10937.5107421875	9984.228515625	9928.076171875	NA	NA	12015.9931640625	11805.3125	23319.96875	22849.32421875	28516.271484375
ATP10A	O60312	O60312	2119.49853515625	NA	NA	3559.44702148437	NA	NA	NA	905.47839355468705	NA	NA	NA	NA	NA	NA	NA	NA	NA	NA	NA	NA	NA	NA	NA	NA	NA	NA	4694.83935546875	NA	NA	NA	NA	NA	4736.43408203125	3939.05541992187	4375.04541015625	3981.998046875	NA	NA	1307.82397460937	NA	6116.01025390625	6261.8935546875	4751.46923828125	NA	NA	NA	NA
OPA1	O60313	O60313	172318.5	163422.078125	165510.359375	168557.90625	240446.875	240812.5	235947.546875	237046	249197.09375	246052.40625	242182.21875	242421.796875	223344.640625	215548.859375	206613.515625	205035.203125	181250.5	169108.125	177744.5625	173811.90625	206579.953125	206487.5	196529.546875	208206.953125	184155.078125	171974.953125	172169.5	147667.15625	231988.203125	236245.765625	266367.4375	226222.875	185969.6875	195087.1875	186637.484375	190832.34375	221124.921875	210321.765625	209539.03125	214457.859375	151014.578125	143804.109375	135209.390625	164440.65625	153449.953125	162439.953125	163173.71875
ZEB2	O60315	O60315	40247.6328125	NA	NA	NA	NA	NA	NA	NA	NA	NA	NA	NA	NA	NA	NA	NA	NA	NA	NA	NA	NA	NA	NA	NA	NA	NA	NA	NA	NA	NA	NA	NA	NA	NA	NA	NA	NA	NA	NA	NA	26892.201171875	42197.84375	30158.541015625	67584.0703125	NA	NA	NA
MCM3AP	O60318	O60318	33986.203125	33138.4140625	33913.22265625	32678.62109375	17925.216796875	23472.7421875	21922.296875	24300.08203125	21248.552734375	22049.509765625	19032.390625	17491.875	22849.8359375	19058.53125	24649.703125	17955.31640625	27068.884765625	30656.0546875	26293.701171875	23187.42578125	23678.5390625	21133.158203125	23575.19140625	22756.76171875	33009.91015625	26964.72265625	28929.142578125	29639.17578125	19236.99609375	16690.21875	20746.533203125	17863.150390625	16440.302734375	21078.359375	20766.44140625	22890.439453125	22918.828125	19631.28515625	23140.611328125	18557.384765625	13683.142578125	27583.701171875	19514.126953125	37644.765625	30644.515625	25332.734375	21903.400390625
PCDHGA12	O60330	O60330;Q9Y5G6;Q9Y5G8	NA	NA	NA	NA	NA	NA	NA	NA	NA	NA	NA	NA	NA	NA	NA	NA	NA	NA	NA	NA	NA	NA	NA	NA	NA	NA	NA	NA	NA	NA	NA	NA	NA	NA	NA	NA	NA	NA	NA	NA	NA	NA	NA	NA	NA	NA	NA
PIP5K1C	O60331	O60331	21652.251953125	29406.18359375	26003.177734375	25772.578125	37630.28515625	34556.96484375	33388.765625	23952.1328125	40570.74609375	33502.37109375	24643.560546875	37258.1875	18625.189453125	31468.072265625	22477.796875	16273.0615234375	29835.21484375	32538.54296875	28000.458984375	38685.26953125	37414.7734375	37147.01171875	34339.2109375	35847.046875	46046.03125	50895.91796875	46917.94140625	47248.25390625	44888.609375	51439.78125	43806.14453125	44507.203125	46365.40234375	50098.49609375	50366.96484375	52568.35546875	32450.150390625	25290.478515625	32895.47265625	32508.193359375	41874.984375	48883.03515625	31549.14453125	59004.375	32129.365234375	29683.4375	31656.3828125
KIF1B	O60333	O60333	23684.3359375	22430.66796875	22678.359375	23080.8203125	27055.49609375	26743.2421875	26984.7578125	27061.615234375	22155.322265625	21802.955078125	22202.373046875	23207.04296875	23012.580078125	22063.953125	23023.8984375	21335.681640625	18857.287109375	16982.544921875	18057.69140625	21996.759765625	20410.474609375	20619.978515625	17204.974609375	16141.26171875	18941.71875	20213.263671875	18173.400390625	19556.33984375	21875.892578125	22017.65625	19925.189453125	20343.92578125	23303.87890625	20575.517578125	20638.330078125	20905.669921875	20137.666015625	22667.12890625	21446.9921875	22231.07421875	17162.822265625	22562.908203125	23068.3828125	20346.26953125	23192.46484375	22382.560546875	23129.458984375
MAPKBP1	O60336	O60336	NA	NA	31697.109375	NA	NA	156481.5625	NA	35571.1171875	NA	NA	41222.12109375	NA	28954.732421875	38175.7421875	NA	NA	31876.7578125	112375.3203125	NA	NA	125891.421875	48430.671875	NA	86086.90625	NA	23633.087890625	NA	NA	NA	NA	NA	NA	NA	NA	NA	NA	40807.796875	NA	NA	NA	47962.09375	50136.45703125	42719.20703125	NA	51658.734375	57616.93359375	12476.2958984375
MARCHF6	O60337	O60337	NA	NA	NA	NA	NA	NA	NA	NA	NA	NA	NA	NA	NA	NA	NA	NA	NA	NA	NA	NA	NA	NA	NA	NA	NA	NA	NA	NA	NA	NA	NA	NA	NA	NA	NA	NA	NA	NA	NA	NA	NA	NA	NA	NA	NA	NA	NA
KDM1A	O60341	O60341	110581.6953125	108344.921875	112712.671875	110204.15625	44097.7734375	34797.4609375	39636.578125	39602.25	46231.27734375	48624.6015625	43340.6015625	38478.125	48375.43359375	50917.84765625	42627.2265625	54793.40625	83385.0859375	80556.34375	81940.8828125	86366.9609375	75459.609375	74918.9296875	83058.3515625	77510.4375	67856.46875	77378.5078125	66067.984375	86128.3046875	48388.43359375	58890.35546875	45395.91015625	53358.87890625	62021.3125	66131.46875	63525.328125	70471.9921875	58019.953125	65161.55859375	58110.83984375	62028.46484375	48935.91015625	72452.5625	63746.3984375	82498.6875	100668.375	83596.7890625	82554.3515625
TBC1D4	O60343	O60343	42387.00390625	43007.67578125	40634.73828125	38758.05078125	43109.41796875	40995.69921875	43148.40625	44352.80078125	41943.25390625	39736.3671875	40965.63671875	40146.234375	44911.375	51408.73046875	50110.80859375	61254.953125	38932.35546875	38828.078125	40491.94140625	32614.419921875	32533.955078125	35074.51953125	37308.0078125	30732.54296875	58462.08203125	61513.94140625	60128.48828125	53717.17578125	77876.203125	74476.015625	91763	73002.671875	45061.203125	45593.0078125	47125.3046875	48100.21484375	50901.015625	49388.22265625	52510.67578125	52551.484375	75106.7265625	61838.703125	61484.171875	78874.0078125	29101.837890625	29063.078125	30088.0390625
PHLPP1	O60346	O60346	NA	NA	NA	NA	NA	NA	NA	NA	NA	NA	NA	NA	NA	NA	NA	NA	NA	NA	NA	NA	NA	NA	NA	NA	NA	NA	NA	NA	NA	NA	NA	NA	NA	NA	NA	NA	NA	NA	NA	NA	NA	NA	NA	NA	NA	NA	NA
TBC1D12	O60347	O60347	NA	NA	NA	NA	NA	NA	NA	NA	NA	NA	NA	NA	NA	NA	NA	NA	NA	NA	NA	NA	NA	NA	NA	NA	NA	NA	NA	NA	NA	NA	NA	NA	NA	NA	NA	NA	NA	NA	NA	NA	NA	NA	NA	NA	NA	NA	NA
FZD6	O60353	O60353	180082.671875	179084.203125	183362.8125	144097.5	167622.3125	173219.59375	154240.671875	166519.046875	179275.828125	203499.859375	182214.65625	153381.203125	228455	253418.09375	202778.75	288879.71875	286550.96875	293186.65625	258821.71875	280619.53125	78296.5546875	107192.4375	104467.7578125	99081.0859375	72278.3671875	3469.12548828125	60181.66796875	56388.19921875	78620.1953125	85083.65625	84256.078125	162515.90625	79428.6796875	64561.0546875	66563.4375	58063.34765625	77929.546875	170834.71875	44070.00390625	65368.88671875	55611.96484375	119511.9921875	70707.4296875	NA	62040.91796875	62629.27734375	58652.87890625
NME2P1	O60361	O60361	NA	NA	NA	NA	NA	NA	NA	NA	NA	NA	NA	NA	NA	NA	NA	NA	NA	NA	NA	NA	NA	NA	NA	NA	NA	NA	NA	NA	NA	NA	NA	NA	NA	NA	NA	NA	NA	NA	NA	NA	NA	NA	NA	NA	NA	NA	NA
HBP1	O60381	O60381	NA	NA	NA	NA	NA	NA	NA	NA	NA	NA	NA	NA	NA	NA	NA	NA	NA	NA	NA	NA	NA	NA	NA	NA	NA	NA	NA	NA	NA	NA	NA	NA	NA	NA	NA	NA	NA	NA	NA	NA	NA	NA	NA	NA	NA	NA	NA
FADS1	O60427	O60427	84479.375	95117.09375	94483.796875	84688.1171875	65608.0234375	61732.2734375	62675.421875	53414.94140625	46966.3046875	51895.2265625	54012.58984375	56757.69921875	62946.109375	52943.0859375	59312.453125	56853.1328125	29759	46582.28515625	45805.30078125	57225.98828125	76251.515625	98158.9296875	100674.34375	87791.90625	89805.4296875	84872.328125	103911.3515625	82806.4375	52069.0859375	47682.33984375	70925.8671875	42560.66796875	57126.37109375	81414.8125	59854.8125	70066.3203125	71920.1953125	67088.171875	56646.26171875	81563.8828125	49415.2109375	70056.796875	37297.78125	63610.02734375	64447.5859375	60844.4609375	73704.7421875
PPL	O60437	O60437	167788.265625	174899.25	143507.859375	231384.171875	204329.40625	207231.59375	310396.65625	325409.65625	191225.125	195181.34375	168510.078125	173383.125	NA	NA	NA	NA	226207.59375	303365.53125	300370.96875	233095.65625	51499	62608.58984375	41442.41796875	64620.46875	317001.6875	467460.09375	365331.21875	816894.625	314642.375	595090.6875	261552.703125	408509.84375	620132.8125	726032.6875	713061.25	966261.5	501065.1875	535426.875	677909.25	497982.8125	11155.04296875	25458.76171875	11666.9599609375	44497.53125	202587.859375	150260.875	111545.125
GSDME	O60443	O60443	267370.46875	262435.40625	275776.90625	271629.34375	266245.09375	250777.25	269243.90625	266414.625	272960.34375	273388.625	283113.1875	278343.09375	273328.375	268000.3125	259015.09375	305103.25	257254.703125	274432	280246.84375	258342.15625	211360	217876.625	239862.734375	207894.921875	217197.171875	191220.78125	203593.390625	208281.25	178373.453125	189810.25	177380.21875	197103.28125	240173.078125	229235.3125	215784.21875	221793.390625	211077.5	231038.65625	212599.734375	223141.03125	244248.828125	261200.390625	227314.046875	282825.4375	225071.921875	237702.09375	247439.5625
EVI5	O60447	O60447	23353.724609375	24105.421875	23017.7421875	25283.24609375	23609.244140625	20005.029296875	20972.259765625	22591.740234375	19302.13671875	28127.22265625	25729.734375	22473.984375	20197.546875	22711.328125	15520.158203125	19474.05859375	28394.783203125	29779.107421875	23596.615234375	23517.513671875	21643.939453125	23607.20703125	19171.7421875	26998.857421875	19920.0703125	14756.48828125	18185.91015625	17861.55859375	21333.15234375	19348.5390625	35968.27734375	19397.029296875	18217.6953125	16389.96875	16706.2578125	16690.384765625	2349.28881835937	18253.455078125	12264.646484375	15500.5234375	22846.89453125	21513.6484375	13087.6875	17668.759765625	15029.6923828125	16798.40625	24229.857421875
LY75	O60449	O60449	NA	NA	NA	NA	NA	NA	NA	NA	NA	NA	NA	NA	NA	NA	NA	NA	NA	NA	NA	NA	NA	NA	NA	NA	NA	NA	NA	NA	NA	NA	NA	NA	NA	NA	NA	NA	NA	NA	NA	NA	NA	NA	NA	NA	NA	NA	NA
NRP2	O60462	O60462	46987.51171875	50954.62890625	69324.09375	74852.46875	28632.083984375	32147.978515625	35163.546875	31743.310546875	43057.11328125	37696.296875	44382.2109375	38454.98046875	34756.5390625	31985.369140625	39526.83203125	35787.33984375	50383.40625	50405.390625	51506.53125	53231.2265625	65250.25	65809.4140625	64296.74609375	51834.13671875	24499.40625	33447.3828125	29374.673828125	22424.1015625	42468.0390625	27990.10546875	NA	21125.51953125	30223.43359375	22004.990234375	26851.9453125	20155.98828125	29386.810546875	26421.494140625	27519.958984375	15413.634765625	37839.265625	NA	NA	NA	27660.58203125	26311.2578125	22640.10546875
MAN1A2	O60476	O60476	33867.4453125	30506.572265625	27791.560546875	34366.0390625	25169.380859375	28396.85546875	30637.291015625	26682.97265625	31838.748046875	28796.3671875	26053.66796875	32242.478515625	29027.23046875	29150.673828125	31386.12890625	29443.15625	36919.4765625	36972.5859375	35686.9453125	36147.47265625	22317.498046875	24652.8515625	24344.28125	18836.048828125	24503.076171875	21594.71484375	24609.884765625	22623.67578125	29063.734375	23191.634765625	28839.541015625	26649.796875	23450.091796875	28704.650390625	26579.443359375	27040.07421875	23249.333984375	21374.3125	24600.533203125	24179.79296875	23844.20703125	23741.48828125	21895.36328125	36992.33203125	21564.30859375	19119.697265625	21037.345703125
GPR137B	O60478	O60478	14602.3232421875	NA	NA	NA	21243.2109375	35390.3203125	27422.8515625	40552.10546875	30614.037109375	40072.28125	46570.39453125	19850.73828125	NA	NA	NA	NA	28533.9453125	23759.6875	30618.125	25583.630859375	NA	NA	NA	32471.83203125	28098.375	NA	16279.841796875	NA	NA	NA	NA	NA	NA	27844.01953125	24179.970703125	NA	22447.412109375	2901.1953125	18126.146484375	NA	NA	NA	NA	NA	NA	NA	NA
PLXNC1	O60486	O60486	NA	NA	NA	NA	NA	NA	NA	NA	NA	NA	NA	NA	NA	NA	NA	NA	NA	NA	NA	NA	NA	NA	NA	NA	NA	NA	NA	2896.2158203125	NA	NA	NA	NA	NA	NA	NA	NA	NA	NA	NA	NA	8698.3203125	7853.75	NA	NA	NA	NA	NA
MPZL2	O60487	O60487	NA	NA	NA	NA	NA	NA	NA	NA	NA	NA	NA	NA	NA	NA	NA	NA	NA	NA	NA	NA	NA	NA	NA	NA	NA	NA	NA	NA	NA	NA	NA	NA	NA	NA	NA	NA	NA	NA	NA	NA	NA	NA	NA	NA	NA	NA	NA
ACSL4	O60488	O60488	228644.515625	245052.0625	235476.359375	256144.375	176756.78125	187681.140625	193882.734375	181615.1875	225710.96875	227411.125	227360.78125	218799.8125	147244.171875	118932.703125	139764.140625	159585.375	216506.046875	229520.84375	233450.390625	242304.140625	422789.65625	439919.1875	441146.625	430142.4375	116534.2109375	116242.7421875	129849.96875	113903.6796875	172780.015625	169550.125	188766.90625	172575.390625	126204.296875	120125.1328125	118947.578125	124900.4765625	141824.5	135813.40625	144983.28125	138034.484375	107690.125	113189.3828125	111435.9765625	118957.03125	546412	510867.5625	508412.21875
SNX3	O60493	O60493	756714.3125	651102.9375	730278.5625	729823.3125	783124.9375	795631.125	806517.75	848632.5	789281.375	840810	862319.6875	916259.9375	820639.1875	922567	988801.375	943824.5625	788845.6875	759684.1875	823679.3125	861915.8125	1117010.25	1251016.375	1207212	1137415.75	756180.4375	660467	680026.0625	593311.75	863610.75	778839	992945.9375	858164.5625	793067.4375	782967.1875	864485	799237.0625	731331.375	826253.6875	731307.3125	811847.0625	993372.875	1045333.375	998581.75	873261.0625	944623.75	889169.3125	996794.625
DOK2	O60496	O60496	NA	NA	NA	NA	NA	NA	NA	NA	NA	NA	NA	NA	NA	NA	NA	NA	NA	NA	NA	NA	NA	NA	NA	NA	NA	NA	NA	NA	NA	NA	NA	NA	NA	NA	NA	NA	NA	NA	NA	NA	NA	NA	NA	NA	NA	NA	NA
STX10	O60499	O60499	33057.63671875	36595.4375	35247.83203125	36704.796875	17366.544921875	31229.72265625	32477.4296875	29907.087890625	32691.130859375	25659.35546875	24649.267578125	32916.8125	35365.73046875	30841.23828125	25218.98046875	37896.87109375	28816.810546875	32259.505859375	30095.134765625	33939.11328125	40849.87109375	29826.94140625	30902.90625	25060.97265625	26966.90234375	30623.205078125	30778.5625	25897.421875	28732.955078125	32179.79296875	38287.86328125	22341.548828125	41439.33984375	30719.181640625	32218.751953125	37495.75	32574.9765625	24081.580078125	30633.2109375	33590.04296875	27710.87109375	41832.046875	31021.96875	44406.609375	26606.369140625	35373.73828125	35793.46875
OGA	O60502	O60502	276617.4375	283150.15625	269037.75	277251.125	259190.15625	248258.84375	265140.09375	245179.421875	223058	221920.84375	225387.640625	226778.65625	245701.53125	236009.5	255380.78125	235509.671875	222305.6875	242026.3125	238213.328125	236975.25	304631.84375	321985.40625	301213.8125	347025.53125	222940.265625	213968.421875	215024.59375	210483.90625	207156.015625	218653.421875	251539.796875	231812.640625	211819.515625	204998.46875	210663.765625	223135.453125	193163.4375	199720.15625	200276.53125	196782.140625	180667.15625	167830.421875	188371.515625	170631.09375	302800.1875	305992.625	283212.25
ADCY9	O60503	O60503	13803.5419921875	11396.884765625	10389.765625	9743.892578125	15977.1875	16134.6279296875	18193.154296875	16349.3173828125	20032.70703125	18440.927734375	16905.017578125	25408.275390625	13495.296875	14361.3662109375	10474.73828125	11312.21484375	19284.24609375	19587.341796875	24600.3046875	22091.83203125	10725.138671875	14117.2607421875	5150.34814453125	4237.5712890625	23233.251953125	29361.912109375	24757.568359375	27190.931640625	18021.169921875	18511.611328125	23805.68359375	17197.2421875	23671.388671875	22324.845703125	18104.943359375	20230.140625	14682.8291015625	18456.7421875	19742.908203125	20130.39453125	36355.515625	42741.77734375	40169.1171875	34402.0625	14250.4033203125	11074.30859375	14460.3544921875
SORBS3	O60504	O60504	46324.4296875	40566.98828125	45966.23046875	46069.03125	35267.06640625	33858.2421875	28484.2109375	29647.8515625	35988.31640625	33901.08203125	31667.84375	36917.29296875	29587.1796875	31027.05859375	27787.583984375	32290.369140625	43637.2109375	42589.31640625	42888.20703125	38932.29296875	17479.75	14730.1552734375	14223.7958984375	15419.1591796875	49340.45703125	53335.625	52278.7265625	82421.71875	28839.6875	42628.03125	25505.826171875	41319.7890625	76978.2734375	74652.765625	75772.8359375	77327.890625	45991.39453125	47744.85546875	49122.0625	48354.015625	65076.5546875	73812.046875	55158.62109375	60819.00390625	31107.716796875	34300.58984375	30969.314453125
[truncated: 11,159 more rows]
[truncated: 145 more columns]
