# Supplementary material for: SenCat: Cataloging human cell senescence through multiomic profiling of multiple senescent primary cell types
Source: bioRxiv. 2026 Feb 7:2026.02.05.703986. Preprint. [Version 1] doi: 10.64898/2026.02.05.703986 (PMC13004134; doi:10.64898/2026.02.05.703986)
Supplement: Supplement 10 [file media-10.xlsx]

## Sheet: transcriptomics_loose5000f_tune
converted_alias	gene	coef
ENSG00000277739	5_8S_rRNA	0.0222219
ENSG00000175899	A2M	0.0231406
ENSG00000081760	AACS	-0.011991
ENSG00000103591	AAGAB	0.00404846
ENSG00000115977	AAK1	-0.00173946
ENSG00000127837	AAMP	0.00262973
ENSG00000131043	AAR2	-0.000355724
ENSG00000090861	AARS1	-0.00439128
ENSG00000149313	AASDHPPT	-0.00375932
ENSG00000275700	AATF	-0.000468845
ENSG00000165029	ABCA1	0.00734282
ENSG00000103222	ABCC1	-0.00635122
ENSG00000125257	ABCC4	-0.0103483
ENSG00000117528	ABCD3	0.00119766
ENSG00000164163	ABCE1	0.000582648
ENSG00000161204	ABCF3	0.00858056
ENSG00000144827	ABHD10	0.00370094
ENSG00000100997	ABHD12	-0.00132606
ENSG00000114779	ABHD14B	0.00156872
ENSG00000129968	ABHD17A	0.000121398
ENSG00000140526	ABHD2	-0.00163481
ENSG00000011198	ABHD5	0.00507088
ENSG00000136754	ABI1	0.00309031
ENSG00000138443	ABI2	-0.00832362
ENSG00000154175	ABI3BP	-0.0111059
ENSG00000143322	ABL2	0.0132594
ENSG00000099204	ABLIM1	0.0291474
ENSG00000173210	ABLIM3	-7.64826e-05
ENSG00000159842	ABR	-0.0038287
ENSG00000146386	ABRACL	-0.000939573
ENSG00000060971	ACAA1	0.00844759
ENSG00000167315	ACAA2	-0.00678138
ENSG00000278540	ACACA	-0.0115151
ENSG00000177646	ACAD9	-0.0059563
ENSG00000072778	ACADVL	0.00227211
ENSG00000114331	ACAP2	0.00124971
ENSG00000075239	ACAT1	-0.00743208
ENSG00000120437	ACAT2	-0.0146374
ENSG00000182827	ACBD3	0.00365793
ENSG00000107897	ACBD5	-0.00173947
ENSG00000230124	ACBD6	-0.00178041
ENSG00000100813	ACIN1	-0.00728894
ENSG00000131473	ACLY	-0.00415096
ENSG00000122729	ACO1	-0.00957233
ENSG00000100412	ACO2	0.00236547
ENSG00000097021	ACOT7	0.0134551
ENSG00000123130	ACOT9	-0.0021252
ENSG00000161533	ACOX1	0.0082565
ENSG00000143727	ACP1	9.55202e-05
ENSG00000134575	ACP2	-0.00085869
ENSG00000151726	ACSL1	0.0104858
ENSG00000068366	ACSL4	0.00100618
ENSG00000131069	ACSS2	-0.0106246
ENSG00000107796	ACTA2	-0.00519374
ENSG00000075624	ACTB	-0.0129792
ENSG00000184009	ACTG1	-0.012283
ENSG00000163017	ACTG2	0.00987952
ENSG00000136518	ACTL6A	-0.00738128
ENSG00000072110	ACTN1	-0.00657133
ENSG00000130402	ACTN4	-0.0184757
ENSG00000131966	ACTR10	0.00434046
ENSG00000138107	ACTR1A	0.00109032
ENSG00000115073	ACTR1B	-0.00710635
ENSG00000138071	ACTR2	0.00152093
ENSG00000115091	ACTR3	-0.00198727
ENSG00000113812	ACTR8	0.00033476
ENSG00000115170	ACVR1	-0.000568443
ENSG00000139567	ACVRL1	-0.00344483
ENSG00000137845	ADAM10	-0.00160713
ENSG00000148848	ADAM12	0.0291353
ENSG00000143537	ADAM15	0.00101968
ENSG00000151694	ADAM17	0.00273708
ENSG00000135074	ADAM19	-0.0051769
ENSG00000168615	ADAM9	-0.0050751
ENSG00000154734	ADAMTS1	-0.0219618
ENSG00000151388	ADAMTS12	0.00824831
ENSG00000087116	ADAMTS2	-0.0203041
ENSG00000049192	ADAMTS6	-0.0124582
ENSG00000160710	ADAR	0.00930747
ENSG00000174233	ADCY6	0.00713167
ENSG00000121281	ADCY7	0.0120762
ENSG00000162104	ADCY9	-0.0074604
ENSG00000148700	ADD3	0.000175604
ENSG00000020181	ADGRA2	-0.0231783
ENSG00000152990	ADGRA3	-0.0089109
ENSG00000123146	ADGRE5	0.00835965
ENSG00000112414	ADGRG6	-0.0233293
ENSG00000117114	ADGRL2	-0.0355985
ENSG00000162618	ADGRL4	0.00671721
ENSG00000197894	ADH5	-0.00628854
ENSG00000182551	ADI1	0.00261017
ENSG00000159346	ADIPOR1	0.0118112
ENSG00000006831	ADIPOR2	-0.000552535
ENSG00000148671	ADIRF	-0.0063383
ENSG00000156110	ADK	0.00451865
ENSG00000148926	ADM	0.00787218
ENSG00000101126	ADNP	-0.0105151
ENSG00000101544	ADNP2	-0.00868239
ENSG00000181915	ADO	0.00294289
ENSG00000159322	ADPGK	0.00908716
ENSG00000130706	ADRM1	0.00664591
ENSG00000035687	ADSS2	-0.00160414
ENSG00000106624	AEBP1	-0.0356295
ENSG00000181026	AEN	0.0104363
ENSG00000130396	AFDN	-0.0149003
ENSG00000172493	AFF1	0.00346648
ENSG00000072364	AFF4	0.00564249
ENSG00000141385	AFG3L2	-0.00301505
ENSG00000119844	AFTPH	0.00268389
ENSG00000133612	AGAP3	-0.0041868
ENSG00000173744	AGFG1	0.00131891
ENSG00000162688	AGL	-0.00949026
ENSG00000092847	AGO1	-0.00376331
ENSG00000123908	AGO2	-0.00649962
ENSG00000204310	AGPAT1	0.00443644
ENSG00000160216	AGPAT3	0.00170678
ENSG00000155189	AGPAT5	-0.00260156
ENSG00000018510	AGPS	-0.00560752
ENSG00000188157	AGRN	-0.00918861
ENSG00000153207	AHCTF1	-0.00502301
ENSG00000101444	AHCY	0.00101742
ENSG00000124942	AHNAK	-0.0204001
ENSG00000185567	AHNAK2	-0.00464845
ENSG00000106546	AHR	0.00530294
ENSG00000100591	AHSA1	0.00515253
ENSG00000186063	AIDA	0.00305247
ENSG00000146416	AIG1	0.0100762
ENSG00000164022	AIMP1	-0.000956521
ENSG00000106305	AIMP2	-0.000178913
ENSG00000129474	AJUBA	-0.0123217
ENSG00000004455	AK2	0.00184049
ENSG00000147853	AK3	0.00976958
ENSG00000162433	AK4	0.0313879
ENSG00000154027	AK5	-0.00366801
ENSG00000108599	AKAP10	0.00336268
ENSG00000023516	AKAP11	0.00317761
ENSG00000131016	AKAP12	-0.0101439
ENSG00000170776	AKAP13	-0.000372646
ENSG00000011243	AKAP8L	0.00514487
ENSG00000127914	AKAP9	-0.0161907
ENSG00000174574	AKIRIN1	0.0101955
ENSG00000117448	AKR1A1	0.00281596
ENSG00000085662	AKR1B1	0.00340041
ENSG00000187134	AKR1C1	0.025141
ENSG00000053371	AKR7A2	-0.00365329
ENSG00000142208	AKT1	-0.00276465
ENSG00000105221	AKT2	-0.00260178
ENSG00000117020	AKT3	-0.00916146
ENSG00000023330	ALAS1	0.00454445
ENSG00000170017	ALCAM	-0.0238552
ENSG00000059573	ALDH18A1	-0.00122858
ENSG00000165092	ALDH1A1	-0.0008792
ENSG00000184254	ALDH1A3	-0.0342441
ENSG00000137124	ALDH1B1	0.000999483
ENSG00000136010	ALDH1L2	0.00421059
ENSG00000072210	ALDH3A2	0.00863041
ENSG00000119711	ALDH6A1	-0.0103564
ENSG00000143149	ALDH9A1	0.00467632
ENSG00000149925	ALDOA	0.00602068
ENSG00000119523	ALG2	0.00505157
ENSG00000120697	ALG5	0.0105307
ENSG00000159063	ALG8	0.00162919
ENSG00000091542	ALKBH5	0.00614098
ENSG00000198796	ALPK2	-0.0191421
ENSG00000003393	ALS2	-0.00046619
ENSG00000183684	ALYREF	-0.006413
ENSG00000123505	AMD1	-0.00725432
ENSG00000159461	AMFR	0.00632954
ENSG00000139211	AMIGO2	-0.0163108
ENSG00000101935	AMMECR1	-0.00201851
ENSG00000144233	AMMECR1L	0.00394153
ENSG00000166025	AMOTL1	-0.00481849
ENSG00000116337	AMPD2	-0.002658
ENSG00000153107	ANAPC1	-0.00647468
ENSG00000129055	ANAPC13	0.00600847
ENSG00000166295	ANAPC16	-0.00438573
ENSG00000089053	ANAPC5	0.00632779
ENSG00000196510	ANAPC7	0.00171919
ENSG00000154188	ANGPT1	-0.022642
ENSG00000167772	ANGPTL4	0.0794189
ENSG00000185722	ANKFY1	0.00577453
ENSG00000154122	ANKH	-0.00871789
ENSG00000001629	ANKIB1	0.00433107
ENSG00000176915	ANKLE2	-0.00145348
ENSG00000148677	ANKRD1	0.0300993
ENSG00000101745	ANKRD12	-0.0115261
ENSG00000076513	ANKRD13A	-0.00509377
ENSG00000118454	ANKRD13C	-0.00163505
ENSG00000132466	ANKRD17	0.00290993
ENSG00000206560	ANKRD28	-0.00646168
ENSG00000154945	ANKRD40	-0.00147635
ENSG00000151458	ANKRD50	-0.01083
ENSG00000139645	ANKRD52	3.24872e-06
ENSG00000011426	ANLN	-0.0632406
ENSG00000160746	ANO10	0.00287768
ENSG00000177119	ANO6	-0.0116492
ENSG00000140350	ANP32A	-0.0087568
ENSG00000143401	ANP32E	-0.0112126
ENSG00000169604	ANTXR1	-0.0090516
ENSG00000135046	ANXA1	0.00626847
ENSG00000122359	ANXA11	-0.00528545
ENSG00000182718	ANXA2	-0.00425562
ENSG00000231991	ANXA2P2	-0.00594906
ENSG00000138772	ANXA3	-0.0221878
ENSG00000196975	ANXA4	0.00870578
ENSG00000164111	ANXA5	0.00385924
ENSG00000197043	ANXA6	-0.00386931
ENSG00000138279	ANXA7	0.00466776
ENSG00000138356	AOX1	0.0220578
ENSG00000100280	AP1B1	0.00185929
ENSG00000166747	AP1G1	0.0029488
ENSG00000072958	AP1M1	-0.00343055
ENSG00000106367	AP1S1	0.011268
ENSG00000182287	AP1S2	-0.00392763
ENSG00000196961	AP2A1	-0.00521945
ENSG00000183020	AP2A2	-0.00426569
ENSG00000006125	AP2B1	-0.0035017
ENSG00000161203	AP2M1	-0.000735456
ENSG00000042753	AP2S1	0.00450813
ENSG00000132842	AP3B1	-0.000429903
ENSG00000065000	AP3D1	-0.00398444
ENSG00000185009	AP3M1	-0.00050563
ENSG00000177879	AP3S1	0.00456852
ENSG00000081014	AP4E1	0.00131231
ENSG00000053770	AP5M1	0.00370938
ENSG00000120868	APAF1	-0.00273584
ENSG00000166313	APBB1	0.00354957
ENSG00000163697	APBB2	0.00647744
ENSG00000134982	APC	-0.0066821
ENSG00000164062	APEH	-0.00755059
ENSG00000100823	APEX1	0.000992788
ENSG00000117362	APH1A	0.000409579
ENSG00000166181	API5	-0.00388842
ENSG00000171388	APLN	0.00687571
ENSG00000084234	APLP2	-0.0166364
ENSG00000101474	APMAP	-0.000485643
ENSG00000244509	APOBEC3C	0.0136691
ENSG00000130203	APOE	0.00253117
ENSG00000128335	APOL2	0.0295073
ENSG00000221963	APOL6	0.0191655
ENSG00000142192	APP	-0.0053634
ENSG00000062725	APPBP2	0.00174406
ENSG00000157500	APPL1	-0.00505873
ENSG00000136044	APPL2	-0.0133127
ENSG00000198931	APRT	-0.000280953
ENSG00000165272	AQP3	0.0361749
ENSG00000021776	AQR	-0.00868266
ENSG00000078061	ARAF	-0.00035209
ENSG00000186635	ARAP1	-0.00633988
ENSG00000095139	ARCN1	-0.00130419
ENSG00000109321	AREG	0.0376114
ENSG00000119682	AREL1	0.00025091
ENSG00000143761	ARF1	0.00470735
ENSG00000134287	ARF3	0.00649341
ENSG00000168374	ARF4	0.00982796
ENSG00000004059	ARF5	-0.0071373
ENSG00000101199	ARFGAP1	0.00220925
ENSG00000149182	ARFGAP2	-0.005335
ENSG00000242247	ARFGAP3	-0.00343052
ENSG00000066777	ARFGEF1	-0.00319315
ENSG00000124198	ARFGEF2	0.00164732
ENSG00000164144	ARFIP1	0.00407195
ENSG00000132254	ARFIP2	0.00342399
ENSG00000175220	ARHGAP1	-0.00675895
ENSG00000071205	ARHGAP10	0.00258111
ENSG00000165322	ARHGAP12	-0.000615118
ENSG00000128805	ARHGAP22	0.0117439
ENSG00000275832	ARHGAP23	-0.00494291
ENSG00000138639	ARHGAP24	0.00341551
ENSG00000160007	ARHGAP35	-0.00768218
ENSG00000100852	ARHGAP5	-0.00409386
ENSG00000141522	ARHGDIA	-0.00250836
ENSG00000111348	ARHGDIB	-0.0153636
ENSG00000076928	ARHGEF1	-0.0142482
ENSG00000132694	ARHGEF11	0.000145746
ENSG00000196914	ARHGEF12	-0.00670385
ENSG00000110237	ARHGEF17	-0.00658121
ENSG00000104880	ARHGEF18	-0.00604097
ENSG00000116584	ARHGEF2	-0.00183697
ENSG00000165801	ARHGEF40	0.0122009
ENSG00000049618	ARID1B	-0.00975596
ENSG00000054267	ARID4B	-0.00609023
ENSG00000166233	ARIH1	0.00176762
ENSG00000177479	ARIH2	0.000762662
ENSG00000152242	ARK2N	0.00401767
ENSG00000120805	ARL1	0.00721704
ENSG00000102931	ARL2BP	0.00569036
ENSG00000188042	ARL4C	0.00725023
ENSG00000162980	ARL5A	-0.0019266
ENSG00000165997	ARL5B	-0.00217856
ENSG00000170540	ARL6IP1	-0.00611137
ENSG00000144746	ARL6IP5	0.00631472
ENSG00000134108	ARL8B	0.00740881
ENSG00000104442	ARMC1	-5.45177e-05
ENSG00000170632	ARMC10	0.00447959
ENSG00000105676	ARMC6	0.00210309
ENSG00000135931	ARMC9	-0.00785656
ENSG00000126947	ARMCX1	0.00640881
ENSG00000184867	ARMCX2	0.00651096
ENSG00000102401	ARMCX3	0.0162402
ENSG00000198960	ARMCX6	0.00297257
ENSG00000146476	ARMT1	-0.00140509
ENSG00000143437	ARNT	-0.00319258
ENSG00000163466	ARPC2	0.00116329
ENSG00000111229	ARPC3	0.000101374
ENSG00000241553	ARPC4	0.00160833
ENSG00000162704	ARPC5	-0.000992629
ENSG00000137486	ARRB1	0.0197174
ENSG00000113369	ARRDC3	0.00298873
ENSG00000140450	ARRDC4	0.0453776
ENSG00000113273	ARSB	-0.00255741
ENSG00000104763	ASAH1	0.00423831
ENSG00000153317	ASAP1	-0.00359814
ENSG00000151693	ASAP2	0.000522966
ENSG00000065802	ASB1	-0.00790809
ENSG00000164122	ASB5	0.0285938
ENSG00000100325	ASCC2	0.00366767
ENSG00000112249	ASCC3	0.00194734
ENSG00000116539	ASH1L	-0.00102664
ENSG00000198363	ASPH	-0.00302024
ENSG00000130707	ASS1	-0.00173507
ENSG00000171456	ASXL1	-0.00731033
ENSG00000143970	ASXL2	-0.00407674
ENSG00000138138	ATAD1	0.00340485
ENSG00000156802	ATAD2	-0.0285625
ENSG00000197785	ATAD3A	-0.000420004
ENSG00000107669	ATE1	0.000135191
ENSG00000115966	ATF2	-0.00311926
ENSG00000128272	ATF4	-0.0074474
ENSG00000118217	ATF6	-0.000130114
ENSG00000123395	ATG101	0.00969374
ENSG00000145782	ATG12	0.0049771
ENSG00000175224	ATG13	0.00463589
ENSG00000085978	ATG16L1	0.00459832
ENSG00000066739	ATG2B	-0.00243347
ENSG00000144848	ATG3	0.00123971
ENSG00000168397	ATG4B	0.000290125
ENSG00000057663	ATG5	-0.00178671
ENSG00000197548	ATG7	0.00100632
ENSG00000198925	ATG9A	-0.00261475
ENSG00000119787	ATL2	0.000711168
ENSG00000184743	ATL3	-0.000556009
ENSG00000149311	ATM	-0.00507706
ENSG00000166454	ATMIN	0.00605954
ENSG00000005238	ATOSB	0.0130899
ENSG00000177556	ATOX1	0.0158775
ENSG00000145246	ATP10D	0.00241974
ENSG00000101974	ATP11C	-0.0134701
ENSG00000105726	ATP13A1	-0.000941562
ENSG00000159363	ATP13A2	0.00681263
ENSG00000133657	ATP13A3	-0.00640119
ENSG00000163399	ATP1A1	0.000246353
ENSG00000143153	ATP1B1	-0.00700603
ENSG00000069849	ATP1B3	0.00466396
ENSG00000058668	ATP2B4	-0.00260973
ENSG00000017260	ATP2C1	0.00316723
ENSG00000152234	ATP5F1A	-0.00295327
ENSG00000110955	ATP5F1B	0.00645573
ENSG00000165629	ATP5F1C	-0.00123404
ENSG00000099624	ATP5F1D	0.00323099
ENSG00000124172	ATP5F1E	0.00449014
ENSG00000130770	ATP5IF1	0.0113255
ENSG00000159199	ATP5MC1	0.00752511
ENSG00000135390	ATP5MC2	-0.00358887
ENSG00000169020	ATP5ME	0.00475893
ENSG00000241468	ATP5MF	0.00870533
ENSG00000167283	ATP5MG	0.00679074
ENSG00000156411	ATP5MJ	0.00550646
ENSG00000173915	ATP5MK	0.0105268
ENSG00000167863	ATP5PD	0.00485322
ENSG00000154723	ATP5PF	0.00684631
ENSG00000071553	ATP6AP1	0.0111559
ENSG00000182220	ATP6AP2	0.00858229
ENSG00000033627	ATP6V0A1	0.0200461
ENSG00000185344	ATP6V0A2	0.00134559
ENSG00000117410	ATP6V0B	0.0178987
ENSG00000159720	ATP6V0D1	0.0100576
ENSG00000113732	ATP6V0E1	0.0160751
ENSG00000114573	ATP6V1A	0.0101088
ENSG00000147416	ATP6V1B2	0.00429141
ENSG00000155097	ATP6V1C1	0.00550541
ENSG00000100554	ATP6V1D	0.010075
ENSG00000131100	ATP6V1E1	0.0129071
ENSG00000128524	ATP6V1F	0.015384
ENSG00000136888	ATP6V1G1	0.0148843
ENSG00000047249	ATP6V1H	0.00659519
ENSG00000165240	ATP7A	0.000730537
ENSG00000081923	ATP8B1	0.00259443
ENSG00000054793	ATP9A	-0.00430499
ENSG00000123472	ATPAF1	-0.00362499
ENSG00000138085	ATRAID	0.00380931
ENSG00000088812	ATRN	-0.00474473
ENSG00000085224	ATRX	-0.0103318
ENSG00000124788	ATXN1	-0.0112101
ENSG00000130638	ATXN10	-0.000937605
ENSG00000224470	ATXN1L	0.000119198
ENSG00000168488	ATXN2L	-0.00331994
ENSG00000087152	ATXN7L3	-0.00124615
ENSG00000253719	ATXN7L3B	0.00148781
ENSG00000115307	AUP1	0.00772199
ENSG00000175756	AURKAIP1	0.00159702
ENSG00000105778	AVL9	0.0041476
ENSG00000119986	AVPI1	0.00711324
ENSG00000167601	AXL	-0.0154951
ENSG00000163512	AZI2	0.0042699
ENSG00000155096	AZIN1	-0.00109548
ENSG00000166710	B2M	0.0158889
ENSG00000162885	B3GALNT2	-0.00542841
ENSG00000149541	B3GAT3	0.0043289
ENSG00000170340	B3GNT2	0.00987806
ENSG00000176597	B3GNT5	-0.014938
ENSG00000086062	B4GALT1	0.00286675
ENSG00000117411	B4GALT2	-0.00171522
ENSG00000158470	B4GALT5	0.00050214
ENSG00000186318	BACE1	-0.00851791
ENSG00000182240	BACE2	0.01293
ENSG00000156273	BACH1	0.0114488
ENSG00000002330	BAD	0.00190512
ENSG00000107262	BAG1	0.0124374
ENSG00000112208	BAG2	-0.00992789
ENSG00000151929	BAG3	0.00161765
ENSG00000156735	BAG4	0.00379655
ENSG00000166170	BAG5	-0.000604491
ENSG00000204463	BAG6	-0.0061976
ENSG00000030110	BAK1	0.0134892
ENSG00000175334	BANF1	0.000676086
ENSG00000163930	BAP1	-0.00577297
ENSG00000176788	BASP1	-0.00147622
ENSG00000087088	BAX	0.00127691
ENSG00000198604	BAZ1A	-0.0134851
ENSG00000009954	BAZ1B	-0.00861265
ENSG00000076108	BAZ2A	0.00173409
ENSG00000171159	BBLN	0.0139971
ENSG00000114439	BBX	-0.00331528
ENSG00000185825	BCAP31	0.016672
ENSG00000050820	BCAR1	-0.00747954
ENSG00000060982	BCAT1	-0.00378368
ENSG00000107949	BCCIP	0.00192345
ENSG00000103507	BCKDK	-0.00327525
ENSG00000142867	BCL10	0.00865453
ENSG00000171552	BCL2L1	0.0151758
ENSG00000099968	BCL2L13	0.0091542
ENSG00000129473	BCL2L2	0.0103651
ENSG00000106635	BCL7B	0.00299064
ENSG00000099385	BCL7C	-0.00204698
ENSG00000186174	BCL9L	-0.0097406
ENSG00000029363	BCLAF1	-0.00968629
ENSG00000279800	BCLAF1P2	-0.0097122
ENSG00000186716	BCR	-0.00099955
ENSG00000236824	BCYRN1	0.00527013
ENSG00000168398	BDKRB2	0.000862198
ENSG00000176697	BDNF	0.00433628
ENSG00000145734	BDP1	-0.010018
ENSG00000126581	BECN1	0.0036806
ENSG00000177951	BET1L	0.00297807
ENSG00000166681	BEX3	0.00641577
ENSG00000103429	BFAR	-0.00062508
ENSG00000134107	BHLHE40	0.00819019
ENSG00000185963	BICD2	-0.00158229
ENSG00000015475	BID	0.00658899
ENSG00000110330	BIRC2	0.00257631
ENSG00000089685	BIRC5	-0.0607221
ENSG00000115760	BIRC6	-0.0020182
ENSG00000166619	BLCAP	0.0129965
ENSG00000108578	BLMH	-0.0174509
ENSG00000196072	BLOC1S2	0.0176666
ENSG00000104164	BLOC1S6	-0.000543674
ENSG00000138688	BLTP1	-0.0084296
ENSG00000007202	BLTP2	0.0022125
ENSG00000111647	BLTP3B	-0.000293363
ENSG00000090013	BLVRB	0.00178966
ENSG00000117475	BLZF1	0.0123199
ENSG00000029153	BMAL2	-0.00875186
ENSG00000168487	BMP1	-0.00530199
ENSG00000138756	BMP2K	0.00292698
ENSG00000153162	BMP6	0.0145156
ENSG00000107779	BMPR1A	-0.0143928
ENSG00000204217	BMPR2	-0.00195918
ENSG00000165733	BMS1	-0.00473471
ENSG00000140299	BNIP2	-0.00135682
ENSG00000176171	BNIP3	0.00695734
ENSG00000104765	BNIP3L	0.00453071
ENSG00000145919	BOD1	-0.00136194
ENSG00000038219	BOD1L1	-0.0109687
ENSG00000176720	BOK	-0.0119703
ENSG00000169627	BOLA2B	0.0108958
ENSG00000261236	BOP1	-0.000822528
ENSG00000172331	BPGM	0.0131127
ENSG00000171634	BPTF	-0.00439192
ENSG00000157764	BRAF	0.00230897
ENSG00000204256	BRD2	-0.00392435
ENSG00000166164	BRD7	-0.0104937
ENSG00000164713	BRI3	0.00397824
ENSG00000113460	BRIX1	-0.00457582
ENSG00000254999	BRK1	0.0103941
ENSG00000174744	BRMS1	-0.000572991
ENSG00000162819	BROX	0.000211553
ENSG00000185658	BRWD1	-0.00131854
ENSG00000160058	BSDC1	0.00802062
ENSG00000172270	BSG	0.0015642
ENSG00000095564	BTAF1	-0.00395122
ENSG00000064726	BTBD1	0.00261681
ENSG00000148925	BTBD10	0.00657279
ENSG00000133243	BTBD2	-0.00575459
ENSG00000132640	BTBD3	0.00279796
ENSG00000184887	BTBD6	0.00179557
ENSG00000145741	BTF3	-0.00292531
ENSG00000134717	BTF3L4	-0.000950911
ENSG00000133639	BTG1	0.0155521
ENSG00000159388	BTG2	0.0330304
ENSG00000166167	BTRC	0.00723078
ENSG00000154473	BUB3	-0.00517102
ENSG00000071462	BUD23	0.0123733
ENSG00000106245	BUD31	0.00485188
ENSG00000082153	BZW1	0.000254108
ENSG00000198406	BZW1P2	-0.000310059
ENSG00000136261	BZW2	-0.00234534
ENSG00000171067	C11orf24	0.0100762
ENSG00000110696	C11orf58	0.00251964
ENSG00000175573	C11orf68	0.00220615
ENSG00000111678	C12orf57	0.000110282
ENSG00000235162	C12orf75	-0.00720233
ENSG00000179933	C14orf119	0.00520429
ENSG00000131943	C19orf12	0.00964818
ENSG00000104979	C19orf53	0.00913002
ENSG00000106392	C1GALT1	0.00790261
ENSG00000197982	C1orf122	0.0109899
ENSG00000119280	C1orf198	-0.00286388
ENSG00000143612	C1orf43	0.00686578
ENSG00000108561	C1QBP	0.00202417
ENSG00000182326	C1S	0.0292676
ENSG00000157617	C2CD2	0.00255695
ENSG00000125730	C3	0.00590414
ENSG00000164096	C4orf3	0.00816005
ENSG00000113583	C5orf15	0.00827889
ENSG00000082213	C5orf22	0.00518688
ENSG00000181904	C5orf24	0.000280083
ENSG00000185127	C6orf120	0.00215629
ENSG00000112308	C6orf62	0.00662569
ENSG00000198663	C6orf89	-0.000738371
ENSG00000146540	C7orf50	0.00966804
ENSG00000182307	C8orf33	-0.00139737
ENSG00000136819	C9orf78	0.00519304
ENSG00000074410	CA12	-0.00490135
ENSG00000135932	CAB39	0.000409021
ENSG00000099991	CABIN1	-0.0138047
ENSG00000153956	CACNA2D1	0.0057738
ENSG00000151893	CACUL1	0.00532509
ENSG00000116161	CACYBP	-0.00387285
ENSG00000084774	CAD	-0.012317
ENSG00000182985	CADM1	0.013774
ENSG00000012822	CALCOCO1	0.00330227
ENSG00000136436	CALCOCO2	0.00603268
ENSG00000064989	CALCRL	-0.00225769
ENSG00000178033	CALHM5	0.0209816
ENSG00000198668	CALM1	0.00495087
ENSG00000143933	CALM2	0.00130424
ENSG00000160014	CALM3	-0.00878364
ENSG00000179218	CALR	-0.00213705
ENSG00000128595	CALU	0.000970571
ENSG00000145349	CAMK2D	0.0071511
ENSG00000148660	CAMK2G	-0.00420846
ENSG00000162545	CAMK2N1	-0.00819249
ENSG00000110931	CAMKK2	-0.000768618
ENSG00000164615	CAMLG	0.00423376
ENSG00000130559	CAMSAP1	-0.00364936
ENSG00000118200	CAMSAP2	-0.00278809
ENSG00000111530	CAND1	-0.00922161
ENSG00000171302	CANT1	0.00367702
ENSG00000127022	CANX	0.00047932
ENSG00000131236	CAP1	-0.00080342
ENSG00000042493	CAPG	-0.00633506
ENSG00000014216	CAPN1	-0.00286469
ENSG00000162909	CAPN2	-0.00332065
ENSG00000131375	CAPN7	-0.00278151
ENSG00000126247	CAPNS1	-0.00394977
ENSG00000135387	CAPRIN1	-0.0048007
ENSG00000116489	CAPZA1	0.00579715
ENSG00000198898	CAPZA2	0.00489135
ENSG00000077549	CAPZB	-0.000545165
ENSG00000153048	CARHSP1	-0.0176316
ENSG00000142453	CARM1	-0.0078277
ENSG00000110619	CARS1	0.00118121
ENSG00000108349	CASC3	-0.00425157
ENSG00000147044	CASK	0.00226961
ENSG00000164305	CASP3	0.0125718
ENSG00000196954	CASP4	0.00513157
ENSG00000153113	CAST	-0.00275468
ENSG00000274070	CASTOR2	-0.0122167
ENSG00000121691	CAT	0.0030898
ENSG00000105974	CAV1	-0.0118573
ENSG00000168497	CAVIN2	-0.00915391
ENSG00000170955	CAVIN3	-0.0157213
ENSG00000067955	CBFB	-0.00300587
ENSG00000110395	CBL	-0.00607454
ENSG00000159228	CBR1	0.00481826
ENSG00000160200	CBS	-0.00376309
ENSG00000108468	CBX1	-0.00925723
ENSG00000122565	CBX3	-0.00741801
ENSG00000094916	CBX5	-0.0115974
ENSG00000183741	CBX6	-0.00282447
ENSG00000060339	CCAR1	-0.00746163
ENSG00000158941	CCAR2	-0.00681563
ENSG00000183287	CCBE1	-0.040698
ENSG00000147419	CCDC25	-0.000808565
ENSG00000108588	CCDC47	0.00450775
ENSG00000152492	CCDC50	0.00476515
ENSG00000108091	CCDC6	0.000643464
ENSG00000253276	CCDC71L	-0.00102126
ENSG00000091986	CCDC80	0.00276908
ENSG00000115355	CCDC88A	-0.0194359
ENSG00000137500	CCDC90B	0.00877758
ENSG00000125633	CCDC93	0.00358678
ENSG00000108691	CCL2	0.0475147
ENSG00000136280	CCM2	0.00392529
ENSG00000142871	CCN1	-0.0141308
ENSG00000145386	CCNA2	-0.0663782
ENSG00000134057	CCNB1	-0.0404508
ENSG00000112237	CCNC	2.1931e-05
ENSG00000110092	CCND1	0.0345442
ENSG00000118971	CCND2	0.0516429
ENSG00000112576	CCND3	0.0105802
ENSG00000166946	CCNDBP1	0.00137876
ENSG00000113328	CCNG1	0.000626814
ENSG00000138764	CCNG2	-0.00707397
ENSG00000134480	CCNH	0.00341071
ENSG00000118816	CCNI	-0.00681242
ENSG00000129315	CCNT1	0.00394279
ENSG00000108100	CCNY	-0.00140483
ENSG00000107771	CCSER2	0.00378777
ENSG00000166226	CCT2	-0.00227723
ENSG00000163468	CCT3	0.00115311
ENSG00000115484	CCT4	-0.000270821
ENSG00000150753	CCT5	-0.00187326
ENSG00000146731	CCT6A	0.000673805
ENSG00000135624	CCT7	0.0019782
ENSG00000156261	CCT8	1.80646e-05
ENSG00000122674	CCZ1	0.00493267
ENSG00000146574	CCZ1B	0.0052748
ENSG00000156535	CD109	-0.00375141
ENSG00000177697	CD151	0.00298491
ENSG00000135535	CD164	0.0067314
ENSG00000272398	CD24	0.0811916
ENSG00000174807	CD248	-0.00704524
ENSG00000103855	CD276	-0.00527156
ENSG00000198087	CD2AP	0.00104778
ENSG00000169217	CD2BP2	0.000518216
ENSG00000026508	CD44	-0.0061905
ENSG00000117335	CD46	-0.00433858
ENSG00000196776	CD47	0.00375858
ENSG00000196352	CD55	0.00278156
ENSG00000085063	CD59	-0.00142725
ENSG00000135404	CD63	0.00953343
ENSG00000019582	CD74	0.00972343
ENSG00000110651	CD81	0.00433301
ENSG00000085117	CD82	0.0146341
ENSG00000010278	CD9	0.00691071
ENSG00000125810	CD93	0.00374282
ENSG00000002586	CD99	-0.0113393
ENSG00000102181	CD99L2	0.0026409
ENSG00000151465	CDC123	0.00242173
ENSG00000130177	CDC16	0.00442395
ENSG00000117399	CDC20	-0.0693093
ENSG00000094880	CDC23	-0.00777131
ENSG00000101224	CDC25B	-0.029757
ENSG00000004897	CDC27	-0.00102086
ENSG00000099804	CDC34	0.00346108
ENSG00000105401	CDC37	0.00556325
ENSG00000143776	CDC42BPA	-0.00626318
ENSG00000198752	CDC42BPB	-0.00117784
ENSG00000163171	CDC42EP3	-0.00200153
ENSG00000197622	CDC42SE1	0.00195214
ENSG00000096401	CDC5L	-0.00669722
ENSG00000134371	CDC73	0.00307247
ENSG00000163814	CDCP1	0.0110168
ENSG00000039068	CDH1	0.0261926
ENSG00000140945	CDH13	0.0162789
ENSG00000170558	CDH2	-0.0272098
ENSG00000062038	CDH3	0.0360168
ENSG00000113361	CDH6	-0.00540939
ENSG00000089486	CDIP1	0.0212653
ENSG00000103502	CDIPT	0.00830239
ENSG00000167258	CDK12	-2.06899e-05
ENSG00000065883	CDK13	-0.00342239
ENSG00000058091	CDK14	-0.0124912
ENSG00000059758	CDK17	0.00241283
ENSG00000123374	CDK2	-0.014828
ENSG00000111328	CDK2AP1	-2.40407e-05
ENSG00000135446	CDK4	-0.00117063
ENSG00000136861	CDK5RAP2	-0.00760514
ENSG00000105810	CDK6	0.00915824
ENSG00000134058	CDK7	-0.000125167
ENSG00000124762	CDKN1A	0.0364378
ENSG00000111276	CDKN1B	-0.0104863
ENSG00000147883	CDKN2B	0.0166104
ENSG00000140743	CDR2	-0.0012602
ENSG00000101290	CDS2	0.00191055
ENSG00000091527	CDV3	-0.00207665
ENSG00000153046	CDYL	-0.00132444
ENSG00000166446	CDYL2	0.00186467
ENSG00000153879	CEBPG	-0.00202231
ENSG00000115816	CEBPZ	0.000814173
ENSG00000218739	CEBPZOS	0.00578845
ENSG00000149187	CELF1	-0.00227616
ENSG00000048740	CELF2	0.019792
ENSG00000135048	CEMIP2	0.000334686
ENSG00000099814	CEP170B	0.00189205
ENSG00000101639	CEP192	-0.0188396
ENSG00000133393	CEP20	-0.00262707
ENSG00000135837	CEP350	-0.00950955
ENSG00000134255	CEPT1	0.00582408
ENSG00000167123	CERCAM	-0.00137436
ENSG00000100422	CERK	-0.0117889
ENSG00000143418	CERS2	0.00088193
ENSG00000139624	CERS5	0.00926743
ENSG00000172292	CERS6	0.00973091
ENSG00000113163	CERT1	0.0050106
ENSG00000172831	CES2	0.0125807
ENSG00000147400	CETN2	0.00376185
ENSG00000164323	CFAP97	-0.00778748
ENSG00000000971	CFH	0.00541359
ENSG00000172757	CFL1	-0.0035293
ENSG00000003402	CFLAR	0.00662739
ENSG00000163320	CGGBP1	-0.00672366
ENSG00000106153	CHCHD2	0.00865871
ENSG00000106554	CHCHD3	0.000196026
ENSG00000153922	CHD1	-0.00631742
ENSG00000173575	CHD2	-0.00106658
ENSG00000170004	CHD3	-0.0226025
ENSG00000124177	CHD6	-0.00240436
ENSG00000177200	CHD9	-0.000382619
ENSG00000177830	CHID1	-0.00132942
ENSG00000188419	CHM	0.00121143
ENSG00000131165	CHMP1A	0.0021734
ENSG00000255112	CHMP1B	0.00454246
ENSG00000130724	CHMP2A	-0.00273148
ENSG00000083937	CHMP2B	0.00501816
ENSG00000115561	CHMP3	0.00130165
ENSG00000101421	CHMP4B	0.00174467
ENSG00000086065	CHMP5	0.0168282
ENSG00000147457	CHMP7	0.00560336
ENSG00000128656	CHN1	-0.0030643
ENSG00000187446	CHP1	-0.00311162
ENSG00000123989	CHPF	0.00861112
ENSG00000033100	CHPF2	0.00365536
ENSG00000171310	CHST11	0.00265201
ENSG00000122863	CHST3	-0.00919567
ENSG00000131873	CHSY1	-0.00670843
ENSG00000160679	CHTOP	-0.00128755
ENSG00000213341	CHUK	0.00371717
ENSG00000258289	CHURC1	0.0019671
ENSG00000144021	CIAO1	0.0079032
ENSG00000166595	CIAO2B	0.0068845
ENSG00000005194	CIAPIN1	0.00418159
ENSG00000185043	CIB1	0.00514372
ENSG00000079432	CIC	-0.0031937
ENSG00000099622	CIRBP	-0.00242352
ENSG00000164442	CITED2	0.00417279
ENSG00000148337	CIZ1	-0.00721058
ENSG00000136108	CKAP2	-0.0181732
ENSG00000136026	CKAP4	0.00223091
ENSG00000175216	CKAP5	-0.0119554
ENSG00000074054	CLASP1	-0.00587638
ENSG00000137975	CLCA2	0.0693981
ENSG00000121940	CLCC1	0.00315138
ENSG00000109572	CLCN3	0.00791304
ENSG00000103249	CLCN7	0.00601898
ENSG00000163347	CLDN1	0.078816
ENSG00000013297	CLDN11	-0.0295745
ENSG00000157224	CLDN12	-0.00217717
ENSG00000213719	CLIC1	-0.000305125
ENSG00000169504	CLIC4	0.00532385
ENSG00000113282	CLINT1	0.00491363
ENSG00000130779	CLIP1	-0.000966273
ENSG00000106665	CLIP2	-0.00523025
ENSG00000115295	CLIP4	0.00182893
ENSG00000102805	CLN5	0.0107004
ENSG00000074201	CLNS1A	-0.00139174
ENSG00000134852	CLOCK	0.00222225
ENSG00000125656	CLPP	0.00157823
ENSG00000104853	CLPTM1	0.00821154
ENSG00000049656	CLPTM1L	0.00873655
ENSG00000166855	CLPX	-0.00585735
ENSG00000122705	CLTA	0.00234542
ENSG00000175416	CLTB	0.00381489
ENSG00000141367	CLTC	-0.00030487
ENSG00000120885	CLU	0.00269731
ENSG00000132361	CLUH	-0.00444327
ENSG00000162368	CMPK1	0.00891153
ENSG00000140931	CMTM3	-0.00864627
ENSG00000183723	CMTM4	-0.00461943
ENSG00000091317	CMTM6	-0.00116183
ENSG00000137200	CMTR1	0.00558859
ENSG00000100528	CNIH1	0.00873739
ENSG00000143771	CNIH4	0.00276652
ENSG00000130176	CNN1	0.0122323
ENSG00000064666	CNN2	-0.0117382
ENSG00000117519	CNN3	-0.00227646
ENSG00000158435	CNOT11	-0.00176
ENSG00000111596	CNOT2	-0.00251403
ENSG00000138767	CNOT6L	-0.0028401
ENSG00000198791	CNOT7	-0.00435374
ENSG00000155508	CNOT8	-0.000264729
ENSG00000144580	CNOT9	-0.00523263
ENSG00000173786	CNP	0.0107922
ENSG00000115649	CNPPD1	0.00317869
ENSG00000162852	CNST	0.000109582
ENSG00000068120	COASY	-0.00190807
ENSG00000082438	COBLL1	-0.00453628
ENSG00000136152	COG3	0.000871663
ENSG00000103051	COG4	-0.00516623
ENSG00000164597	COG5	0.00267159
ENSG00000133103	COG6	0.00511152
ENSG00000060718	COL11A1	0.00162727
ENSG00000084636	COL16A1	-0.0257493
ENSG00000065618	COL17A1	-0.0263672
ENSG00000182871	COL18A1	-0.0360431
ENSG00000108821	COL1A1	-0.0694007
ENSG00000187498	COL4A1	-0.0148846
ENSG00000134871	COL4A2	-0.0182787
ENSG00000188153	COL4A5	-0.0375802
ENSG00000130309	COLGALT1	-0.00325628
ENSG00000114744	COMMD2	-0.00206104
ENSG00000188243	COMMD6	0.00282392
ENSG00000110442	COMMD9	0.00220019
ENSG00000093010	COMT	0.0080994
ENSG00000143207	COP1	0.000719939
ENSG00000122218	COPA	0.00231121
ENSG00000129083	COPB1	0.000201256
ENSG00000184432	COPB2	0.00300881
ENSG00000105669	COPE	0.00553353
ENSG00000181789	COPG1	-0.00155153
ENSG00000166200	COPS2	0.00047238
ENSG00000141030	COPS3	-0.000560751
ENSG00000138663	COPS4	-0.00633216
ENSG00000121022	COPS5	0.00168404
ENSG00000168090	COPS6	0.0025711
ENSG00000111652	COPS7A	0.00523466
ENSG00000198612	COPS8	0.00240244
ENSG00000172428	COPS9	0.00652289
ENSG00000111481	COPZ1	0.00236884
ENSG00000005243	COPZ2	0.0107515
ENSG00000115520	COQ10B	0.0114564
ENSG00000172725	CORO1B	-0.00441635
ENSG00000110880	CORO1C	0.00578036
ENSG00000131143	COX4I1	0.0041517
ENSG00000178741	COX5A	0.00529938
ENSG00000135940	COX5B	0.00231935
ENSG00000111775	COX6A1	0.0084516
ENSG00000126267	COX6B1	0.00423118
ENSG00000164919	COX6C	0.00524641
ENSG00000112695	COX7A2	0.00959812
ENSG00000115944	COX7A2L	0.00570113
ENSG00000131174	COX7B	0.00920822
ENSG00000127184	COX7C	0.000356648
ENSG00000176340	COX8A	0.0014122
ENSG00000128510	CPA4	0.0259898
ENSG00000108582	CPD	-0.0092039
ENSG00000137449	CPEB2	0.0128448
ENSG00000113742	CPEB4	0.0123475
ENSG00000106034	CPED1	0.0323504
ENSG00000214078	CPNE1	-0.00630232
ENSG00000085719	CPNE3	0.00421543
ENSG00000103381	CPPED1	0.0151126
ENSG00000104324	CPQ	0.00626008
ENSG00000071894	CPSF1	-0.0115812
ENSG00000165934	CPSF2	-0.00233667
ENSG00000119203	CPSF3	-0.00616551
ENSG00000111605	CPSF6	-0.00776806
ENSG00000149532	CPSF7	-0.00830466
ENSG00000110090	CPT1A	-0.0104395
ENSG00000143320	CRABP2	-0.00347292
ENSG00000095321	CRAT	-0.000606108
ENSG00000118260	CREB1	-0.0084511
ENSG00000107175	CREB3	0.0122486
ENSG00000182158	CREB3L2	-0.00626718
ENSG00000005339	CREBBP	-0.0100604
ENSG00000111269	CREBL2	0.00418985
ENSG00000164463	CREBRF	0.00946533
ENSG00000143162	CREG1	0.0164805
ENSG00000150938	CRIM1	-0.0142621
ENSG00000167193	CRK	0.00218556
ENSG00000099942	CRKL	0.00451932
ENSG00000101343	CRNKL1	-0.00510674
ENSG00000109846	CRYAB	0.0193837
ENSG00000112297	CRYBG1	-0.01079
ENSG00000080200	CRYBG3	-0.00133299
ENSG00000062485	CS	-0.00745668
ENSG00000009307	CSDE1	-0.000510775
ENSG00000124207	CSE1L	-0.00522881
ENSG00000184371	CSF1	0.0116697
ENSG00000169826	CSGALNACT2	0.00517631
ENSG00000103653	CSK	-0.00485368
ENSG00000113712	CSNK1A1	-0.000159382
ENSG00000141551	CSNK1D	0.000906561
ENSG00000213923	CSNK1E	-0.00182122
ENSG00000169118	CSNK1G1	0.00980124
ENSG00000133275	CSNK1G2	-0.00692313
ENSG00000151292	CSNK1G3	0.00166487
ENSG00000101266	CSNK2A1	0.00245564
ENSG00000070770	CSNK2A2	-0.00853116
ENSG00000101439	CST3	0.00793036
ENSG00000121552	CSTA	0.0549013
ENSG00000160213	CSTB	0.0112529
ENSG00000101138	CSTF1	-0.00209736
ENSG00000177613	CSTF2T	-0.00414066
ENSG00000159692	CTBP1	-0.00407904
ENSG00000175029	CTBP2	-0.00270945
ENSG00000102974	CTCF	-0.0104518
ENSG00000144579	CTDSP1	-0.0153658
ENSG00000175215	CTDSP2	-0.0114783
ENSG00000144677	CTDSPL	-0.0125464
ENSG00000137770	CTDSPL2	-0.0110494
ENSG00000134030	CTIF	-0.00981423
ENSG00000044115	CTNNA1	-0.00330036
ENSG00000119326	CTNNAL1	-0.00875401
ENSG00000171793	CTPS1	-0.00719051
ENSG00000198730	CTR9	-0.000912373
ENSG00000064601	CTSA	-0.00231738
ENSG00000164733	CTSB	0.00662423
ENSG00000109861	CTSC	-0.0104655
ENSG00000117984	CTSD	0.00737996
ENSG00000143387	CTSK	-0.00979574
ENSG00000135047	CTSL	0.0141609
ENSG00000163131	CTSS	0.0140918
ENSG00000101160	CTSZ	0.000956863
ENSG00000085733	CTTN	-0.00325878
ENSG00000143079	CTTNBP2NL	0.00174085
ENSG00000107874	CUEDC2	-0.00258731
ENSG00000055130	CUL1	-0.00785666
ENSG00000036257	CUL3	-0.00532542
ENSG00000139842	CUL4A	-0.00322528
ENSG00000158290	CUL4B	-0.0133908
ENSG00000166266	CUL5	0.000119954
ENSG00000112514	CUTA	0.0023178
ENSG00000257923	CUX1	-0.00511289
ENSG00000150316	CWC15	-0.00120162
ENSG00000163739	CXCL1	0.0235625
ENSG00000163735	CXCL5	0.0220878
ENSG00000124875	CXCL6	0.00957399
ENSG00000169429	CXCL8	0.0747954
ENSG00000171604	CXXC5	-0.0103392
ENSG00000008283	CYB561	0.00710594
ENSG00000162144	CYB561A3	0.0156217
ENSG00000103018	CYB5B	0.00227405
ENSG00000159348	CYB5R1	0.0215797
ENSG00000100243	CYB5R3	0.000460834
ENSG00000051523	CYBA	0.0122713
ENSG00000071967	CYBRD1	-0.00253945
ENSG00000179091	CYC1	0.00483575
ENSG00000172115	CYCS	0.0103486
ENSG00000273749	CYFIP1	-0.00245758
ENSG00000055163	CYFIP2	0.0251188
ENSG00000083799	CYLD	0.008406
ENSG00000138061	CYP1B1	0.0445193
ENSG00000135929	CYP27A1	0.00648547
ENSG00000155016	CYP2U1	0.00342481
ENSG00000153310	CYRIB	-0.00365247
ENSG00000120306	CYSTM1	0.0175726
ENSG00000153071	DAB2	0.0224585
ENSG00000129562	DAD1	0.00995466
ENSG00000173402	DAG1	-0.0033817
ENSG00000112977	DAP	0.00235167
ENSG00000132676	DAP3	0.00402576
ENSG00000196730	DAPK1	0.0162122
ENSG00000167657	DAPK3	0.00281319
ENSG00000115866	DARS1	-0.00667923
ENSG00000204209	DAXX	-0.00153062
ENSG00000071626	DAZAP1	-0.0143634
ENSG00000183283	DAZAP2	-0.00391659
ENSG00000155368	DBI	-0.00344108
ENSG00000113758	DBN1	-0.0102967
ENSG00000136279	DBNL	-0.00432553
ENSG00000122741	DCAF10	8.74635e-05
ENSG00000100897	DCAF11	-0.00214548
ENSG00000198876	DCAF12	-0.00203079
ENSG00000164934	DCAF13	0.000955467
ENSG00000139990	DCAF5	0.00598568
ENSG00000143164	DCAF6	-0.00644308
ENSG00000164465	DCBLD1	-0.010305
ENSG00000057019	DCBLD2	0.0198765
ENSG00000011465	DCN	-0.0167062
ENSG00000172795	DCP2	0.00061785
ENSG00000129187	DCTD	0.000190496
ENSG00000204843	DCTN1	0.000815488
ENSG00000175203	DCTN2	-0.00238543
ENSG00000137100	DCTN3	0.00566749
ENSG00000132912	DCTN4	0.00155806
ENSG00000166847	DCTN5	0.00644365
ENSG00000043093	DCUN1D1	0.00106695
ENSG00000188215	DCUN1D3	0.0178883
ENSG00000137692	DCUN1D5	0.00348
ENSG00000130311	DDA1	0.0118902
ENSG00000213722	DDAH2	-0.00426726
ENSG00000167986	DDB1	0.00233544
ENSG00000134574	DDB2	0.00716456
ENSG00000085788	DDHD2	-0.000488653
ENSG00000244038	DDOST	-0.00366328
ENSG00000204580	DDR1	0.00191229
ENSG00000162733	DDR2	0.00848973
ENSG00000198171	DDRGK1	0.0109057
ENSG00000079785	DDX1	-0.00156923
ENSG00000178105	DDX10	-0.00397555
ENSG00000100201	DDX17	-0.00809657
ENSG00000088205	DDX18	-0.00409925
ENSG00000165732	DDX21	-0.000795361
ENSG00000174243	DDX23	0.00166706
ENSG00000089737	DDX24	0.00314112
ENSG00000124228	DDX27	-0.00438194
ENSG00000123136	DDX39A	-0.0095193
ENSG00000183258	DDX41	-0.000130781
ENSG00000198231	DDX42	-0.00328258
ENSG00000145833	DDX46	-0.00976194
ENSG00000105671	DDX49	0.00201108
ENSG00000108654	DDX5	-0.00369974
ENSG00000107625	DDX50	-0.00499131
ENSG00000278053	DDX52	-0.000974333
ENSG00000123064	DDX54	-0.0114669
ENSG00000136271	DDX56	0.00259056
ENSG00000110367	DDX6	0.00595329
ENSG00000137628	DDX60	0.0270917
ENSG00000181381	DDX60L	0.0227228
ENSG00000104325	DECR1	-0.00239375
ENSG00000140995	DEF8	0.00345462
ENSG00000143753	DEGS1	0.00171363
ENSG00000124795	DEK	-0.022946
ENSG00000119979	DENND10	0.00266228
ENSG00000174485	DENND4A	0.0038612
ENSG00000137145	DENND4C	-0.00109866
ENSG00000184014	DENND5A	-0.00212986
ENSG00000139726	DENR	0.000988993
ENSG00000165507	DEPP1	0.0215328
ENSG00000023697	DERA	-0.00547801
ENSG00000136986	DERL1	0.00439378
ENSG00000175084	DES	0.00273259
ENSG00000100418	DESI1	0.00858269
ENSG00000121644	DESI2	-0.00169341
ENSG00000070413	DGCR2	-0.00391926
ENSG00000128185	DGCR6L	0.00148512
ENSG00000065357	DGKA	0.00499208
ENSG00000102780	DGKH	-0.00540604
ENSG00000149091	DGKZ	-0.00388375
ENSG00000114956	DGUOK	-0.000238444
ENSG00000116133	DHCR24	-0.00241918
ENSG00000117682	DHDDS	0.00681372
ENSG00000228716	DHFR	-0.0293606
ENSG00000162496	DHRS3	-0.00149338
ENSG00000100612	DHRS7	0.0140794
ENSG00000109606	DHX15	-0.00519712
ENSG00000204560	DHX16	-0.000607939
ENSG00000067248	DHX29	0.00384436
ENSG00000132153	DHX30	0.000498455
ENSG00000089876	DHX32	0.00568692
ENSG00000174953	DHX36	-0.00101055
ENSG00000140829	DHX38	-0.00518541
ENSG00000163214	DHX57	-0.00388628
ENSG00000067596	DHX8	-0.00395062
ENSG00000135829	DHX9	-0.0065575
ENSG00000131504	DIAPH1	-0.00604719
ENSG00000100697	DICER1	-0.00214767
ENSG00000101191	DIDO1	-0.0104112
ENSG00000086189	DIMT1	-0.00138404
ENSG00000066084	DIP2B	-0.000914481
ENSG00000151240	DIP2C	-0.00459591
ENSG00000150764	DIXDC1	-0.0150836
ENSG00000130826	DKC1	-0.00288939
ENSG00000150768	DLAT	-7.76818e-05
ENSG00000164741	DLC1	-0.00853557
ENSG00000075711	DLG1	0.00277083
ENSG00000119689	DLST	-0.00133088
ENSG00000137038	DMAC1	0.0102527
ENSG00000161249	DMKN	-0.0243026
ENSG00000172869	DMXL1	0.00239094
ENSG00000104093	DMXL2	0.00483698
ENSG00000086061	DNAJA1	0.0124662
ENSG00000069345	DNAJA2	0.00267218
ENSG00000103423	DNAJA3	0.0031254
ENSG00000132002	DNAJB1	0.0117257
ENSG00000090520	DNAJB11	0.00311371
ENSG00000148719	DNAJB12	0.00105159
ENSG00000164031	DNAJB14	0.00365718
ENSG00000135924	DNAJB2	0.00591051
ENSG00000162616	DNAJB4	0.0247387
ENSG00000105993	DNAJB6	0.00295315
ENSG00000128590	DNAJB9	0.0209434
ENSG00000136770	DNAJC1	0.0011657
ENSG00000077232	DNAJC10	-0.00513806
ENSG00000007923	DNAJC11	-0.00158892
ENSG00000135392	DNAJC14	-0.00290263
ENSG00000120675	DNAJC15	-0.000954626
ENSG00000116138	DNAJC16	0.00357435
ENSG00000168724	DNAJC21	-0.00456763
ENSG00000102580	DNAJC3	0.00107818
ENSG00000101152	DNAJC5	0.00942968
ENSG00000168259	DNAJC7	-0.00108766
ENSG00000126698	DNAJC8	-0.00123721
ENSG00000213551	DNAJC9	-0.011173
ENSG00000013563	DNASE1L1	0.00415261
ENSG00000105612	DNASE2	-0.00123563
ENSG00000087470	DNM1L	-0.00505565
ENSG00000107554	DNMBP	0.0060831
ENSG00000130816	DNMT1	-0.0215214
ENSG00000123992	DNPEP	-0.000310194
ENSG00000067334	DNTTIP2	0.000562245
ENSG00000150760	DOCK1	-0.0103108
ENSG00000135905	DOCK10	-0.00566689
ENSG00000147251	DOCK11	-0.0176516
ENSG00000128512	DOCK4	0.0114163
ENSG00000147459	DOCK5	-0.0142669
ENSG00000116641	DOCK7	-0.00674381
ENSG00000133884	DPF2	-0.000935097
ENSG00000154813	DPH3	0.0160376
ENSG00000197635	DPP4	-0.00376832
ENSG00000176978	DPP7	0.00321334
ENSG00000074603	DPP8	-0.00193557
ENSG00000173852	DPY19L1	-0.01134
ENSG00000156162	DPY19L4	-0.00364604
ENSG00000188641	DPYD	-0.0046234
ENSG00000092964	DPYSL2	-0.0111706
ENSG00000113657	DPYSL3	-0.0145196
ENSG00000117505	DR1	0.00198241
ENSG00000136048	DRAM1	0.00854497
ENSG00000156171	DRAM2	0.00141372
ENSG00000175550	DRAP1	0.00391643
ENSG00000185721	DRG1	0.0063845
ENSG00000111817	DSE	-0.00314662
ENSG00000171451	DSEL	-0.000203361
ENSG00000046604	DSG2	0.00904851
ENSG00000096696	DSP	0.0292588
ENSG00000151914	DST	-0.0204441
ENSG00000125868	DSTN	-0.00771708
ENSG00000133059	DSTYK	-0.00155857
ENSG00000163840	DTX3L	0.0244913
ENSG00000120129	DUSP1	0.000342851
ENSG00000143507	DUSP10	-0.00170162
ENSG00000276023	DUSP14	0.00703706
ENSG00000108861	DUSP3	0.0054718
ENSG00000120875	DUSP4	0.0346031
ENSG00000138166	DUSP5	0.0124024
ENSG00000139318	DUSP6	0.0226413
ENSG00000128951	DUT	-0.0154565
ENSG00000107404	DVL1	0.000213361
ENSG00000161202	DVL3	-0.0013643
ENSG00000141627	DYM	-0.00407785
ENSG00000197102	DYNC1H1	-0.000309773
ENSG00000144635	DYNC1LI1	-0.00248658
ENSG00000135720	DYNC1LI2	0.016313
ENSG00000187240	DYNC2H1	-0.0241388
ENSG00000088986	DYNLL1	0.00701907
ENSG00000264364	DYNLL2	0.00751281
ENSG00000146425	DYNLT1	0.00720076
ENSG00000165169	DYNLT3	0.00661107
ENSG00000157540	DYRK1A	-0.0058236
ENSG00000127334	DYRK2	-0.00254921
ENSG00000143479	DYRK3	0.00491248
ENSG00000205250	E2F4	-0.00295172
ENSG00000165891	E2F7	0.0139005
ENSG00000144597	EAF1	0.0129118
ENSG00000281649	EBLN3P	0.00410312
ENSG00000117395	EBNA1BP2	0.00238563
ENSG00000122882	ECD	0.000675718
ENSG00000117298	ECE1	-0.00679422
ENSG00000093144	ECHDC1	-0.00350124
ENSG00000127884	ECHS1	0.00224936
ENSG00000198721	ECI2	0.000301342
ENSG00000143369	ECM1	-0.0151914
ENSG00000136813	ECPAS	-0.00639201
ENSG00000114346	ECT2	-0.0161405
ENSG00000038358	EDC4	-0.00593445
ENSG00000134109	EDEM1	0.00106882
ENSG00000088298	EDEM2	0.0076628
ENSG00000116406	EDEM3	0.00592401
ENSG00000107223	EDF1	0.00336313
ENSG00000164176	EDIL3	-0.0239327
ENSG00000078401	EDN1	-0.00565746
ENSG00000102189	EEA1	-0.0106173
ENSG00000156508	EEF1A1	-0.0125657
ENSG00000228502	EEF1A1P11	-0.0128982
ENSG00000250182	EEF1A1P13	-0.0150335
ENSG00000249855	EEF1A1P19	-0.0149019
ENSG00000196205	EEF1A1P5	-0.013043
ENSG00000233476	EEF1A1P6	-0.0147703
ENSG00000104529	EEF1D	-0.00479351
ENSG00000103319	EEF2K	-0.0138393
ENSG00000159658	EFCAB14	-0.0015326
ENSG00000142634	EFHD2	-0.00642906
ENSG00000140598	EFL1	0.000740269
ENSG00000090776	EFNB1	-0.00057369
ENSG00000125266	EFNB2	0.00293796
ENSG00000132294	EFR3A	0.00398352
ENSG00000108883	EFTUD2	-0.00369184
ENSG00000172889	EGFL7	0.00559086
ENSG00000115504	EHBP1	-0.00965466
ENSG00000173442	EHBP1L1	-0.0145155
ENSG00000013016	EHD3	0.00347025
ENSG00000103966	EHD4	0.00291341
ENSG00000135373	EHF	0.0273402
ENSG00000181090	EHMT1	-0.00934402
ENSG00000204371	EHMT2	-0.00838054
ENSG00000149547	EI24	0.00292197
ENSG00000255302	EID1	0.00407785
ENSG00000173812	EIF1	0.00506129
ENSG00000173674	EIF1AX	0.00104372
ENSG00000144895	EIF2A	-0.0102963
ENSG00000055332	EIF2AK2	0.0142246
ENSG00000111361	EIF2B1	-0.00156417
ENSG00000119718	EIF2B2	-0.000550242
ENSG00000145191	EIF2B5	-0.00538534
ENSG00000143486	EIF2D	-0.00851994
ENSG00000134001	EIF2S1	0.00406996
ENSG00000125977	EIF2S2	0.00289667
ENSG00000130741	EIF2S3	-0.00731794
ENSG00000107581	EIF3A	-0.00538376
ENSG00000106263	EIF3B	0.00135664
ENSG00000184110	EIF3C	-0.0056703
ENSG00000205609	EIF3CL	-0.0057159
ENSG00000100353	EIF3D	-0.00285825
ENSG00000104408	EIF3E	-0.0092885
ENSG00000175390	EIF3F	-0.0097958
ENSG00000130811	EIF3G	-0.00107745
ENSG00000084623	EIF3I	-0.00304048
ENSG00000104131	EIF3J	-0.000272356
ENSG00000178982	EIF3K	-0.00146329
ENSG00000100129	EIF3L	-0.00909728
ENSG00000149100	EIF3M	-0.00298206
ENSG00000156976	EIF4A2	0.000454474
ENSG00000141543	EIF4A3	-0.00257411
ENSG00000063046	EIF4B	-0.0142834
ENSG00000224546	EIF4BP3	-0.0171055
ENSG00000197258	EIF4BP6	-0.0156934
ENSG00000225031	EIF4BP7	-0.016654
ENSG00000135930	EIF4E2	-0.0017051
ENSG00000187840	EIF4EBP1	-0.0047277
ENSG00000148730	EIF4EBP2	0.00250842
ENSG00000110321	EIF4G2	-0.0038793
ENSG00000075151	EIF4G3	-0.00492967
ENSG00000106682	EIF4H	-0.00108241
ENSG00000100664	EIF5	-0.00401681
ENSG00000132507	EIF5A	0.00752275
ENSG00000158417	EIF5B	-0.00381033
ENSG00000242372	EIF6	0.00686959
ENSG00000006744	ELAC2	0.00052708
ENSG00000066044	ELAVL1	-0.000830257
ENSG00000120690	ELF1	0.00178038
ENSG00000126767	ELK1	-0.000519918
ENSG00000158711	ELK4	-0.00372841
ENSG00000118985	ELL2	0.00541297
ENSG00000062598	ELMO2	0.00316235
ENSG00000179387	ELMOD2	-0.000950381
ENSG00000049540	ELN	-0.0401497
ENSG00000011007	ELOA	0.00973756
ENSG00000103363	ELOB	0.00900929
ENSG00000154582	ELOC	0.0136427
ENSG00000130165	ELOF1	0.00431076
ENSG00000066322	ELOVL1	-0.00107848
ENSG00000012660	ELOVL5	-0.0124914
ENSG00000070061	ELP1	-0.00108772
ENSG00000134759	ELP2	0.0028425
ENSG00000134014	ELP3	0.00223777
ENSG00000170571	EMB	0.0247152
ENSG00000127463	EMC1	-0.00315101
ENSG00000161671	EMC10	-0.00113629
ENSG00000125037	EMC3	0.00948857
ENSG00000128463	EMC4	0.0049491
ENSG00000134153	EMC7	0.0163896
ENSG00000102119	EMD	-0.0047734
ENSG00000126749	EMG1	0.00554871
ENSG00000138080	EMILIN1	-0.00930225
ENSG00000143924	EML4	-0.00589186
ENSG00000134531	EMP1	0.00403734
ENSG00000142227	EMP3	0.000615717
ENSG00000171617	ENC1	0.031052
ENSG00000149218	ENDOD1	0.00909989
ENSG00000074800	ENO1	-0.000889562
ENSG00000145293	ENOPH1	0.00173594
ENSG00000197594	ENPP1	-0.0145274
ENSG00000136960	ENPP2	0.0308029
ENSG00000143420	ENSA	0.000204864
ENSG00000197217	ENTPD4	-0.00119885
ENSG00000197586	ENTPD6	-0.00270571
ENSG00000198018	ENTPD7	0.0110663
ENSG00000120533	ENY2	-0.00422907
ENSG00000163378	EOGT	-0.00152923
ENSG00000100393	EP300	-0.00494812
ENSG00000116016	EPAS1	-0.00534549
ENSG00000079819	EPB41L2	-0.0177634
ENSG00000082397	EPB41L3	-0.0210118
ENSG00000115109	EPB41L5	-0.00877071
ENSG00000152223	EPG5	0.0194706
ENSG00000142627	EPHA2	0.0123991
ENSG00000133216	EPHB2	-0.00418546
ENSG00000196411	EPHB4	-0.0114325
ENSG00000178567	EPM2AIP1	0.00163458
ENSG00000063245	EPN1	-0.00279474
ENSG00000072134	EPN2	-0.00151677
ENSG00000261150	EPPK1	-0.0239971
ENSG00000136628	EPRS1	-0.00257879
ENSG00000085832	EPS15	-0.00139568
ENSG00000164307	ERAP1	-0.0102822
ENSG00000164308	ERAP2	-0.0273341
ENSG00000082805	ERC1	-0.00243007
ENSG00000104884	ERCC2	-0.00817428
ENSG00000163161	ERCC3	-0.00105572
ENSG00000225830	ERCC6	0.00950412
ENSG00000124882	EREG	0.0071511
ENSG00000105722	ERF	-0.00381793
ENSG00000113719	ERGIC1	0.00453771
ENSG00000087502	ERGIC2	0.0035207
ENSG00000125991	ERGIC3	0.000916264
ENSG00000100632	ERH	0.00158717
ENSG00000117419	ERI3	0.000677194
ENSG00000068912	ERLEC1	0.00738081
ENSG00000107566	ERLIN1	-0.00608269
ENSG00000147475	ERLIN2	-0.00122867
ENSG00000099219	ERMP1	-0.00684468
ENSG00000197930	ERO1A	-0.00162497
ENSG00000089248	ERP29	-0.00522728
ENSG00000023318	ERP44	0.00518878
ENSG00000116285	ERRFI1	0.0252072
ENSG00000139684	ESD	-0.00456098
ENSG00000164283	ESM1	0.0361835
ENSG00000139641	ESYT1	-0.00186456
ENSG00000117868	ESYT2	-0.0038606
ENSG00000120705	ETF1	0.00399955
ENSG00000140374	ETFA	0.00128392
ENSG00000105755	ETHE1	-0.0100272
ENSG00000139163	ETNK1	0.011908
ENSG00000134954	ETS1	-0.00866883
ENSG00000157557	ETS2	-0.0136346
ENSG00000117036	ETV3	0.008724
ENSG00000244405	ETV5	0.0186218
ENSG00000142694	EVA1B	0.000318671
ENSG00000072840	EVC	-0.00104862
ENSG00000067208	EVI5	0.00194591
ENSG00000182944	EWSR1	-0.0123131
ENSG00000090989	EXOC1	-0.000842562
ENSG00000112685	EXOC2	-0.00240621
ENSG00000131558	EXOC4	-0.00435008
ENSG00000070367	EXOC5	0.00133717
ENSG00000144036	EXOC6B	0.00212135
ENSG00000182473	EXOC7	0.00347758
ENSG00000116903	EXOC8	0.00347627
ENSG00000171824	EXOSC10	-0.00783766
ENSG00000223496	EXOSC6	0.00196696
ENSG00000151348	EXT2	-0.00110577
ENSG00000162694	EXTL2	0.00483753
ENSG00000012232	EXTL3	-0.00203152
ENSG00000158161	EYA3	0.000373203
ENSG00000092820	EZR	-0.0122949
ENSG00000158769	F11R	0.0201174
ENSG00000181104	F2R	-0.0126603
ENSG00000164251	F2RL1	-0.016268
ENSG00000117525	F3	-0.0118402
ENSG00000149485	FADS1	-0.00823426
ENSG00000134824	FADS2	-0.0245295
ENSG00000221968	FADS3	0.0103327
ENSG00000185104	FAF1	-0.0040709
ENSG00000113194	FAF2	0.000976149
ENSG00000133193	FAM104A	-0.00216671
ENSG00000065809	FAM107B	-0.00167602
ENSG00000166801	FAM111A	-0.00928267
ENSG00000197712	FAM114A1	-0.00291626
ENSG00000055147	FAM114A2	0.0047435
ENSG00000048828	FAM120A	-0.00710635
ENSG00000112584	FAM120B	0.00409903
ENSG00000114023	FAM162A	0.014805
ENSG00000054965	FAM168A	-0.00354388
ENSG00000152102	FAM168B	-0.00707617
ENSG00000144369	FAM171B	0.00250074
ENSG00000113391	FAM172A	-0.00618109
ENSG00000151327	FAM177A1	0.00629778
ENSG00000123575	FAM199X	-0.000381232
ENSG00000165669	FAM204A	-0.000854065
ENSG00000116199	FAM20B	-0.00336632
ENSG00000124098	FAM210B	0.0068257
ENSG00000178761	FAM219B	0.00691041
ENSG00000167930	FAM234A	-0.00327997
ENSG00000105058	FAM32A	0.00366592
ENSG00000196937	FAM3C	0.00965742
ENSG00000185112	FAM43A	0.00382655
ENSG00000071859	FAM50A	0.00146684
ENSG00000120709	FAM53C	0.000984203
ENSG00000188522	FAM83G	-0.00870553
ENSG00000137414	FAM8A1	0.00756959
ENSG00000176853	FAM91A1	0.00746698
ENSG00000119812	FAM98A	0.00862185
ENSG00000078098	FAP	-0.0120955
ENSG00000197601	FAR1	-0.00409706
ENSG00000152767	FARP1	-0.010197
ENSG00000006607	FARP2	-0.00714422
ENSG00000179115	FARSA	0.00473243
ENSG00000116120	FARSB	0.00202506
ENSG00000026103	FAS	0.0125028
ENSG00000169710	FASN	-0.0163459
ENSG00000164896	FASTK	-0.00113237
ENSG00000118246	FASTKD2	0.00341897
ENSG00000083857	FAT1	-0.00989896
ENSG00000086570	FAT2	0.0793013
ENSG00000149806	FAU	0.00216873
ENSG00000134452	FBH1	0.00296124
ENSG00000105202	FBL	-0.0107671
ENSG00000162458	FBLIM1	-0.0118811
ENSG00000077942	FBLN1	-0.0292666
ENSG00000140092	FBLN5	-0.00410677
ENSG00000005812	FBXL3	-0.00715787
ENSG00000112234	FBXL4	0.00022758
ENSG00000118564	FBXL5	0.00931402
ENSG00000138081	FBXO11	-0.00782047
ENSG00000135108	FBXO21	-0.00738001
ENSG00000167196	FBXO22	0.013344
ENSG00000143756	FBXO28	0.0066061
ENSG00000110429	FBXO3	-0.00183032
ENSG00000118496	FBXO30	-0.00197819
ENSG00000156804	FBXO32	0.0370005
ENSG00000145868	FBXO38	-0.000500455
ENSG00000112146	FBXO9	-0.00139085
ENSG00000072803	FBXW11	0.00370023
ENSG00000119402	FBXW2	0.000599193
ENSG00000159069	FBXW5	-0.0011685
ENSG00000109670	FBXW7	0.00652555
ENSG00000119616	FCF1	-0.000931855
ENSG00000104870	FCGRT	-0.000892259
ENSG00000079459	FDFT1	-0.00251703
ENSG00000160752	FDPS	-0.00301584
ENSG00000161513	FDXR	0.0154881
ENSG00000066926	FECH	-0.0037018
ENSG00000141965	FEM1A	0.0019306
ENSG00000169018	FEM1B	0.00822319
ENSG00000145780	FEM1C	0.0103087
ENSG00000151422	FER	-0.00706423
ENSG00000073712	FERMT2	-0.0162911
ENSG00000149781	FERMT3	0.0223926
ENSG00000171055	FEZ2	-0.00496264
ENSG00000139132	FGD4	-0.00344639
ENSG00000225733	FGD5-AS1	-0.002519
ENSG00000138685	FGF2	0.00423323
ENSG00000138675	FGF5	-0.0218918
ENSG00000140285	FGF7	0.0312983
ENSG00000127418	FGFRL1	0.00141785
ENSG00000127951	FGL2	-0.0175692
ENSG00000091483	FH	-0.0114237
ENSG00000151553	FHIP2A	-0.00162735
ENSG00000172500	FIBP	-0.00468446
ENSG00000168386	FILIP1L	-0.0132034
ENSG00000214253	FIS1	0.00400376
ENSG00000106080	FKBP14	0.00688793
ENSG00000119321	FKBP15	-0.00316635
ENSG00000088832	FKBP1A	0.0062454
ENSG00000100442	FKBP3	-0.00228048
ENSG00000004478	FKBP4	0.0076273
ENSG00000096060	FKBP5	-0.00721285
ENSG00000105701	FKBP8	0.00132612
ENSG00000122642	FKBP9	-0.0100285
ENSG00000177731	FLII	-0.0080301
ENSG00000196924	FLNA	-0.0221906
ENSG00000128591	FLNC	0.0116596
ENSG00000137312	FLOT1	0.00236374
ENSG00000132589	FLOT2	-0.000694413
ENSG00000185070	FLRT2	0.00385853
ENSG00000102755	FLT1	0.00936591
ENSG00000059122	FLYWCH1	0.0127677
ENSG00000248905	FMN1	0.0223446
ENSG00000157827	FMNL2	-0.0211759
ENSG00000115414	FN1	0.00277737
ENSG00000187239	FNBP1	-0.00673039
ENSG00000137942	FNBP1L	-0.00220082
ENSG00000102531	FNDC3A	0.00499256
ENSG00000075420	FNDC3B	0.00291181
ENSG00000217128	FNIP1	0.000143366
ENSG00000052795	FNIP2	0.00372476
ENSG00000168522	FNTA	0.00327735
ENSG00000188352	FOCAD	0.0014599
ENSG00000075426	FOSL2	-0.002746
ENSG00000198815	FOXJ3	0.00294582
ENSG00000164916	FOXK1	-0.0110465
ENSG00000170802	FOXN2	-0.00117318
ENSG00000118689	FOXO3	-0.00195726
ENSG00000114861	FOXP1	-0.0140056
ENSG00000136877	FPGS	-0.00225894
ENSG00000151474	FRMD4A	0.00376739
ENSG00000126391	FRMD8	0.0035709
ENSG00000166225	FRS2	0.00216075
ENSG00000075539	FRYL	-0.00728562
ENSG00000075618	FSCN1	-0.00921361
ENSG00000070404	FSTL3	-0.000754657
ENSG00000167996	FTH1	0.0170296
ENSG00000223361	FTH1P10	0.0135416
ENSG00000087086	FTL	0.0168579
ENSG00000140718	FTO	0.00175728
ENSG00000068438	FTSJ1	-0.00549666
ENSG00000108592	FTSJ3	0.000109746
ENSG00000162613	FUBP1	-0.00702649
ENSG00000107164	FUBP3	-0.00179477
ENSG00000179163	FUCA1	0.0308375
ENSG00000001036	FUCA2	0.00369293
ENSG00000165775	FUNDC2	0.00656857
ENSG00000089280	FUS	-0.0142163
ENSG00000033170	FUT8	-0.0133119
ENSG00000114416	FXR1	-0.00572478
ENSG00000129245	FXR2	0.00514298
ENSG00000089327	FXYD5	-0.00751128
ENSG00000163820	FYCO1	0.00741176
ENSG00000010810	FYN	0.00342336
ENSG00000122068	FYTTD1	0.00277628
ENSG00000145907	G3BP1	-0.00170873
ENSG00000138757	G3BP2	0.00240283
ENSG00000141349	G6PC3	0.00995981
ENSG00000160211	G6PD	-0.0135592
ENSG00000171298	GAA	-0.0057882
ENSG00000139112	GABARAPL1	0.00217229
ENSG00000034713	GABARAPL2	0.0116255
ENSG00000154727	GABPA	-0.00472472
ENSG00000104064	GABPB1	-0.000587867
ENSG00000116717	GADD45A	0.0319848
ENSG00000179271	GADD45GIP1	0.00307188
ENSG00000178950	GAK	-0.00244027
ENSG00000141429	GALNT1	0.0100406
ENSG00000178234	GALNT11	0.0025074
ENSG00000143641	GALNT2	-0.00260606
ENSG00000136542	GALNT5	-0.0172852
ENSG00000139629	GALNT6	-0.015861
ENSG00000261609	GAN	0.00341847
ENSG00000089597	GANAB	-0.00616784
ENSG00000111640	GAPDH	0.00495801
ENSG00000165219	GAPVD1	0.000764443
ENSG00000166398	GARRE1	-0.00686121
ENSG00000106105	GARS1	0.00431394
ENSG00000159131	GART	-0.00473368
ENSG00000234741	GAS5	-0.000746559
ENSG00000183087	GAS6	0.00283046
ENSG00000164125	GASK1B	0.0219323
ENSG00000257218	GATC	-0.00152515
ENSG00000160221	GATD3	0.00343184
ENSG00000177628	GBA1	0.00670274
ENSG00000114480	GBE1	0.0126143
ENSG00000107862	GBF1	-0.00380455
ENSG00000117228	GBP1	0.0186534
ENSG00000117226	GBP3	0.0119856
ENSG00000179562	GCC1	0.00470075
ENSG00000135968	GCC2	-0.00891328
ENSG00000001084	GCLC	0.00781737
ENSG00000023909	GCLM	0.0130855
ENSG00000187210	GCNT1	-0.00229596
ENSG00000196505	GDAP2	0.0088705
ENSG00000006007	GDE1	0.00584055
ENSG00000130513	GDF15	0.0543656
ENSG00000203879	GDI1	0.0090518
ENSG00000057608	GDI2	-0.00176752
ENSG00000082516	GEMIN5	-0.00134588
ENSG00000198356	GET3	0.000811906
ENSG00000164347	GFM2	0.00322798
ENSG00000198380	GFPT1	0.00962839
ENSG00000131459	GFPT2	0.00907879
ENSG00000104522	GFUS	-0.000686711
ENSG00000115486	GGCX	0.00482019
ENSG00000137563	GGH	-0.0250999
ENSG00000278311	GGNBP2	-0.00473745
ENSG00000165678	GHITM	0.00499481
ENSG00000101193	GID8	-0.000525393
ENSG00000204120	GIGYF2	-0.00142781
ENSG00000055211	GINM1	0.00239139
ENSG00000123159	GIPC1	0.00404596
ENSG00000108262	GIT1	0.00222917
ENSG00000139436	GIT2	0.000791786
ENSG00000165474	GJB2	0.0118279
ENSG00000102393	GLA	0.0231096
ENSG00000170266	GLB1	-0.00177093
ENSG00000138604	GLCE	-0.0031733
ENSG00000119392	GLE1	-0.00736681
ENSG00000090863	GLG1	-0.00521762
ENSG00000139278	GLIPR1	0.00781004
ENSG00000122694	GLIPR2	0.00326271
ENSG00000198715	GLMP	-0.00185586
ENSG00000124767	GLO1	0.00211238
ENSG00000167699	GLOD4	0.00103074
ENSG00000173221	GLRX	0.0284057
ENSG00000108010	GLRX3	0.00470435
ENSG00000115419	GLS	-0.00193922
ENSG00000139433	GLTP	0.00688706
ENSG00000196743	GM2A	0.0149826
ENSG00000197045	GMFB	0.00729241
ENSG00000144591	GMPPA	0.00125816
ENSG00000100938	GMPR2	-0.00406319
ENSG00000163655	GMPS	-0.0104904
ENSG00000088256	GNA11	-0.000508895
ENSG00000146535	GNA12	0.0032346
ENSG00000120063	GNA13	-0.000373486
ENSG00000114353	GNAI2	0.000906548
ENSG00000065135	GNAI3	-0.00284384
ENSG00000156052	GNAQ	0.000239044
ENSG00000087460	GNAS	-0.00699884
ENSG00000078369	GNB1	0.00154581
ENSG00000172354	GNB2	-0.00290367
ENSG00000114450	GNB4	-0.00515288
ENSG00000159921	GNE	-0.00126153
ENSG00000127920	GNG11	-0.0014364
ENSG00000172380	GNG12	0.00389955
ENSG00000204590	GNL1	0.000921722
ENSG00000134697	GNL2	0.000182591
ENSG00000163938	GNL3	0.00162093
ENSG00000130119	GNL3L	-0.0064044
ENSG00000116906	GNPAT	-0.00327417
ENSG00000113552	GNPDA1	0.00293658
ENSG00000100522	GNPNAT1	-0.00302298
ENSG00000111670	GNPTAB	-0.00415241
ENSG00000090581	GNPTG	0.00696786
ENSG00000135677	GNS	-0.00144317
ENSG00000167110	GOLGA2	-0.0056834
ENSG00000090615	GOLGA3	-0.00345646
ENSG00000144674	GOLGA4	-0.02117
ENSG00000066455	GOLGA5	0.00166643
ENSG00000147533	GOLGA7	0.0070185
ENSG00000173230	GOLGB1	-0.0120519
ENSG00000173905	GOLIM4	-0.00607859
ENSG00000135052	GOLM1	0.00415338
ENSG00000166734	GOLM2	0.00400239
ENSG00000113384	GOLPH3	0.00213523
ENSG00000111711	GOLT1B	0.0102654
ENSG00000116580	GON4L	0.00423503
ENSG00000047932	GOPC	-0.00452284
ENSG00000114745	GORASP1	-0.0031258
ENSG00000115806	GORASP2	0.00336098
ENSG00000108587	GOSR1	0.0037125
ENSG00000108433	GOSR2	0.0072557
ENSG00000120053	GOT1	0.00538787
ENSG00000125166	GOT2	-0.00195045
ENSG00000158669	GPAT4	0.00591277
ENSG00000089916	GPATCH2L	-4.99968e-05
ENSG00000062194	GPBP1	6.04232e-05
ENSG00000159592	GPBP1L1	0.00154924
ENSG00000063660	GPC1	-0.0130514
ENSG00000115159	GPD2	-0.00805027
ENSG00000105220	GPI	0.00225607
ENSG00000198522	GPN1	0.00176041
ENSG00000136235	GPNMB	0.01672
ENSG00000148358	GPR107	0.00824432
ENSG00000125734	GPR108	0.00513956
ENSG00000152749	GPR180	0.00458117
ENSG00000013588	GPRC5A	0.00643974
ENSG00000169727	GPS1	0.00209976
ENSG00000233276	GPX1	0.010415
ENSG00000167468	GPX4	-0.00232341
ENSG00000155324	GRAMD2B	0.00696231
ENSG00000177885	GRB2	0.00735793
ENSG00000166923	GREM1	-0.042888
ENSG00000178719	GRINA	0.0105288
ENSG00000173020	GRK2	-0.00838608
ENSG00000030582	GRN	-0.00109768
ENSG00000109519	GRPEL1	0.0114435
ENSG00000132463	GRSF1	0.00176534
ENSG00000105447	GRWD1	-0.00207351
ENSG00000105928	GSDME	-0.00809883
ENSG00000082701	GSK3B	0.00168547
ENSG00000100744	GSKIP	0.00401462
ENSG00000148180	GSN	0.00364878
ENSG00000103342	GSPT1	0.000227077
ENSG00000104687	GSR	0.00568526
ENSG00000100983	GSS	0.00286882
ENSG00000197448	GSTK1	-0.000700462
ENSG00000134202	GSTM3	0.00844362
ENSG00000148834	GSTO1	0.0130909
ENSG00000084207	GSTP1	0.00322212
ENSG00000165417	GTF2A1	-0.000340564
ENSG00000125651	GTF2F1	-0.00238897
ENSG00000188342	GTF2F2	0.0033552
ENSG00000110768	GTF2H1	8.36449e-06
ENSG00000145736	GTF2H2	-0.00142365
ENSG00000183474	GTF2H2C	-0.00195256
ENSG00000111358	GTF2H3	-0.00434709
ENSG00000272047	GTF2H5	0.00127754
ENSG00000263001	GTF2I	-0.0106681
ENSG00000277053	GTF2IP1	-0.0112327
ENSG00000233369	GTF2IP4	-0.0118446
ENSG00000122034	GTF3A	0.00333611
ENSG00000077235	GTF3C1	0.000417997
ENSG00000115207	GTF3C2	-0.00325904
ENSG00000119041	GTF3C3	-0.00776891
ENSG00000125484	GTF3C4	-0.00537666
ENSG00000148308	GTF3C5	-0.00605391
ENSG00000155115	GTF3C6	-0.000656603
ENSG00000107937	GTPBP4	0.00403759
ENSG00000138867	GUCD1	0.00142444
ENSG00000143774	GUK1	0.00546411
ENSG00000163754	GYG1	0.00402472
ENSG00000104812	GYS1	-0.00212658
ENSG00000189060	H1-0	0.0134678
ENSG00000187837	H1-2	-0.0160962
ENSG00000124575	H1-3	-0.0496044
ENSG00000168298	H1-4	-0.0283354
ENSG00000184357	H1-5	-0.08415
ENSG00000130600	H19	0.00226825
ENSG00000196787	H2AC11	-0.0521286
ENSG00000274997	H2AC12	-0.0645329
ENSG00000196747	H2AC13	-0.0630084
ENSG00000276368	H2AC14	-0.0734734
ENSG00000276903	H2AC16	-0.0657115
ENSG00000184260	H2AC20	-0.0197951
ENSG00000180573	H2AC6	0.00337998
ENSG00000277075	H2AC8	-0.041984
ENSG00000246705	H2AJ	0.00743194
ENSG00000188486	H2AX	-0.0213916
ENSG00000164032	H2AZ1	-0.0125451
ENSG00000105968	H2AZ2	-0.0199263
ENSG00000278588	H2BC10	-0.061174
ENSG00000124635	H2BC11	-0.038866
ENSG00000197903	H2BC12	-0.0140898
ENSG00000274641	H2BC17	-0.0655032
ENSG00000203814	H2BC18	-0.026227
ENSG00000184678	H2BC21	-0.0167404
ENSG00000180596	H2BC4	-0.0188412
ENSG00000158373	H2BC5	-0.0276473
ENSG00000273802	H2BC8	-0.0300182
ENSG00000275713	H2BC9	-0.0484496
ENSG00000163041	H3-3A	-0.00657837
ENSG00000132475	H3-3B	-0.010791
ENSG00000278828	H3C10	-0.0440757
ENSG00000275379	H3C11	-0.0540636
ENSG00000203811	H3C14	-0.0815679
ENSG00000203852	H3C15	-0.081553
ENSG00000286522	H3C2	-0.0839749
ENSG00000287080	H3C3	-0.0711494
ENSG00000277775	H3C7	-0.0733684
ENSG00000273983	H3C8	-0.0880664
ENSG00000235655	H3P6	-0.00716559
ENSG00000197238	H4C11	-0.0325574
ENSG00000273542	H4C12	-0.0327723
ENSG00000270882	H4C14	-0.0351504
ENSG00000270276	H4C15	-0.0355196
ENSG00000197837	H4C16	-0.012361
ENSG00000278705	H4C2	-0.0345468
ENSG00000197061	H4C3	-0.0385161
ENSG00000277157	H4C4	-0.0551052
ENSG00000276966	H4C5	-0.0230035
ENSG00000274618	H4C6	-0.0485421
ENSG00000158406	H4C8	-0.0202211
ENSG00000049239	H6PD	-0.0106228
ENSG00000206527	HACD2	-0.00535861
ENSG00000074696	HACD3	0.00176371
ENSG00000084754	HADHA	0.000141239
ENSG00000138029	HADHB	0.00383889
ENSG00000182831	HAPSTR1	0.000532712
ENSG00000170445	HARS1	0.00157482
ENSG00000128708	HAT1	-0.00686861
ENSG00000147874	HAUS6	-0.00523358
ENSG00000143575	HAX1	0.00336828
ENSG00000113070	HBEGF	0.0233455
ENSG00000105856	HBP1	0.000729832
ENSG00000112339	HBS1L	0.000842735
ENSG00000172534	HCFC1	-0.0119123
ENSG00000111727	HCFC2	0.00261026
ENSG00000116478	HDAC1	-0.012266
ENSG00000196591	HDAC2	-0.0077311
ENSG00000171720	HDAC3	-0.00356787
ENSG00000108840	HDAC5	-0.0143618
ENSG00000061273	HDAC7	-0.0131884
ENSG00000111906	HDDC2	-0.00680366
ENSG00000143321	HDGF	-0.00831879
ENSG00000167674	HDGFL2	-0.0116644
ENSG00000166503	HDGFL3	-0.00634447
ENSG00000115677	HDLBP	-0.00793995
ENSG00000119285	HEATR1	-0.00239096
ENSG00000129493	HEATR5A	0.0031338
ENSG00000051620	HEBP2	-0.00796787
ENSG00000112406	HECA	-0.00440319
ENSG00000092148	HECTD1	-0.00602772
ENSG00000138411	HECW2	0.0033285
ENSG00000173706	HEG1	-0.0123209
ENSG00000198265	HELZ	-0.00172433
ENSG00000130589	HELZ2	0.0288043
ENSG00000103657	HERC1	-0.00199512
ENSG00000128731	HERC2	-0.00246796
ENSG00000148634	HERC4	0.0063161
ENSG00000051108	HERPUD1	0.00476574
ENSG00000213614	HEXA	-0.000943376
ENSG00000049860	HEXB	0.0059858
ENSG00000019991	HGF	0.0267759
ENSG00000165102	HGSNAT	-9.93293e-05
ENSG00000164161	HHIP	-0.0359432
ENSG00000106049	HIBADH	-0.00801666
ENSG00000166135	HIF1AN	0.00494978
ENSG00000181061	HIGD1A	0.0105593
ENSG00000146066	HIGD2A	0.00439864
ENSG00000149196	HIKESHI	-0.00185182
ENSG00000169567	HINT1	0.00707567
ENSG00000111911	HINT3	0.00691695
ENSG00000163349	HIPK1	0.00397121
ENSG00000064393	HIPK2	0.0121968
ENSG00000110422	HIPK3	0.00776523
ENSG00000010818	HIVEP2	0.00500843
ENSG00000156515	HK1	0.000745188
ENSG00000159399	HK2	0.0129582
ENSG00000206503	HLA-A	0.0064259
ENSG00000234745	HLA-B	0.0263867
ENSG00000204525	HLA-C	0.0213006
ENSG00000231389	HLA-DPA1	-0.0340673
ENSG00000223865	HLA-DPB1	-0.0186244
ENSG00000204592	HLA-E	0.0189353
ENSG00000206341	HLA-H	0.00957121
ENSG00000071794	HLTF	-0.00895878
ENSG00000101294	HM13	0.00911369
ENSG00000140382	HMG20A	-0.00367391
ENSG00000064961	HMG20B	-0.0061563
ENSG00000137309	HMGA1	-0.00184336
ENSG00000149948	HMGA2	-0.0178903
ENSG00000189403	HMGB1	-0.0211954
ENSG00000132967	HMGB1P5	-0.0237404
ENSG00000259781	HMGB1P6	-0.0240934
ENSG00000164104	HMGB2	-0.0431446
ENSG00000029993	HMGB3	-0.0261819
ENSG00000117305	HMGCL	0.00151721
ENSG00000113161	HMGCR	-0.00750137
ENSG00000112972	HMGCS1	-0.00946409
ENSG00000205581	HMGN1	-0.00396586
ENSG00000198830	HMGN2	-0.0139737
ENSG00000182952	HMGN4	-0.00530364
ENSG00000113716	HMGXB3	0.00217425
ENSG00000100292	HMOX1	0.0075938
ENSG00000103415	HMOX2	0.00993474
ENSG00000177733	HNRNPA0	-0.00992118
ENSG00000135486	HNRNPA1	-0.0161217
ENSG00000214223	HNRNPA1P10	-0.0175855
ENSG00000215492	HNRNPA1P7	-0.0172119
ENSG00000122566	HNRNPA2B1	-0.0119095
ENSG00000170144	HNRNPA3	-0.0125717
ENSG00000197451	HNRNPAB	-0.00340794
ENSG00000092199	HNRNPC	0.00326697
ENSG00000152795	HNRNPDL	-0.0164673
ENSG00000169813	HNRNPF	-0.0102791
ENSG00000169045	HNRNPH1	-0.0142828
ENSG00000126945	HNRNPH2	0.00111456
ENSG00000096746	HNRNPH3	-0.00538858
ENSG00000165119	HNRNPK	-0.0048078
ENSG00000104824	HNRNPL	-0.00797545
ENSG00000143889	HNRNPLL	-0.00482757
ENSG00000099783	HNRNPM	-0.0105064
ENSG00000125944	HNRNPR	-0.010404
ENSG00000153187	HNRNPU	-0.00947154
ENSG00000105323	HNRNPUL1	-0.0139367
ENSG00000168172	HOOK3	-0.00486691
ENSG00000127483	HP1BP3	-0.0113985
ENSG00000115756	HPCAL1	0.0050733
ENSG00000107521	HPS1	0.00092051
ENSG00000163755	HPS3	-0.00127341
ENSG00000110756	HPS5	0.00734659
ENSG00000174775	HRAS	0.0191996
ENSG00000153936	HS2ST1	0.00564547
ENSG00000136720	HS6ST1	-0.0189496
ENSG00000230989	HSBP1	0.00691442
ENSG00000072506	HSD17B10	0.00244672
ENSG00000149084	HSD17B12	0.00136436
ENSG00000133835	HSD17B4	-0.0024437
ENSG00000103160	HSDL1	0.00201741
ENSG00000119471	HSDL2	0.00678503
ENSG00000185122	HSF1	0.0019582
ENSG00000080824	HSP90AA1	0.00208278
ENSG00000096384	HSP90AB1	0.00354587
ENSG00000166598	HSP90B1	-0.00856569
ENSG00000155304	HSPA13	0.00378659
ENSG00000204389	HSPA1A	0.00325464
ENSG00000204388	HSPA1B	0.00565044
ENSG00000170606	HSPA4	0.00391699
ENSG00000113013	HSPA9	0.00778101
ENSG00000106211	HSPB1	0.0126509
ENSG00000173641	HSPB7	-0.00127962
ENSG00000152137	HSPB8	0.0296133
ENSG00000144381	HSPD1	0.000213694
ENSG00000142798	HSPG2	-0.0152363
ENSG00000120694	HSPH1	0.00839643
ENSG00000166033	HTRA1	0.000386071
ENSG00000197386	HTT	0.00122927
ENSG00000086758	HUWE1	-0.00235644
ENSG00000068001	HYAL2	0.00122099
ENSG00000122591	HYCC1	-0.00400474
ENSG00000149428	HYOU1	-0.00111443
ENSG00000134330	IAH1	-0.0112099
ENSG00000196305	IARS1	0.0020577
ENSG00000005700	IBTK	-0.00400633
ENSG00000090339	ICAM1	0.00700855
ENSG00000108622	ICAM2	0.0191511
ENSG00000164151	ICE1	-0.014773
ENSG00000128915	ICE2	-0.00831412
ENSG00000125968	ID1	-0.0395654
ENSG00000115738	ID2	-0.0152664
ENSG00000119912	IDE	-0.00633548
ENSG00000138413	IDH1	-0.00232833
ENSG00000182054	IDH2	-0.0162882
ENSG00000166411	IDH3A	0.00564051
ENSG00000101365	IDH3B	-0.00208433
ENSG00000067829	IDH3G	-0.00142203
ENSG00000067064	IDI1	0.00325197
ENSG00000160888	IER2	-0.00425254
ENSG00000137331	IER3	0.0185256
ENSG00000162783	IER5	0.0041204
ENSG00000169991	IFFO2	0.00356575
ENSG00000163565	IFI16	0.00470444
ENSG00000165949	IFI27	0.0721238
ENSG00000119632	IFI27L2	0.00298927
ENSG00000126709	IFI6	0.0625326
ENSG00000185745	IFIT1	0.0717615
ENSG00000119917	IFIT3	0.0576245
ENSG00000152778	IFIT5	0.0259697
ENSG00000185201	IFITM2	-0.00159488
ENSG00000142089	IFITM3	0.020038
ENSG00000142166	IFNAR1	0.00602163
ENSG00000027697	IFNGR1	0.0085792
ENSG00000159128	IFNGR2	0.0102048
ENSG00000214706	IFRD2	0.00291656
ENSG00000114446	IFT57	-0.00260765
ENSG00000089289	IGBP1	-0.00549313
ENSG00000140443	IGF1R	-0.0132295
ENSG00000073792	IGF2BP2	-0.00910326
ENSG00000136231	IGF2BP3	-0.0027692
ENSG00000197081	IGF2R	0.00724959
ENSG00000115457	IGFBP2	0.0372216
ENSG00000146674	IGFBP3	0.0160335
ENSG00000141753	IGFBP4	0.00169476
ENSG00000115461	IGFBP5	0.0174414
ENSG00000167779	IGFBP6	-0.0180227
ENSG00000163453	IGFBP7	0.0116878
ENSG00000113141	IK	-0.00428991
ENSG00000131724	IL13RA1	-0.00783465
ENSG00000177663	IL17RA	-0.004062
ENSG00000115008	IL1A	0.0407921
ENSG00000125538	IL1B	0.0212764
ENSG00000115594	IL1R1	-0.00748131
ENSG00000115602	IL1RL1	-0.0117762
ENSG00000008517	IL32	0.0127023
ENSG00000137033	IL33	0.0192987
ENSG00000077238	IL4R	-0.00869115
ENSG00000136244	IL6	0.0375604
ENSG00000134352	IL6ST	-0.00626147
ENSG00000168685	IL7R	0.0263228
ENSG00000143621	ILF2	-0.000946996
ENSG00000129351	ILF3	-0.0137794
ENSG00000166333	ILK	-0.0114236
ENSG00000196821	ILRUN	0.00371296
ENSG00000105135	ILVBL	0.00149706
ENSG00000132305	IMMT	-0.00381412
ENSG00000136718	IMP4	0.00201097
ENSG00000106348	IMPDH1	-0.00642538
ENSG00000178035	IMPDH2	-0.00524458
ENSG00000203485	INF2	-0.0039803
ENSG00000122641	INHBA	-0.0143727
ENSG00000198825	INPP5F	-0.000379868
ENSG00000165458	INPPL1	-0.00493599
ENSG00000186480	INSIG1	-0.015333
ENSG00000164880	INTS1	-0.0129552
ENSG00000104613	INTS10	0.00565966
ENSG00000127054	INTS11	-0.00463076
ENSG00000064102	INTS13	-0.00439644
ENSG00000138614	INTS14	-0.00355867
ENSG00000143624	INTS3	-0.00343983
ENSG00000164941	INTS8	0.000240369
ENSG00000176095	IP6K1	0.00235086
ENSG00000068745	IP6K2	0.00100926
ENSG00000086200	IPO11	-0.00122136
ENSG00000117408	IPO13	0.00930518
ENSG00000065150	IPO5	-0.00673053
ENSG00000205339	IPO7	-0.00651968
ENSG00000133704	IPO8	-0.00464977
ENSG00000198700	IPO9	-0.0070514
ENSG00000140575	IQGAP1	-0.00470345
ENSG00000184216	IRAK1	0.00351844
ENSG00000136381	IREB2	-0.00412381
ENSG00000125347	IRF1	0.0173793
ENSG00000119669	IRF2BPL	-0.00791903
ENSG00000117595	IRF6	0.0195365
ENSG00000167378	IRGQ	0.00740203
ENSG00000169047	IRS1	-0.00976159
ENSG00000135070	ISCA1	0.0032986
ENSG00000136003	ISCU	0.0112138
ENSG00000187608	ISG15	0.0606019
ENSG00000182149	IST1	0.000256331
ENSG00000078747	ITCH	8.36245e-05
ENSG00000129636	ITFG1	0.00645223
ENSG00000213949	ITGA1	-0.0283193
ENSG00000137809	ITGA11	-0.0190068
ENSG00000164171	ITGA2	0.0052078
ENSG00000115232	ITGA4	0.00484028
ENSG00000161638	ITGA5	-0.00194486
ENSG00000135424	ITGA7	0.0347714
ENSG00000138448	ITGAV	-0.00994922
ENSG00000150093	ITGB1	-0.0056868
ENSG00000269378	ITGB1P1	-0.00564948
ENSG00000160255	ITGB2	0.00475104
ENSG00000132470	ITGB4	-0.0345011
ENSG00000082781	ITGB5	-0.00539475
ENSG00000105855	ITGB8	0.0190168
ENSG00000136156	ITM2B	0.010288
ENSG00000100605	ITPK1	-0.00506437
ENSG00000143772	ITPKB	0.0146973
ENSG00000123104	ITPR2	-0.00355644
ENSG00000138434	ITPRID2	0.00141711
ENSG00000148841	ITPRIP	0.000588446
ENSG00000205730	ITPRIPL2	0.0124517
ENSG00000198399	ITSN2	-0.00130218
ENSG00000128928	IVD	0.00293275
ENSG00000116679	IVNS1ABP	-0.0139115
ENSG00000163166	IWS1	-0.00189618
[truncated: 3,001 more rows]
